# Supplementary material for: Characterization of mouse ocular response to a 35-day spaceflight mission: Evidence of blood-retinal barrier disruption and ocular adaptations
Source: Sci Rep. 2019 Jun 3;9:8215. doi: 10.1038/s41598-019-44696-0 (PMC6547757; doi:10.1038/s41598-019-44696-0)
Supplement: Supplementary file 1 — Supplemental Table 1 [file 41598_2019_44696_MOESM1_ESM.xlsx]

## Sheet: Sheet1
Supplemental Table 1. MaxQuant iBAQ and normalized intensity values for all proteins identified. Mann-Whitney U unadjusted and FDR adjusted p-values and Log2 fold change.
					iBAQ intensities												Normalized iBAQ intensities												Wilcoxon t-test in R
Protein IDs	Protein IDs	Protein names	Gene names	Fasta headers	FLT1 -iBAQ	FLT2 - iBAQ	FLT3 -iBAQ	FLT4 -iBAQ	FLT5 - iBAQ	FLT6 -iBAQ	GC1 - iBAQ	GC2 -iBAQ	GC3- iBAQ	GC4 - iBAQ	GC5 -iBAQ	GC6 -iBAQ	FLT1 -ComBat corrected	FLT2 - ComBat corrected	FLT3 -ComBat corrected	FLT4 -ComBat corrected	FLT5 - ComBat corrected	FLT6 -ComBat corrected	GC1 - ComBat corrected	GC2 -ComBat corrected	GC3- ComBat corrected	GC4 - ComBat corrected	GC5 -ComBat corrected	GC6 -ComBat corrected	unadjusted	FDR adjusted	Log2 Fold change (FLT-GC)
P70188	P70188;Q3UZA5;Q9CRX5	Kinesin-associated protein 3	Kifap3	sp|P70188|KIFA3_MOUSE Kinesin-associated protein 3 OS=Mus musculus OX=10090 GN=Kifap3 PE=1 SV=1;tr|Q3UZA5|Q3UZA5_MOUSE Uncharacterized protein OS=Mus musculus OX=10090 GN=Kifap3 PE=2 SV=1	956330	616640	2086100	1056500	1726300	964940	230990	704860	340680	428890	380070	825220	20.6009	20.1254	21.4891	20.321	20.9819	20.0943	19.0926	20.0138	18.8572	18.8952	19.1604	19.9764	0.00507487	0.00508791	1.26948
Q64511	Q64511;Q8BRY5;Q3TR62;Q01320;Q8CCE5;F6U5K2;Q6PET9	DNA topoisomerase 2-beta	Top2b	sp|Q64511|TOP2B_MOUSE DNA topoisomerase 2-beta OS=Mus musculus OX=10090 GN=Top2b PE=1 SV=2	158590	184840	320280	341680	368170	297950	73964	7379.2	78898	20078	182040	113100	18.1465	18.3927	18.963	18.535	18.5242	18.2509	17.414	14.1159	16.7702	14.2495	18.0389	16.9035	0.00507487	0.00508637	2.22003
P13634	P13634;D3YYQ4	Carbonic anhydrase 1	Ca1	sp|P13634|CAH1_MOUSE Carbonic anhydrase 1 OS=Mus musculus OX=10090 GN=Ca1 PE=1 SV=4	726860	910180	839080	707500	672910	822800	0	301290	523190	88272	205730	216320	20.0183	20.3439	20.1374	19.924	19.7095	20.0888	15.5819	18.7392	19.1268	16.5683	18.4087	18.051	0.00507487	0.00509175	2.29099
A0A075DCV7	A0A075DCV7;Q9MD68;Q70YN3;A0A286T4I5;A0A286T4G8;A0A286T4G6;A0A286T4B5;A0A286T486;P00397;Q35042;B3IYS1;Q3TML7;Q3TRT0;Q3UQ58;Q3UTW3	Cytochrome c oxidase subunit 1	COX1;mt-Co1;COI;Mtco1	tr|A0A075DCV7|A0A075DCV7_MOUSE Cytochrome c oxidase subunit 1 OS=Mus musculus OX=10090 GN=COX1 PE=3 SV=1;tr|Q9MD68|Q9MD68_MOUSE Cytochrome c oxidase subunit 1 OS=Mus musculus OX=10090 GN=mt-Co1 PE=1 SV=1;tr|Q70YN3|Q70YN3_MOUSE Cytochrome c oxidase subunit	666590	1211500	652600	3083800	3470300	1745200	0	0	468550	1572900	0	1034400	20.49	21.309	20.4059	21.2696	21.3218	20.3802	16.2183	14.3739	19.5171	20.329	13.0559	19.7485	0.00507487	0.00507946	3.65567
Q9CVT6	Q9CVT6;Q3THX0		Timm21	tr|Q9CVT6|Q9CVT6_MOUSE Uncharacterized protein (Fragment) OS=Mus musculus OX=10090 GN=Timm21 PE=2 SV=1;tr|Q3THX0|Q3THX0_MOUSE RIKEN cDNA 1700034H14, isoform CRA_c OS=Mus musculus OX=10090 GN=Timm21 PE=2 SV=1	275290	255590	311360	558040	614420	498160	84483	214740	0	175260	126380	247740	18.9965	18.9627	19.0881	19.1716	19.1973	18.8824	17.8178	18.4951	13.974	17.1523	17.0781	17.7924	0.00507487	0.00509947	1.99817
E9PX24	E9PX24;Q3UN90	LYR motif-containing protein 9	Lyrm9	tr|E9PX24|E9PX24_MOUSE LYR motif-containing protein 9 (Fragment) OS=Mus musculus OX=10090 GN=Lyrm9 PE=1 SV=1;sp|Q3UN90|LYRM9_MOUSE LYR motif-containing protein 9 OS=Mus musculus OX=10090 GN=Lyrm9 PE=3 SV=1	824280	563670	737960	771040	329400	1113300	0	157660	0	244670	49552	0	20.1285	19.7103	19.9344	19.8954	18.4956	20.3724	14.0937	17.8364	14.3815	18.1998	16.23	12.8181	0.00507487	0.00508406	4.16287
Q99P30	Q99P30	Peroxisomal coenzyme A diphosphatase NUDT7	Nudt7	sp|Q99P30|NUDT7_MOUSE Peroxisomal coenzyme A diphosphatase NUDT7 OS=Mus musculus OX=10090 GN=Nudt7 PE=1 SV=2	103350	448310	426710	94354	86828	0	33761	57853	0	0	0	0	16.8434	18.6539	18.4871	17.5948	17.3277	16.0012	15.7106	15.9325	12.842	13.8584	15.3399	13.8344	0.00507487	0.00510488	2.89837
Q3TQT7	Q3TQT7;E9Q3J0;E0CX49;Q8C2V6;Q3UWX6		E330034G19Rik	tr|Q3TQT7|Q3TQT7_MOUSE Uncharacterized protein (Fragment) OS=Mus musculus OX=10090 GN=E330034G19Rik PE=2 SV=1;tr|E9Q3J0|E9Q3J0_MOUSE RIKEN cDNA E330034G19 gene (Fragment) OS=Mus musculus OX=10090 GN=E330034G19Rik PE=4 SV=1;tr|E0CX49|E0CX49_MOUSE RIKEN cDNA	101110	491940	142240	274640	197210	0	0	0	0	0	0	0	16.9163	18.9933	17.2947	18.7253	18.1341	15.1803	12.8513	14.4135	14.6989	13.647	12.3446	13.8388	0.00507487	0.00507793	3.90831
Q9CPV3	Q9CPV3	39S ribosomal protein L42, mitochondrial	Mrpl42	sp|Q9CPV3|RM42_MOUSE 39S ribosomal protein L42, mitochondrial OS=Mus musculus OX=10090 GN=Mrpl42 PE=1 SV=1	279040	585940	345900	292810	632910	197600	0	275780	0	0	0	0	18.341	19.332	18.555	18.8435	19.859	18.1906	13.1706	18.0986	12.9885	13.8376	12.7001	14.3299	0.00507487	0.00509329	4.666
E9PUD7	E9PUD7;E9QLP0;Q66JT5	Tubulin polyglutamylase complex subunit 2	Tpgs2	tr|E9PUD7|E9PUD7_MOUSE Tubulin polyglutamylase complex subunit 2 OS=Mus musculus OX=10090 GN=Tpgs2 PE=1 SV=1;tr|E9QLP0|E9QLP0_MOUSE Tubulin polyglutamylase complex subunit 2 OS=Mus musculus OX=10090 GN=Tpgs2 PE=1 SV=1;sp|Q66JT5|TPGS2_MOUSE Tubulin polyglut	116720	71105	69863	105370	235590	0	0	0	0	0	0	0	17.4688	16.9104	16.7769	16.919	18.0217	15.2496	13.8449	13.4939	15.1284	13.4157	15.0728	15.1357	0.00507487	0.0050764	2.54252
Q7TQE2	Q7TQE2;Q8CBM0;Q3TCR9;Q62523;Q8CD55;A0A0N4SVD2;A0A0N4SUX7;A0A0N4SVP4	Zyxin	Zyx	tr|Q7TQE2|Q7TQE2_MOUSE Zyx protein OS=Mus musculus OX=10090 GN=Zyx PE=1 SV=1;tr|Q8CBM0|Q8CBM0_MOUSE Uncharacterized protein OS=Mus musculus OX=10090 GN=Zyx PE=2 SV=1;tr|Q3TCR9|Q3TCR9_MOUSE Uncharacterized protein OS=Mus musculus OX=10090 GN=Zyx PE=2 SV=1;s	308980	301840	260160	718800	651040	1083500	760570	1075500	988740	1327700	770430	1124100	19.3553	19.3816	19.0956	19.4925	19.1938	20.0887	20.6415	20.6334	20.2567	20.5375	20.1092	20.2873	0.00507487	0.00510256	-0.976358
Q9DD12	Q9DD12		Espn	tr|Q9DD12|Q9DD12_MOUSE Espin OS=Mus musculus OX=10090 GN=Espn PE=1 SV=1	408350	406000	319130	128540	704370	698870	1511800	993780	747140	1755200	1590800	2027800	19.5501	19.6037	19.1553	17.4464	19.573	19.6048	21.5578	20.5106	19.8119	20.9039	21.1491	21.1133	0.00507487	0.00508714	-1.68553
Q8K1N4	Q8K1N4	Spermatogenesis-associated serine-rich protein 2	Spats2	sp|Q8K1N4|SPAS2_MOUSE Spermatogenesis-associated serine-rich protein 2 OS=Mus musculus OX=10090 GN=Spats2 PE=1 SV=1	88993	115420	78587	201220	273070	160470	161740	328540	528540	688490	242120	665730	17.567	17.9574	17.3508	17.6951	18.0157	17.2993	18.5515	19.006	19.3196	19.4856	18.3959	19.4591	0.00507487	0.00509098	-1.38874
E9QQ10	E9QQ10;Q70FJ1;A0A140T8S1;Q8C0C6;Q8BV41;Q9CS73;Q99P24;Q9CVC1	A-kinase anchor protein 9	Akap9	tr|E9QQ10|E9QQ10_MOUSE A-kinase anchor protein 9 OS=Mus musculus OX=10090 GN=Akap9 PE=1 SV=1;sp|Q70FJ1|AKAP9_MOUSE A-kinase anchor protein 9 OS=Mus musculus OX=10090 GN=Akap9 PE=1 SV=2	6972.3	14598	3072.8	9564.5	31467	33669	30579	54394	41882	89946	24154	41688	13.9666	14.9273	12.9079	13.1538	14.8894	15.0453	15.989	16.2618	15.6595	16.6898	15.0787	15.5102	0.00507487	0.00509869	-1.71646
Q8BGU5	Q8BGU5	Cyclin-Y	Ccny	sp|Q8BGU5|CCNY_MOUSE Cyclin-Y OS=Mus musculus OX=10090 GN=Ccny PE=1 SV=1	0	0	0	559790	262940	268710	430360	278430	606500	658580	493970	691970	16.5182	14.7908	15.7808	18.6745	17.1675	17.2642	19.93	19.0197	19.6526	19.0006	18.996	19.1167	0.00507487	0.0051041	-2.58661
Q9CZK0	Q9CZK0;Q3U1P2;Q3TZU7;Q91VH2	Sorting nexin;Sorting nexin-9	Snx9	tr|Q9CZK0|Q9CZK0_MOUSE Uncharacterized protein (Fragment) OS=Mus musculus OX=10090 GN=Snx9 PE=2 SV=2;tr|Q3U1P2|Q3U1P2_MOUSE Sorting nexin OS=Mus musculus OX=10090 GN=Snx9 PE=2 SV=1;tr|Q3TZU7|Q3TZU7_MOUSE Sorting nexin OS=Mus musculus OX=10090 GN=Snx9 PE=2	70458	0	81054	157370	164530	167260	180550	538790	244330	249300	326850	340430	17.2549	15.6412	17.3675	17.2179	17.1538	17.2373	18.5701	19.4444	18.2383	18.0416	18.9982	18.6036	0.00507487	0.00510643	-1.67062
Q543Y8	Q543Y8;Q9WUH1	Transmembrane protein 115	Tmem115	tr|Q543Y8|Q543Y8_MOUSE Transmembrane protein 115 OS=Mus musculus OX=10090 GN=Tmem115 PE=1 SV=1;sp|Q9WUH1|TM115_MOUSE Transmembrane protein 115 OS=Mus musculus OX=10090 GN=Tmem115 PE=1 SV=1	0	0	0	124800	0	78009	62581	129490	182550	171160	203370	373220	15.5193	14.0352	15.1204	16.8944	12.1827	16.1937	17.2116	17.7083	17.8586	17.3456	17.9626	18.4173	0.00507487	0.00508944	-2.75971
G0YZM8	G0YZM8		Mybpc1	tr|G0YZM8|G0YZM8_MOUSE MyBP-C slow (Fragment) OS=Mus musculus OX=10090 GN=Mybpc1 PE=2 SV=1	0	0	0	0	0	0	0	103230	643400	0	0	0	13.7307	13.4075	12.7169	13.6238	13.3652	13.8652	14.1573	16.5003	18.3582	15.8353	14.2923	15.1157	0.00507487	0.00508176	-2.25828
Q78IS1	Q78IS1	Transmembrane emp24 domain-containing protein 3	Tmed3	sp|Q78IS1|TMED3_MOUSE Transmembrane emp24 domain-containing protein 3 OS=Mus musculus OX=10090 GN=Tmed3 PE=1 SV=1	0	0	0	0	0	0	0	130330	212250	105720	0	0	12.9106	12.9297	13.717	13.6077	12.1091	12.8988	14.1094	16.8232	17.1429	17.5211	14.2629	13.9401	0.00507487	0.00508868	-2.60442
Q3UXM3	Q3UXM3;Q3UIL5;Q9QYH6;Q91W72;Q8K2H5;Q571N9	Melanoma-associated antigen D1	Maged1	tr|Q3UXM3|Q3UXM3_MOUSE Uncharacterized protein OS=Mus musculus OX=10090 GN=Maged1 PE=2 SV=1;tr|Q3UIL5|Q3UIL5_MOUSE Uncharacterized protein OS=Mus musculus OX=10090 GN=Maged1 PE=2 SV=1;sp|Q9QYH6|MAGD1_MOUSE Melanoma-associated antigen D1 OS=Mus musculus OX=	0	0	0	0	0	0	38401	68101	28170	18201	0	23111	13.2823	13.8371	12.5144	14.0664	13.3368	13.0262	15.8659	16.1243	14.8156	14.6633	14.7265	15.104	0.00507487	0.00509792	-1.87275
Q9CRA2	Q9CRA2		Pdlim5	tr|Q9CRA2|Q9CRA2_MOUSE PDZ and LIM domain protein 5 OS=Mus musculus OX=10090 GN=Pdlim5 PE=1 SV=1	0	0	0	0	0	0	0	227080	47500	0	0	0	13.3804	13.394	13.2793	13.0059	13.6728	13.6165	14.2476	17.6139	15.4516	13.6736	15.1575	16.5549	0.00507487	0.00509252	-2.05836
Q3TRJ1	Q3TRJ1;Q9EQH3;Q3TKU6;Q3TJ43;Q3UQJ1;Q3TUV7	Vacuolar protein sorting-associated protein 35	Vps35	tr|Q3TRJ1|Q3TRJ1_MOUSE Vacuolar protein sorting-associated protein 35 OS=Mus musculus OX=10090 GN=Vps35 PE=1 SV=1;sp|Q9EQH3|VPS35_MOUSE Vacuolar protein sorting-associated protein 35 OS=Mus musculus OX=10090 GN=Vps35 PE=1 SV=1;tr|Q3TKU6|Q3TKU6_MOUSE Vacuol	8700300	9219000	9097000	12705000	15218000	14618000	5302900	6470600	8246100	9481300	8412100	10049000	23.9477	24.0725	23.9475	23.7772	23.9363	23.9231	23.5575	23.3711	23.3859	23.3358	23.6023	23.4537	0.00507487	0.00509561	0.483004
E9Q7K1	E9Q7K1		Guk1	tr|E9Q7K1|E9Q7K1_MOUSE Guanylate kinase OS=Mus musculus OX=10090 GN=Guk1 PE=1 SV=1	14455000	15595000	16995000	24933000	29157000	31246000	20025000	21918000	41084000	35552000	27100000	29540000	24.7749	24.922	24.917	24.7208	24.8398	25.0008	25.3799	25.0608	25.544	25.3149	25.3366	25.0442	0.00507487	0.005081	-0.417519
Q3TCR7	Q3TCR7;Q3TBU6;G3X9G4;Q3T9X3;P39054;F8WIV5;G3UZZ3;Q9CUM4;G3UXX2;Q91Z39;G3UY64	Dynamin-2	Dnm2	tr|Q3TCR7|Q3TCR7_MOUSE Dynamin-2 OS=Mus musculus OX=10090 GN=Dnm2 PE=1 SV=1;tr|Q3TBU6|Q3TBU6_MOUSE Uncharacterized protein OS=Mus musculus OX=10090 GN=Dnm2 PE=2 SV=1;tr|G3X9G4|G3X9G4_MOUSE Dynamin-2 OS=Mus musculus OX=10090 GN=Dnm2 PE=1 SV=1;tr|Q3T9X3|Q3T9	4203100	3381100	4139700	6558700	6546600	6216000	1260000	2355800	3631800	5043600	4303800	5389500	22.928	22.7292	22.8588	22.7437	22.5894	22.5529	21.7374	22.0518	22.2855	22.2932	22.5267	22.4435	0.00507487	0.0050856	0.510683
Q8BU20	Q8BU20;Q9CQH3;D3Z568;F6Y6V5;D3YX99;D3Z6W9	NADH dehydrogenase [ubiquinone] 1 beta subcomplex subunit 5, mitochondrial	Ndufb5	tr|Q8BU20|Q8BU20_MOUSE Uncharacterized protein OS=Mus musculus OX=10090 GN=Ndufb5 PE=2 SV=1;sp|Q9CQH3|NDUB5_MOUSE NADH dehydrogenase [ubiquinone] 1 beta subcomplex subunit 5, mitochondrial OS=Mus musculus OX=10090 GN=Ndufb5 PE=1 SV=1;tr|D3Z568|D3Z568_MOUSE	12625000	12455000	12621000	24409000	25842000	29102000	4220600	11147000	18127000	22695000	12461000	20555000	24.6021	24.6396	24.5488	24.5929	24.5511	24.8061	23.5101	24.241	24.5438	24.5013	23.9699	24.3594	0.00507487	0.00509715	0.43583
P28571	P28571;E9Q517;E9Q3V0;E9QA02;E9Q3Z2	Sodium- and chloride-dependent glycine transporter 1;Transporter	Slc6a9	sp|P28571|SC6A9_MOUSE Sodium- and chloride-dependent glycine transporter 1 OS=Mus musculus OX=10090 GN=Slc6a9 PE=1 SV=3;tr|E9Q517|E9Q517_MOUSE Sodium- and chloride-dependent glycine transporter 1 OS=Mus musculus OX=10090 GN=Slc6a9 PE=1 SV=1;tr|E9Q3V0|E9Q3V	7845700	8136300	9930500	11745000	16134000	13003000	5079800	6562400	9134900	8626900	7666200	10513000	23.8077	23.9091	24.0446	23.6706	24.0268	23.7492	23.4823	23.3618	23.4865	23.2325	23.4849	23.5541	0.00507487	0.00507716	0.434343
Q8R5C5	Q8R5C5;E0CZD4;E0CYB4;Q8R1B2	Beta-centractin	Actr1b	sp|Q8R5C5|ACTY_MOUSE Beta-centractin OS=Mus musculus OX=10090 GN=Actr1b PE=1 SV=1	5601200	4543500	7751500	8331000	9579900	8838400	3924400	5387900	5857400	6313900	4769400	7210400	23.2909	23.093	23.6289	23.2134	23.3055	23.2283	23.0697	23.026	22.849	22.8021	22.8094	23.0373	0.00507487	0.00510024	0.361091
Q9WV85	Q9WV85;Q9CWA5;Q9JIK8	Nucleoside diphosphate kinase 3;Nucleoside diphosphate kinase	Nme3;Ndk3	sp|Q9WV85|NDK3_MOUSE Nucleoside diphosphate kinase 3 OS=Mus musculus OX=10090 GN=Nme3 PE=1 SV=3;tr|Q9CWA5|Q9CWA5_MOUSE Nucleoside diphosphate kinase (Fragment) OS=Mus musculus OX=10090 GN=Nme3 PE=2 SV=1;tr|Q9JIK8|Q9JIK8_MOUSE Nucleoside diphosphate kinase	5680100	4590300	6681100	9435000	13211000	12517000	2750700	3458400	2581100	5532500	4122900	7953600	23.4163	23.2108	23.5603	23.2166	23.613	23.5789	22.7392	22.587	21.9465	22.4155	22.4015	23.0034	0.00507487	0.00507563	0.917124
Q80YV4	Q80YV4;F7B6K4;Q05CZ0	Pantothenate kinase 4	Pank4	sp|Q80YV4|PANK4_MOUSE Pantothenate kinase 4 OS=Mus musculus OX=10090 GN=Pank4 PE=1 SV=2;tr|F7B6K4|F7B6K4_MOUSE Pantothenate kinase 4 (Fragment) OS=Mus musculus OX=10090 GN=Pank4 PE=1 SV=1	679340	585510	4787600	2141100	5454700	1900100	428280	714950	861900	992360	924260	1153700	20.4536	20.3269	22.7931	21.1204	22.452	20.8565	20.0994	20.2946	20.2415	19.9496	20.2835	20.2082	0.00507487	0.00509406	1.15429
Q99LB6	Q99LB6	Methionine adenosyltransferase 2 subunit beta	Mat2b	sp|Q99LB6|MAT2B_MOUSE Methionine adenosyltransferase 2 subunit beta OS=Mus musculus OX=10090 GN=Mat2b PE=1 SV=1	1469500	1983700	2127000	2702200	2413300	2854900	2097200	3040900	3184500	3965700	5021800	4952900	21.4646	21.9438	21.9156	21.563	21.3146	21.5697	22.1975	22.223	21.9675	22.0759	22.7405	22.3785	0.00507487	0.00510101	-0.635266
A1L340	A1L340;Q8CGM2;Q3UEX7	Retinitis pigmentosa 1-like 1 protein	Rp1l1	tr|A1L340|A1L340_MOUSE MCG56960 OS=Mus musculus OX=10090 GN=Rp1l1 PE=2 SV=1;sp|Q8CGM2|RP1L1_MOUSE Retinitis pigmentosa 1-like 1 protein OS=Mus musculus OX=10090 GN=Rp1l1 PE=1 SV=1	236380	262360	253790	459940	357890	410210	379650	529570	452480	777920	422880	830790	18.8343	19.0317	18.869	18.98	18.5268	18.7564	19.6875	19.6606	19.1489	19.7216	19.2795	19.8318	0.00507487	0.00509484	-0.721963
E9QM77	E9QM77;O70305;Q3UX07;F7B6X4;F6V8M6;Q3UX51	Ataxin-2	Atxn2	tr|E9QM77|E9QM77_MOUSE Ataxin-2 OS=Mus musculus OX=10090 GN=Atxn2 PE=1 SV=1;sp|O70305|ATX2_MOUSE Ataxin-2 OS=Mus musculus OX=10090 GN=Atxn2 PE=1 SV=1;tr|Q3UX07|Q3UX07_MOUSE Uncharacterized protein (Fragment) OS=Mus musculus OX=10090 GN=Atxn2 PE=2 SV=1	440180	207750	381870	664400	599640	478830	1216900	639820	1033200	976670	629730	700790	19.6238	18.7887	19.4026	19.6106	19.2974	18.9695	21.0315	19.8526	20.1473	20.297	20.0357	19.7586	0.00507487	0.00510565	-0.904982
Q3TJ91	Q3TJ91;J3QJU5;Q8BVC8;G3UXS2;B1ATA7;B1ATA8;G3UXR0;B1ATA9;F6X6X1	Lethal(2) giant larvae protein homolog 2	Llgl2	sp|Q3TJ91|L2GL2_MOUSE Lethal(2) giant larvae protein homolog 2 OS=Mus musculus OX=10090 GN=Llgl2 PE=1 SV=2;tr|J3QJU5|J3QJU5_MOUSE Lethal(2) giant larvae protein homolog 2 OS=Mus musculus OX=10090 GN=Llgl2 PE=1 SV=1	398150	341090	559810	877960	785250	878640	286770	343460	323290	669600	452830	675640	19.6167	19.4877	19.9659	19.8388	19.5094	19.7555	19.4331	19.2292	18.8862	19.409	19.2283	19.45	0.00507487	0.00510178	0.423053
Q80YD1	Q80YD1;M0QWM4	ATP-dependent RNA helicase SUPV3L1, mitochondrial	Supv3l1	sp|Q80YD1|SUV3_MOUSE ATP-dependent RNA helicase SUPV3L1, mitochondrial OS=Mus musculus OX=10090 GN=Supv3l1 PE=1 SV=1	396550	270530	576110	735200	667480	1426100	54476	281850	347800	464760	332060	250730	19.577	19.1606	19.983	19.5333	19.2602	20.4715	17.3381	18.932	18.9073	18.8597	18.7815	17.938	0.00507487	0.00509638	1.20482
Q3U1V3	Q3U1V3;Q99MK8;Q7TS64;E9PW16;Q3UYH7;E9Q419;Q8BVT9;F6QY34;F7AEX1;A0A0G2JEW1;Q8BX71;Q3U5J8;F6Y9P3	Beta-adrenergic receptor kinase 1;Beta-adrenergic receptor kinase 2	Adrbk1;Adrbk2	tr|Q3U1V3|Q3U1V3_MOUSE G protein-coupled receptor kinase OS=Mus musculus OX=10090 GN=Grk2 PE=1 SV=1;sp|Q99MK8|ARBK1_MOUSE Beta-adrenergic receptor kinase 1 OS=Mus musculus OX=10090 GN=Grk2 PE=1 SV=2;tr|Q7TS64|Q7TS64_MOUSE G protein-coupled receptor kinase	273540	255020	249380	463050	650140	608280	124770	236390	177630	357660	290590	433240	19.0782	19.0484	18.9134	18.8257	19.2394	19.184	18.3428	18.6859	18.0664	18.441	18.5653	18.773	0.00507487	0.00510333	0.569108
A0A0R4J0V4	A0A0R4J0V4;Q9QXM1;A0A1Y7VLC3	Junction-mediating and -regulatory protein	Jmy	tr|A0A0R4J0V4|A0A0R4J0V4_MOUSE Junction-mediating and -regulatory protein OS=Mus musculus OX=10090 GN=Jmy PE=1 SV=1;sp|Q9QXM1|JMY_MOUSE Junction-mediating and -regulatory protein OS=Mus musculus OX=10090 GN=Jmy PE=1 SV=1	192390	147860	224050	388290	365120	294220	51373	178450	199770	174610	107450	233260	18.4555	18.1827	18.5901	18.7352	18.5208	18.2457	17.0189	18.1352	17.9883	17.5672	17.2673	18.0231	0.00507487	0.0050787	0.788334
Q8BNY6	Q8BNY6;A0A0A6YY43	Neuronal calcium sensor 1	Ncs1	sp|Q8BNY6|NCS1_MOUSE Neuronal calcium sensor 1 OS=Mus musculus OX=10090 GN=Ncs1 PE=1 SV=3	461080	512110	830220	1457400	900750	1170300	183770	483650	476770	481010	444460	617400	19.7926	19.9826	20.4795	20.5998	19.7746	20.2054	18.8477	19.6245	19.3153	19.0021	19.3042	19.3902	0.00507487	0.0050833	0.891739
Q54AA6	Q54AA6;Q9Z2A7;F6V8W6	O-acyltransferase;Diacylglycerol O-acyltransferase 1	Dgat1	tr|Q54AA6|Q54AA6_MOUSE O-acyltransferase OS=Mus musculus OX=10090 GN=Dgat1 PE=1 SV=1;sp|Q9Z2A7|DGAT1_MOUSE Diacylglycerol O-acyltransferase 1 OS=Mus musculus OX=10090 GN=Dgat1 PE=1 SV=1	430970	438950	381600	737930	608070	513830	188790	118590	259980	280670	290370	329380	19.5492	19.626	19.3484	19.7364	19.2888	19.0671	18.7614	17.7743	18.4435	18.195	18.7138	18.4798	0.00507487	0.00508023	1.04136
Q6ZWR0	Q6ZWR0;P61226	Ras-related protein Rap-2b	Rap2b	tr|Q6ZWR0|Q6ZWR0_MOUSE MCG5466 OS=Mus musculus OX=10090 GN=Rap2b PE=1 SV=1;sp|P61226|RAP2B_MOUSE Ras-related protein Rap-2b OS=Mus musculus OX=10090 GN=Rap2b PE=1 SV=1	329000	236570	287530	585690	615700	617310	115690	283910	0	414470	144980	492580	19.3041	18.9711	19.094	19.1379	19.0822	19.1429	18.2827	18.9201	15.6228	18.5644	17.2231	18.8935	0.00507487	0.00508253	1.20426
A7YY80	A7YY80;D0VYV7;Q8BGK4;A0A286YCY1;A0A286YCY8;A0A286YDD0;A0A286YD94		Epb4.1l3	tr|A7YY80|A7YY80_MOUSE 130kDa Protein 4.1B MEF cell isoform OS=Mus musculus OX=10090 GN=Epb41l3 PE=1 SV=1;tr|D0VYV7|D0VYV7_MOUSE Erythrocyte protein band 4.1-like 3 isoform C OS=Mus musculus OX=10090 GN=Epb41l3 PE=2 SV=1;tr|Q8BGK4|Q8BGK4_MOUSE Uncharacteri	127880	81347	82996	127230	99625	102360	25423	50914	66869	43440	52984	55002	17.6172	17.1181	17.0324	17.305	16.8003	16.8918	15.8482	16.2666	16.3185	15.6719	16.42	16.0602	0.00507487	0.00508483	1.02988
Q61161	Q61161;D6RCZ7;D6RG51;D3YUH9;Q3U4B8;Q14B83	Mitogen-activated protein kinase kinase kinase kinase 2	Map4k2	sp|Q61161|M4K2_MOUSE Mitogen-activated protein kinase kinase kinase kinase 2 OS=Mus musculus OX=10090 GN=Map4k2 PE=1 SV=1;tr|D6RCZ7|D6RCZ7_MOUSE Mitogen-activated protein kinase kinase kinase kinase 2 OS=Mus musculus OX=10090 GN=Map4k2 PE=1 SV=1;tr|D6RG51|	18955	24724	28314	48211	38448	54284	32069	96048	71180	72446	41028	85567	15.27	15.648	15.7034	15.7223	15.2312	15.8322	16.1187	17.0227	16.3787	16.4013	15.9493	16.6907	0.00507487	0.00509021	-0.85905
B1AXS6	B1AXS6;B1AXS8;B1AXS7;B1AXS5;Q9JLM4;B0R077;Q8CG95	Zinc finger MYM-type protein 3	Zmym3	tr|B1AXS6|B1AXS6_MOUSE Zinc finger MYM-type protein 3 OS=Mus musculus OX=10090 GN=Zmym3 PE=1 SV=1;tr|B1AXS8|B1AXS8_MOUSE Zinc finger MYM-type protein 3 OS=Mus musculus OX=10090 GN=Zmym3 PE=1 SV=1;tr|B1AXS7|B1AXS7_MOUSE Zinc finger MYM-type protein 3 OS=Mus	37629	27378	31510	59059	56037	46501	20922	12826	32132	39857	21680	29879	16.0522	15.7204	15.7819	16.0543	15.8404	15.5943	15.548	14.5232	15.3602	15.4575	14.9416	15.0225	0.00507487	0.00507487	0.69841
Q8C9G0	Q8C9G0;F6UDG9		Pde6a	tr|Q8C9G0|Q8C9G0_MOUSE Uncharacterized protein OS=Mus musculus OX=10090 GN=Pde6a PE=2 SV=1;tr|F6UDG9|F6UDG9_MOUSE Rod cGMP-specific 3,5-cyclic phosphodiesterase subunit alpha (Fragment) OS=Mus musculus OX=10090 GN=Pde6a PE=1 SV=1	2741900	2657100	3133600	11658000	9241600	14901000	0	970260	2631000	6364000	6312300	5700700	22.7567	22.7726	22.8581	22.9138	22.3335	23.2755	16.5422	21.364	22.2402	21.8297	22.3414	21.6542	0.00823902	0.00829907	1.82308
Q9CZB2	Q9CZB2;A0A1W2P7B8;Q60696;A0A1W2P7H5	Melanocyte protein PMEL;M-alpha;M-beta	Pmel	tr|Q9CZB2|Q9CZB2_MOUSE Melanocyte protein PMEL OS=Mus musculus OX=10090 GN=Pmel PE=2 SV=1;tr|A0A1W2P7B8|A0A1W2P7B8_MOUSE Melanocyte protein PMEL (Fragment) OS=Mus musculus OX=10090 GN=Pmel PE=4 SV=1;sp|Q60696|PMEL_MOUSE Melanocyte protein PMEL OS=Mus muscu	554310	10580000	323590	228670	0	1496800	0	0	0	0	0	0	19.1087	22.7359	18.4025	18.6956	15.0263	21.6324	13.1379	13.2592	14.4517	14.1618	15.3132	13.5993	0.00823902	0.00832942	5.27972
F8WID5	F8WID5		Tpm1	tr|F8WID5|F8WID5_MOUSE Tropomyosin alpha-1 chain OS=Mus musculus OX=10090 GN=Tpm1 PE=1 SV=1	672060	1517000	571050	924810	308680	252150	128330	0	0	0	207480	0	19.6144	20.686	19.3554	20.4798	18.7054	18.4492	17.7648	14.6705	12.911	13.0501	18.6877	13.7059	0.00823902	0.00830411	4.41673
Q3V1L7	Q3V1L7;B2RV73;Q8VHI3;A0A1W2P7Z1;A0A1W2P844;A0A1W2P6H4	GDP-fucose protein O-fucosyltransferase 2	Pofut2	tr|Q3V1L7|Q3V1L7_MOUSE Uncharacterized protein OS=Mus musculus OX=10090 GN=Pofut2 PE=2 SV=1;tr|B2RV73|B2RV73_MOUSE Protein O-fucosyltransferase 2 OS=Mus musculus OX=10090 GN=Pofut2 PE=1 SV=1;sp|Q8VHI3|OFUT2_MOUSE GDP-fucose protein O-fucosyltransferase 2 O	331700	165720	214630	231740	440190	378380	0	135550	204390	73622	171900	56508	19.0094	18.2397	18.4397	17.9738	18.9256	18.7229	13.1446	17.7331	17.9472	16.0561	17.9824	15.632	0.00823902	0.00829655	2.13598
Q80T41	Q80T41	Gamma-aminobutyric acid type B receptor subunit 2	Gabbr2	sp|Q80T41|GABR2_MOUSE Gamma-aminobutyric acid type B receptor subunit 2 OS=Mus musculus OX=10090 GN=Gabbr2 PE=1 SV=2	122490	81122	87414	95986	129560	136100	33590	68921	59959	8972.2	38051	98558	17.5566	17.0487	17.0274	16.8939	17.1706	17.2736	16.0039	16.51	15.9983	13.9128	16.106	16.9702	0.00823902	0.00831801	1.24492
Q8BVA2	Q8BVA2;D6RIQ5	Transmembrane protein 222	Tmem222	sp|Q8BVA2|TM222_MOUSE Transmembrane protein 222 OS=Mus musculus OX=10090 GN=Tmem222 PE=1 SV=1;tr|D6RIQ5|D6RIQ5_MOUSE Transmembrane protein 222 OS=Mus musculus OX=10090 GN=Tmem222 PE=1 SV=1	68086	516820	314970	661970	754480	842300	31546	44562	0	83026	62242	253120	17.3799	19.9263	19.2071	19.2036	19.2791	19.4978	16.6465	16.6369	15.1933	16.0388	16.0341	17.7767	0.00823902	0.00832688	2.69459
P63300	P63300	Selenoprotein W	Sepw1	sp|P63300|SELW_MOUSE Selenoprotein W OS=Mus musculus OX=10090 GN=Selenow PE=1 SV=3	399340	894860	1697900	1041700	987750	830850	0	448700	0	281830	322480	585990	19.6326	20.6163	21.2518	19.9727	19.7239	19.4641	14.4561	19.5585	15.6418	17.5967	18.3708	18.9741	0.00823902	0.00830916	2.67722
Q5SGK3	Q5SGK3	Aldehyde oxidase 2	Aox2	sp|Q5SGK3|AOXB_MOUSE Aldehyde oxidase 2 OS=Mus musculus OX=10090 GN=Aox2 PE=1 SV=2	19151	42287	39941	44411	81821	50670	0	0	0	0	0	35034	15.1816	16.2287	16.0447	15.5396	16.3321	15.6626	14.5306	13.8442	12.4549	12.4543	13.8126	15.235	0.00823902	0.00831928	2.10961
B0LAE3	B0LAE3;Q9CSX6;P63089;Q3TSS2;Q3UZI5	Pleiotrophin	Ptn	tr|B0LAE3|B0LAE3_MOUSE Pleiotrophin (Fragment) OS=Mus musculus OX=10090 GN=Ptn PE=2 SV=1;tr|Q9CSX6|Q9CSX6_MOUSE Uncharacterized protein (Fragment) OS=Mus musculus OX=10090 GN=Ptn PE=2 SV=1;sp|P63089|PTN_MOUSE Pleiotrophin OS=Mus musculus OX=10090 GN=Ptn PE	124430	104310	0	1581500	1967800	543280	0	0	0	0	0	0	18.0853	17.9062	14.9804	19.93	20.1073	18.481	12.9691	15.1913	12.789	12.5748	11.0368	13.26	0.00823902	0.00831042	5.27822
Q3TL44	Q3TL44;A0A1L1ST78;A0A1L1SQN7	NLR family member X1	Nlrx1	sp|Q3TL44|NLRX1_MOUSE NLR family member X1 OS=Mus musculus OX=10090 GN=Nlrx1 PE=1 SV=1	15189	0	0	0	24425	124830	0	0	0	0	0	0	15.0793	14.5667	14.3241	14.4851	14.2566	16.4911	13.041	13.2607	12.5906	14.2761	13.945	12.1329	0.00823902	0.00829403	1.65943
A0A140LHM4	A0A140LHM4;A0A140LJJ0;Q91VM3;A0A140LHK6;A0A140LHZ1;F7CAT9;F6Q8K5;F6YHS5;A0A140LJ16;A2AEV2;A0A140LJ78;A0A140LHC1;A2AEV5;A0A140LJG8;A0A140LHQ5;S4R186;A0A140LI37;F6QP00;A0A0A0MQH0;A0A140LJ74;A0A140LIN0;A0A140LJC8	WD repeat domain phosphoinositide-interacting protein 4	Wdr45	tr|A0A140LHM4|A0A140LHM4_MOUSE WD repeat domain phosphoinositide-interacting protein 4 (Fragment) OS=Mus musculus OX=10090 GN=Wdr45 PE=1 SV=1;tr|A0A140LJJ0|A0A140LJJ0_MOUSE WD repeat domain phosphoinositide-interacting protein 4 (Fragment) OS=Mus musculus	0	0	0	153120	0	375420	0	0	0	0	0	0	14.8255	15.5012	14.4587	16.7518	14.583	17.7898	14.4847	13.8455	14.2716	14.3532	13.2193	13.2152	0.00823902	0.00829529	1.75342
Q9DBQ7	Q9DBQ7	Protein-associating with the carboxyl-terminal domain of ezrin	Scyl3	sp|Q9DBQ7|PACE1_MOUSE Protein-associating with the carboxyl-terminal domain of ezrin OS=Mus musculus OX=10090 GN=Scyl3 PE=1 SV=3	0	0	270510	0	0	0	689880	8109400	264290	4683100	7956100	627270	15.0786	14.2852	18.6769	14.4043	14.5592	14.3634	20.1878	22.9532	18.1667	22.3572	23.4817	19.6045	0.00823902	0.00829151	-5.89724
B2RWW8	B2RWW8;Q5DTH2		Myh8	tr|B2RWW8|B2RWW8_MOUSE Myosin, heavy polypeptide 8, skeletal muscle, perinatal OS=Mus musculus OX=10090 GN=Myh8 PE=2 SV=1	0	0	0	0	0	0	0	233150	2993900	0	0	0	13.8729	13.7077	13.5534	13.6156	14.9887	13.5029	15.1542	17.3525	20.0394	16.2226	15.7821	14.7716	0.00823902	0.0083079	-2.68018
Q0PD15	Q0PD15;Q8BHD0	Ras-related protein Rab-39A	Rab39;Rab39a	tr|Q0PD15|Q0PD15_MOUSE RAB39, member RAS oncogene family OS=Mus musculus OX=10090 GN=Rab39 PE=2 SV=1;sp|Q8BHD0|RB39A_MOUSE Ras-related protein Rab-39A OS=Mus musculus OX=10090 GN=Rab39a PE=1 SV=1	0	0	236470	2429500	2159000	1959900	1038500	1558100	837090	4080000	1565600	2878800	16.3841	16.9861	19.5559	20.4388	20.0711	19.952	21.4855	21.5452	20.5769	21.4273	20.1891	20.8132	0.00823902	0.00832181	-2.10821
Q9WV35	Q9WV35	Probable C->U-editing enzyme APOBEC-2	Apobec2	sp|Q9WV35|ABEC2_MOUSE C->U-editing enzyme APOBEC-2 OS=Mus musculus OX=10090 GN=Apobec2 PE=1 SV=1	76246	32773	0	153010	218830	270160	108040	91907	983980	432120	290360	362260	17.5134	16.5878	14.5629	16.7548	17.2521	17.6894	18.1169	17.5204	20	18.6587	18.456	18.3682	0.00823902	0.00831422	-1.7933
Q9ET22	Q9ET22	Dipeptidyl peptidase 2	Dpp7	sp|Q9ET22|DPP2_MOUSE Dipeptidyl peptidase 2 OS=Mus musculus OX=10090 GN=Dpp7 PE=1 SV=2	0	0	0	127530	69331	0	72987	109310	434430	394790	200410	93742	14.6066	13.2421	14.2947	16.8892	15.8605	12.1776	17.3789	17.4424	18.8824	18.5987	18.014	16.4813	0.00823902	0.00833959	-3.28781
P21614	P21614;A0A0G2JGM6	Vitamin D-binding protein	Gc	sp|P21614|VTDB_MOUSE Vitamin D-binding protein OS=Mus musculus OX=10090 GN=Gc PE=1 SV=2	57593	0	42000	0	61723	0	212890	186940	142570	52577	80248	83590	16.2047	14.8671	15.7355	14.1013	16.5077	13.6206	18.1308	17.5019	16.8496	16.4265	17.3854	17.0749	0.00823902	0.00831295	-2.05535
Q8JZM0	Q8JZM0	Dimethyladenosine transferase 1, mitochondrial	Tfb1m	sp|Q8JZM0|TFB1M_MOUSE Dimethyladenosine transferase 1, mitochondrial OS=Mus musculus OX=10090 GN=Tfb1m PE=1 SV=1	0	0	0	0	0	81476	50335	133960	114980	113550	85130	0	14.563	13.9075	13.9575	14.5434	12.326	16.5105	16.5664	17.3707	16.8783	17.0798	17.0756	15.0621	0.00823902	0.00830663	-2.37083
D3YYS9	D3YYS9;Q7TNS7	Acid-sensing ion channel 4	Asic4	tr|D3YYS9|D3YYS9_MOUSE Acid-sensing ion channel 4 OS=Mus musculus OX=10090 GN=Asic4 PE=1 SV=1;sp|Q7TNS7|ASIC4_MOUSE Acid-sensing ion channel 4 OS=Mus musculus OX=10090 GN=Asic4 PE=2 SV=1	0	0	0	45796	78561	0	47016	96403	0	130390	63718	89572	14.0545	12.9551	13.9688	15.2452	15.9699	12.8863	16.7629	17.2057	15.9323	16.9305	16.2485	16.3602	0.00823902	0.00833831	-2.39337
Q9CRG4	Q9CRG4;Q7TPU5;Q4TVN0;Q9CXF4	TBC1 domain family member 15	Tbc1d15	tr|Q9CRG4|Q9CRG4_MOUSE Uncharacterized protein (Fragment) OS=Mus musculus OX=10090 GN=Tbc1d15 PE=2 SV=1;tr|Q7TPU5|Q7TPU5_MOUSE TBC1 domain family, member 15 OS=Mus musculus OX=10090 GN=Tbc1d15 PE=2 SV=1;tr|Q4TVN0|Q4TVN0_MOUSE TBC1 domain family member 15 O	0	0	0	0	0	0	104030	84199	92725	236290	0	112310	13.0786	15.7007	14.9562	14.6903	13.1156	14.1533	17.3947	16.6618	16.4881	18.2233	15.1127	17.2065	0.00823902	0.00830537	-2.56539
Q5SSW2	Q5SSW2;F6R7K9	Proteasome activator complex subunit 4	Psme4	sp|Q5SSW2|PSME4_MOUSE Proteasome activator complex subunit 4 OS=Mus musculus OX=10090 GN=Psme4 PE=1 SV=1	3645.4	0	0	8730.9	0	11082	0	0	22018	0	9364.8	0	12.9564	13.59	13.3515	13.2115	13.8274	13.4803	14.2789	15.0414	14.7388	14.1253	13.7438	15.9219	0.00823902	0.00833577	-1.23884
P13542	P13542;Q1WNQ0;Q8BGE8	Myosin-8	Myh8	sp|P13542|MYH8_MOUSE Myosin-8 OS=Mus musculus OX=10090 GN=Myh8 PE=2 SV=2	0	0	0	0	0	0	0	17811	14248	0	0	0	13.5217	13.6422	13.5676	13.8071	13.6276	13.3221	15.0775	14.6538	14.0941	13.8007	14.8605	14.6195	0.00823902	0.00832561	-0.9363
P24549	P24549;A0A286YDG6;A0A286YCZ0;G3UWP3;Q3UIA4;Q9JHW9	Retinal dehydrogenase 1	Aldh1a1	sp|P24549|AL1A1_MOUSE Retinal dehydrogenase 1 OS=Mus musculus OX=10090 GN=Aldh1a1 PE=1 SV=5	32777000	26744000	22431000	46969000	50229000	49183000	45129000	59899000	49106000	64901000	90468000	57093000	25.9341	25.7304	25.388	25.6379	25.6171	25.6328	26.5679	26.4777	25.9254	26.1232	26.9991	25.9627	0.00823902	0.00832308	-0.68595
Q6P4T2	Q6P4T2;Q8BYH6;Q7TMG2	U5 small nuclear ribonucleoprotein 200 kDa helicase	Snrnp200	sp|Q6P4T2|U520_MOUSE U5 small nuclear ribonucleoprotein 200 kDa helicase OS=Mus musculus OX=10090 GN=Snrnp200 PE=1 SV=1	3186000	3438200	3777900	6225200	7115400	6576200	2602300	2528500	4077600	5520600	4148300	6013000	22.6166	22.7579	22.7627	22.6509	22.7433	22.6601	22.5818	22.1375	22.4256	22.4702	22.469	22.6492	0.00823902	0.0083345	0.243048
Q8BPN8	Q8BPN8;B0V2P5;F6RYL8;B0V2P6;Q05CM4	DmX-like protein 2	Dmxl2	sp|Q8BPN8|DMXL2_MOUSE DmX-like protein 2 OS=Mus musculus OX=10090 GN=Dmxl2 PE=1 SV=3;tr|B0V2P5|B0V2P5_MOUSE DmX-like protein 2 OS=Mus musculus OX=10090 GN=Dmxl2 PE=1 SV=1;tr|F6RYL8|F6RYL8_MOUSE DmX-like protein 2 (Fragment) OS=Mus musculus OX=10090 GN=Dmxl	2371400	2479800	3182300	4289300	4704100	4630400	2082800	2513000	3119800	3442000	2755800	3410000	22.1161	22.2268	22.4228	22.2124	22.2286	22.2535	22.1686	21.9652	21.948	21.9044	22.0004	21.9132	0.00823902	0.00830285	0.260061
Q8CGC7	Q8CGC7;B9EIU1;Q9CRF9;Q3UGD4;Q8BTR1;A0A0A6YWA4;A0A0A6YWH3;Q3TMX9;Q3TLK2	Bifunctional glutamate/proline--tRNA ligase;Glutamate--tRNA ligase;Proline--tRNA ligase	Eprs	sp|Q8CGC7|SYEP_MOUSE Bifunctional glutamate/proline--tRNA ligase OS=Mus musculus OX=10090 GN=Eprs PE=1 SV=4;tr|B9EIU1|B9EIU1_MOUSE Glutamyl-prolyl-tRNA synthetase OS=Mus musculus OX=10090 GN=Eprs PE=2 SV=1	2294500	2362100	2810400	4398700	4228700	4504400	2895900	3391800	3947600	4950200	3540000	4542300	22.111	22.2015	22.3035	22.2284	22.0381	22.1877	22.6044	22.3668	22.2713	22.4433	22.3644	22.3319	0.00823902	0.00833323	-0.218649
Q924K1	Q924K1;I6L993;Q9JLP4;Q9CTQ3	Aryl-hydrocarbon-interacting protein-like 1	Aipl1	sp|Q924K1|AIPL1_MOUSE Aryl-hydrocarbon-interacting protein-like 1 OS=Mus musculus OX=10090 GN=Aipl1 PE=2 SV=2	9643400	7953300	7320600	16226000	18342000	16001000	8998000	11266000	15965000	18746000	14401000	17629000	24.1926	24.0142	23.8049	24.042	24.1076	23.9397	24.3175	24.1621	24.3054	24.3039	24.3383	24.2294	0.00823902	0.00832435	-0.259278
P47963	P47963;Q5RKP3	60S ribosomal protein L13	Rpl13	sp|P47963|RL13_MOUSE 60S ribosomal protein L13 OS=Mus musculus OX=10090 GN=Rpl13 PE=1 SV=3;tr|Q5RKP3|Q5RKP3_MOUSE 60S ribosomal protein L13 OS=Mus musculus OX=10090 GN=Rpl13 PE=2 SV=1	14231000	12159000	13694000	22838000	28311000	17343000	18077000	21328000	29536000	29532000	17724000	27317000	24.6795	24.5377	24.5742	24.6579	24.8501	24.1884	25.2	24.9625	25.0831	25.0561	24.7304	24.9653	0.00823902	0.00831169	-0.418295
Q3UZI3	Q3UZI3;Q3TW51;Q78PY7	Staphylococcal nuclease domain-containing protein 1	Snd1	tr|Q3UZI3|Q3UZI3_MOUSE Uncharacterized protein OS=Mus musculus OX=10090 GN=Snd1 PE=2 SV=1;tr|Q3TW51|Q3TW51_MOUSE Uncharacterized protein OS=Mus musculus OX=10090 GN=Snd1 PE=2 SV=1;sp|Q78PY7|SND1_MOUSE Staphylococcal nuclease domain-containing protein 1 OS=	9522100	2479100	2232800	4474200	4106700	4522500	1603500	1636500	3169900	3405500	2291700	3436400	23.684	22.1811	21.9561	22.3991	22.0902	22.3272	21.8245	21.4398	21.9378	21.93	21.7252	21.9744	0.00823902	0.00833196	0.634318
Q4FJU3	Q4FJU3;Q9DCT8;A0A0G2JF37	Cysteine-rich protein 2	Crip2	tr|Q4FJU3|Q4FJU3_MOUSE Crip2 protein OS=Mus musculus OX=10090 GN=Crip2 PE=1 SV=1;sp|Q9DCT8|CRIP2_MOUSE Cysteine-rich protein 2 OS=Mus musculus OX=10090 GN=Crip2 PE=1 SV=1	5295900	4336800	6538500	14000000	13821000	13562000	8869000	9379700	13210000	18523000	12720000	12885000	23.4517	23.2672	23.6499	23.7827	23.6264	23.6481	24.2732	23.9184	24.0523	24.2759	24.126	23.7013	0.00823902	0.00832054	-0.486875
Q3TQR3	Q3TQR3;P59325;Q8BVV6;Q3TKY2;Q05CM5;Q3TT65;A0A1Y7VJG2;Q6PHA6;Q05C65;Q05CH7;A0A1Y7VNP4;Q05CY6;A0A1Y7VLQ0;A0A1Y7VLL6;A0A1Y7VKT5;A0A1Y7VLK2	Eukaryotic translation initiation factor 5	Eif5	tr|Q3TQR3|Q3TQR3_MOUSE MCG118037 OS=Mus musculus OX=10090 GN=Eif5 PE=1 SV=1;sp|P59325|IF5_MOUSE Eukaryotic translation initiation factor 5 OS=Mus musculus OX=10090 GN=Eif5 PE=1 SV=1;tr|Q8BVV6|Q8BVV6_MOUSE Eukaryotic translation initiation factor 5 OS=Mus m	1987100	2157300	1834500	2950500	3299900	1525000	2167900	3112000	5233000	3623700	2883100	3114000	21.7439	21.9127	21.5787	21.7965	21.8363	20.8612	22.0876	22.0987	22.4821	22.092	22.1664	21.9121	0.00823902	0.00831675	-0.51823
Q8VHC5	Q8VHC5;Q8C1L5	Calcium-binding protein 4	Cabp4	sp|Q8VHC5|CABP4_MOUSE Calcium-binding protein 4 OS=Mus musculus OX=10090 GN=Cabp4 PE=1 SV=1	1244100	1041300	1242800	2543900	3288700	3378100	2567500	1627900	3681900	5138300	3398700	7789800	21.4222	21.2539	21.364	21.254	21.505	21.5895	22.5598	21.5339	22.277	22.2889	22.105	22.9072	0.00823902	0.00831548	-0.88054
Q9D7M8	Q9D7M8	DNA-directed RNA polymerase II subunit RPB4	Polr2d	sp|Q9D7M8|RPB4_MOUSE DNA-directed RNA polymerase II subunit RPB4 OS=Mus musculus OX=10090 GN=Polr2d PE=1 SV=2	2794800	3275600	3142300	3912000	5426400	5608800	1543400	467090	430510	3554700	2577200	3412100	22.3963	22.6309	22.4796	21.7723	22.2277	22.3485	21.9117	20.1309	19.7723	21.6292	21.5615	21.5812	0.00823902	0.00830159	1.21141
F6QFD1	F6QFD1;B1PSD9;B2KF57;B2KF84;A2RSH1;E9PVU7;Q01063;A6XDA6;A6XDB1;A6XDA7;A6XDB0;O70286;F6YIS2	cAMP-specific 3,5-cyclic phosphodiesterase 4D	Pde4d	tr|F6QFD1|F6QFD1_MOUSE Phosphodiesterase (Fragment) OS=Mus musculus OX=10090 GN=Pde4d PE=1 SV=1;tr|B1PSD9|B1PSD9_MOUSE Phosphodiesterase OS=Mus musculus OX=10090 GN=Pde4d PE=1 SV=1;tr|B2KF57|B2KF57_MOUSE Phosphodiesterase (Fragment) OS=Mus musculus OX=1009	555530	323830	356450	596250	767960	666900	562530	971000	1093300	729030	867170	931960	19.9524	19.3486	19.3558	19.3879	19.6556	19.4852	20.1783	20.4137	20.2774	19.7312	20.4477	20.1384	0.00823902	0.00829781	-0.66683
Q8K2J0	Q8K2J0;F7AAE0	1-phosphatidylinositol 4,5-bisphosphate phosphodiesterase delta-3;Phosphoinositide phospholipase C	Plcd3	sp|Q8K2J0|PLCD3_MOUSE 1-phosphatidylinositol 4,5-bisphosphate phosphodiesterase delta-3 OS=Mus musculus OX=10090 GN=Plcd3 PE=1 SV=2;tr|F7AAE0|F7AAE0_MOUSE Phosphoinositide phospholipase C (Fragment) OS=Mus musculus OX=10090 GN=Plcd3 PE=1 SV=1	512350	352200	441970	818170	936050	967400	298470	440150	486240	725940	494140	694780	19.9373	19.5323	19.7007	19.7201	19.8011	19.9007	19.4851	19.5285	19.3679	19.5654	19.4128	19.5213	0.00823902	0.00829277	0.28518
Q8K4R4	Q8K4R4;Q8BTD8;A0A0A0MQ88;X1WI19;Q8K165	Cytoplasmic phosphatidylinositol transfer protein 1	Pitpnc1	sp|Q8K4R4|PITC1_MOUSE Cytoplasmic phosphatidylinositol transfer protein 1 OS=Mus musculus OX=10090 GN=Pitpnc1 PE=1 SV=1;tr|Q8BTD8|Q8BTD8_MOUSE Uncharacterized protein (Fragment) OS=Mus musculus OX=10090 GN=Pitpnc1 PE=2 SV=1;tr|A0A0A0MQ88|A0A0A0MQ88_MOUSE C	587310	686330	282880	988620	626110	778840	652750	1065200	1454700	1234800	1080000	988580	20.0699	20.3177	19.1147	20.1415	19.3122	19.6977	20.4125	20.5807	20.681	20.5126	20.7454	20.1933	0.00823902	0.00833069	-0.745324
O08842	O08842;Q3UET6;A0A2I3BQ61	GDNF family receptor alpha-2	Gfra2	sp|O08842|GFRA2_MOUSE GDNF family receptor alpha-2 OS=Mus musculus OX=10090 GN=Gfra2 PE=1 SV=2;tr|Q3UET6|Q3UET6_MOUSE Uncharacterized protein OS=Mus musculus OX=10090 GN=Gfra2 PE=2 SV=1	300260	124880	252140	417450	479360	456820	272250	710990	457160	631330	354210	589580	19.14	18.1611	18.8818	18.7682	18.8669	18.8388	19.2277	19.9415	19.151	19.5228	19.0116	19.4297	0.00823902	0.00830033	-0.604582
A0A0A6YWH2	A0A0A6YWH2;Q9EQX4	Allograft inflammatory factor 1-like	Aif1l	tr|A0A0A6YWH2|A0A0A6YWH2_MOUSE Allograft inflammatory factor 1-like OS=Mus musculus OX=10090 GN=Aif1l PE=1 SV=1;sp|Q9EQX4|AIF1L_MOUSE Allograft inflammatory factor 1-like OS=Mus musculus OX=10090 GN=Aif1l PE=1 SV=1	1353100	1527300	628040	1523500	1907700	1819700	172290	339700	539910	1116100	1039200	1321000	21.2503	21.4419	20.3144	20.4998	20.7638	20.7358	19.0746	19.4498	19.7183	19.9601	20.3544	20.2989	0.00823902	0.00832815	1.02497
Q545C7	Q545C7;P50462;A0A140LHC6	Cysteine and glycine-rich protein 3	Csrp3	tr|Q545C7|Q545C7_MOUSE Cysteine and glycine-rich protein 3 OS=Mus musculus OX=10090 GN=Csrp3 PE=1 SV=1;sp|P50462|CSRP3_MOUSE Cysteine and glycine-rich protein 3 OS=Mus musculus OX=10090 GN=Csrp3 PE=1 SV=1	143540	58621	85486	232760	318910	382020	129870	316200	693330	364910	623750	360850	18.2528	17.2273	17.5737	17.7408	18.1172	18.4604	18.3401	18.9874	19.6567	18.4967	19.8222	18.503	0.00823902	0.00833704	-1.0723
Q6ZWQ5	Q6ZWQ5;Q3TGS7;Q3V2H3;Q99M52;O70493	Sorting nexin-12	Snx12	tr|Q6ZWQ5|Q6ZWQ5_MOUSE Sorting nexin 12, isoform CRA_c OS=Mus musculus OX=10090 GN=Snx12 PE=1 SV=1;tr|Q3TGS7|Q3TGS7_MOUSE Sorting nexin 12, isoform CRA_b OS=Mus musculus OX=10090 GN=Snx12 PE=1 SV=1;tr|Q3V2H3|Q3V2H3_MOUSE Sorting nexin-12 OS=Mus musculus OX	34471000	29510000	38628000	43887000	53044000	53836000	24827000	14272000	2027100	29312000	18036000	28033000	25.8827	25.755	25.9628	25.5002	25.6969	25.7825	25.7021	24.6505	22.1202	24.7972	24.4311	24.7433	0.0130652	0.013249	1.35593
V9GZG5	V9GZG5			tr|V9GZG5|V9GZG5_MOUSE Glutamine synthetase OS=Mus musculus OX=10090 PE=3 SV=1	13362000	7671300	12193000	14704000	24735000	30900000	0	2102500	14741000	13514000	2146000	6706600	24.5828	23.9911	24.4245	23.5297	24.3213	24.781	15.3049	22.2261	24.2197	23.4109	20.6027	22.1729	0.0130652	0.013255	2.94888
Q8VHC3	Q8VHC3	Selenoprotein M	Selm	sp|Q8VHC3|SELM_MOUSE Selenoprotein M OS=Mus musculus OX=10090 GN=Selenom PE=1 SV=3	1414000	3173700	2960400	4986500	5627500	4093600	605120	3296000	1355500	1886200	1930100	2643500	21.4824	22.5168	22.3234	22.4103	22.4732	22.0134	20.663	22.2888	20.9333	20.8781	21.3732	21.4447	0.0130652	0.0132713	0.939741
Q3TUQ8	Q3TUQ8		Parn	tr|Q3TUQ8|Q3TUQ8_MOUSE Uncharacterized protein OS=Mus musculus OX=10090 GN=Parn PE=2 SV=1	190980	93403	246220	560890	477010	470350	42191	100020	81738	279780	218960	201460	18.6503	17.8518	18.8997	18.9953	18.605	18.6338	17.0562	17.664	17.149	17.9113	17.9753	17.4095	0.0130652	0.013251	1.0784
D3YUT6	D3YUT6;Q9D3M4;Q91V77	Protein S100	S100a1	tr|D3YUT6|D3YUT6_MOUSE Protein S100-A1 OS=Mus musculus OX=10090 GN=S100a1 PE=1 SV=1;tr|Q9D3M4|Q9D3M4_MOUSE Protein S100 OS=Mus musculus OX=10090 GN=S100a1 PE=2 SV=1;tr|Q91V77|Q91V77_MOUSE Protein S100 OS=Mus musculus OX=10090 GN=S100a1 PE=1 SV=1	152060	293100	0	547290	3822600	261040	0	0	0	337030	0	0	18.4681	19.3874	15.7439	18.5799	21.1255	17.4999	12.9831	15.4997	14.6074	17.9426	13.337	12.7951	0.0130652	0.0132449	3.93997
Q78RX3	Q78RX3	Small integral membrane protein 12	Smim12	sp|Q78RX3|SIM12_MOUSE Small integral membrane protein 12 OS=Mus musculus OX=10090 GN=Smim12 PE=3 SV=1	132170	172600	305990	950300	560910	235450	0	0	0	360440	0	307340	18.2836	18.6625	19.2481	19.5324	18.5788	17.2697	14.9623	14.1521	14.9808	18.0435	13.9247	17.8176	0.0130652	0.0132692	2.94902
Q68ED7	Q68ED7	CREB-regulated transcription coactivator 1	Crtc1	sp|Q68ED7|CRTC1_MOUSE CREB-regulated transcription coactivator 1 OS=Mus musculus OX=10090 GN=Crtc1 PE=1 SV=1	97415	144320	168970	0	351430	129360	48693	82957	0	0	0	0	16.7908	17.3725	17.4622	15.5185	18.8553	17.5674	16.0994	16.3377	13.1449	13.325	13.1532	14.2119	0.0130652	0.0132632	2.88241
Q0PD10	Q0PD10;Q8CG50;D3Z444;Q91Z34	Ras-related protein Rab-43	Rab43	tr|Q0PD10|Q0PD10_MOUSE RIKEN cDNA 1810048P08, isoform CRA_c OS=Mus musculus OX=10090 GN=Rab43 PE=1 SV=1;sp|Q8CG50|RAB43_MOUSE Ras-related protein Rab-43 OS=Mus musculus OX=10090 GN=Rab43 PE=1 SV=1;tr|D3Z444|D3Z444_MOUSE RIKEN cDNA 1810048P08, isoform CRA_b	41455	82810	27919	0	0	0	27444	0	0	0	0	0	15.6827	16.5906	15.1407	15.4442	15.2479	15.4946	15.3871	13.5031	13.418	12.5138	13.6601	13.9809	0.0130652	0.0132733	1.85627
Q5FWA0	Q5FWA0;C0HKG6;C0HKG5		Rnaset2b	tr|Q5FWA0|Q5FWA0_MOUSE Ribonuclease T2B OS=Mus musculus OX=10090 GN=Rnaset2b PE=1 SV=1;sp|C0HKG6|RNT2B_MOUSE Ribonuclease T2-B OS=Mus musculus OX=10090 GN=Rnaset2b PE=1 SV=1;sp|C0HKG5|RNT2A_MOUSE Ribonuclease T2-A OS=Mus musculus OX=10090 GN=Rnaset2a PE=1	35623	94481	0	0	0	0	0	0	0	0	0	0	15.399	16.6483	15.2115	14.7372	15.9989	13.1185	13.0672	12.7013	13.9369	12.8769	14.4228	12.3059	0.0130652	0.0133243	1.96709
Q545F4	Q545F4;P14602;D3YZ06	Heat shock protein beta-1	Hspb1	tr|Q545F4|Q545F4_MOUSE Hspb1 protein OS=Mus musculus OX=10090 GN=Hspb1 PE=2 SV=1;sp|P14602|HSPB1_MOUSE Heat shock protein beta-1 OS=Mus musculus OX=10090 GN=Hspb1 PE=1 SV=3;tr|D3YZ06|D3YZ06_MOUSE Heat shock protein beta-1 OS=Mus musculus OX=10090 GN=Hspb1	85268	1075600	673510	1835100	929990	1612300	5885000	2508900	5763200	10578000	26193000	1653800	18.0019	21.2584	20.5539	20.7535	19.6363	20.4906	23.564	22.0421	22.8012	23.3511	25.0998	20.6503	0.0130652	0.0132652	-2.80234
E9Q8K8	E9Q8K8;Q6ZPZ3;A0A1B0GRU3;Q6PAI8;Q6ISX3	Zinc finger CCCH domain-containing protein 4	Zc3h4	tr|E9Q8K8|E9Q8K8_MOUSE Zinc finger CCCH domain-containing protein 4 OS=Mus musculus OX=10090 GN=Zc3h4 PE=1 SV=1;sp|Q6ZPZ3|ZC3H4_MOUSE Zinc finger CCCH domain-containing protein 4 OS=Mus musculus OX=10090 GN=Zc3h4 PE=1 SV=2;tr|A0A1B0GRU3|A0A1B0GRU3_MOUSE Zi	252830	362720	645400	722560	822300	604400	695810	1032100	623180	1718800	627450	1834100	19.0621	19.582	20.2043	19.571	19.6391	19.2439	20.5786	20.6311	19.6907	20.8394	19.804	20.9541	0.0130652	0.0132368	-0.865924
B2RS43	B2RS43;Q9Z1R4	Uncharacterized protein C6orf47 homolog	D17H6S53E;D17h6s53e	tr|B2RS43|B2RS43_MOUSE DNA segment, Chr 17, human D6S53E OS=Mus musculus OX=10090 GN=D17H6S53E PE=1 SV=1;sp|Q9Z1R4|CF047_MOUSE Uncharacterized protein C6orf47 homolog OS=Mus musculus OX=10090 GN=D17h6s53e PE=1 SV=1	197960	0	0	0	312940	313190	162960	293520	2954700	299060	666760	384820	18.5167	13.3499	13.5155	12.9332	18.1231	18.1767	18.4901	18.7732	21.2756	18.2129	19.9864	18.6489	0.0130652	0.0133223	-3.46201
D3Z5K8	D3Z5K8;Q80Z38;A0A1L1SQP7	SH3 and multiple ankyrin repeat domains protein 2	Shank2	tr|D3Z5K8|D3Z5K8_MOUSE SH3 and multiple ankyrin repeat domains protein 2 OS=Mus musculus OX=10090 GN=Shank2 PE=1 SV=1;sp|Q80Z38|SHAN2_MOUSE SH3 and multiple ankyrin repeat domains protein 2 OS=Mus musculus OX=10090 GN=Shank2 PE=1 SV=2	13097	16368	23481	28811	56074	12009	93503	40687	108170	153360	26177	51596	14.6265	14.9695	15.3158	15.1296	15.9664	13.8047	17.3603	15.8448	16.8006	17.5516	15.4273	16.0126	0.0130652	0.0132753	-1.53078
A2CG63	A2CG63;Z4YMH1;Z4YL44;A0A1Y7VIX3;Q8BV50;Q8BYB0;Q8BXV6;Q3TR72	AT-rich interactive domain-containing protein 4B	Arid4b	sp|A2CG63|ARI4B_MOUSE AT-rich interactive domain-containing protein 4B OS=Mus musculus OX=10090 GN=Arid4b PE=1 SV=1;tr|Z4YMH1|Z4YMH1_MOUSE AT-rich interactive domain-containing protein 4B (Fragment) OS=Mus musculus OX=10090 GN=Arid4b PE=1 SV=1;tr|Z4YL44|Z4	19263	26887	5776	50682	7338.3	7221.1	75550	408900	31160	63032	75950	68635	14.9968	15.471	13.4326	16.1132	13.1152	13.139	16.9239	18.5961	15.0844	16.4655	17.1674	16.6147	0.0130652	0.013308	-2.4307
F8WH58	F8WH58;Q69Z26;Q3TQK2;Q3UUQ8;Q3TRE5;E9PYK7;P68500	Contactin-4	Cntn4	tr|F8WH58|F8WH58_MOUSE Contactin-4 OS=Mus musculus OX=10090 GN=Cntn4 PE=1 SV=1;sp|Q69Z26|CNTN4_MOUSE Contactin-4 OS=Mus musculus OX=10090 GN=Cntn4 PE=1 SV=2;tr|Q3TQK2|Q3TQK2_MOUSE Uncharacterized protein OS=Mus musculus OX=10090 GN=Cntn4 PE=2 SV=1	38927	0	36957	86481	144010	72270	195380	229690	87056	144760	144440	119110	16.4097	13.3664	16.2976	16.2591	17.0419	15.8402	18.4789	18.2571	16.8661	17.2348	17.7519	16.9059	0.0130652	0.0132876	-1.71329
Q3UG90	Q3UG90;F8VQ28;Q8VI36;A0A1D5RMM8;Q99LE7;A0A0J9YV30	Paxillin	Pxn	tr|Q3UG90|Q3UG90_MOUSE Uncharacterized protein OS=Mus musculus OX=10090 GN=Pxn PE=2 SV=1;tr|F8VQ28|F8VQ28_MOUSE Paxillin OS=Mus musculus OX=10090 GN=Pxn PE=1 SV=1;sp|Q8VI36|PAXI_MOUSE Paxillin OS=Mus musculus OX=10090 GN=Pxn PE=1 SV=1;tr|A0A1D5RMM8|A0A1D5R	0	0	0	134640	98919	108660	65490	99610	180020	97366	116710	269200	14.2806	15.0325	14.4305	16.6853	15.9898	16.2144	17.3589	17.4354	17.8535	16.1405	16.9721	17.981	0.0130652	0.0133018	-1.8514
Q66VB7	Q66VB7		Gm1553	tr|Q66VB7|Q66VB7_MOUSE Lacrein OS=Mus musculus OX=10090 GN=Gm1553 PE=2 SV=1	0	0	0	0	0	0	0	107080	102280	1357500	748860	4750300	13.3013	14.7938	14.889	12.544	13.0712	13.4714	14.0661	17.9993	17.6183	19.4385	19.0449	21.0494	0.0130652	0.0132855	-4.52433
Q3UZN1	Q3UZN1;Q3U4F3;P24638;B7ZCF5;B7ZCF4	Lysosomal acid phosphatase	Acp2	tr|Q3UZN1|Q3UZN1_MOUSE Uncharacterized protein OS=Mus musculus OX=10090 GN=Acp2 PE=2 SV=1;tr|Q3U4F3|Q3U4F3_MOUSE Uncharacterized protein OS=Mus musculus OX=10090 GN=Acp2 PE=2 SV=1;sp|P24638|PPAL_MOUSE Lysosomal acid phosphatase OS=Mus musculus OX=10090 GN=	0	39698	40593	167010	92869	0	93143	226890	155640	134760	290120	148470	14.1986	16.301	16.2117	17.4889	16.5753	12.8764	17.5928	18.3009	17.5005	17.2212	18.6585	17.3742	0.0130652	0.01331	-2.16602
A0A087WR75	A0A087WR75;Q7TT18;A0A0N4SVP5;A0A087WQB3;A0A087WR39;A0A087WPT6;A0A0N4SVA8;A0A087WNQ2	Activating transcription factor 7-interacting protein 1	Atf7ip	tr|A0A087WR75|A0A087WR75_MOUSE Activating transcription factor 7-interacting protein 1 (Fragment) OS=Mus musculus OX=10090 GN=Atf7ip PE=1 SV=2;sp|Q7TT18|MCAF1_MOUSE Activating transcription factor 7-interacting protein 1 OS=Mus musculus OX=10090 GN=Atf7ip	10177	8253.2	0	56632	0	19168	21772	42343	26987	126440	32113	62822	14.4828	14.2633	14.1069	15.7246	13.3056	14.2156	15.7301	16.1471	15.2371	16.8192	15.3736	15.9077	0.0130652	0.0132814	-1.51932
A0A0G2JGI3	A0A0G2JGI3;Q9CTN8;A0A0G2JEN1	Lipoma HMGIC fusion partner-like 3 protein	Lhfpl3	tr|A0A0G2JGI3|A0A0G2JGI3_MOUSE LHFPL tetraspan subfamily member 3 protein OS=Mus musculus OX=10090 GN=Lhfpl3 PE=1 SV=1;sp|Q9CTN8|LHPL3_MOUSE LHFPL tetraspan subfamily member 3 protein OS=Mus musculus OX=10090 GN=Lhfpl3 PE=2 SV=2	0	57608	0	0	0	0	0	410200	193420	0	0	626330	14.1137	16.1718	13.8545	12.6285	13.3659	13.7061	15.768	18.4889	17.1789	15.0249	16.9563	19.7152	0.0130652	0.0132469	-3.21525
Q61012	Q61012	Guanine nucleotide-binding protein G(T) subunit gamma-T1	Gngt1	sp|Q61012|GBG1_MOUSE Guanine nucleotide-binding protein G(T) subunit gamma-T1 OS=Mus musculus OX=10090 GN=Gngt1 PE=1 SV=3	1048800000	1481100000	1071700000	2966500000	4315500000	3437400000	619460000	497920000	1902100000	1888600000	1466600000	1972400000	31.1048	31.5772	31.0767	31.415	31.8726	31.5674	30.6763	29.9845	31.3278	30.739	30.7893	30.8303	0.0130652	0.0132267	0.711079
Q542X7	Q542X7;P80314;Q9JJD8;A0A1W2P7B7;A0A1W2P828;A0A1W2P6Q3;A0A1W2P871;A0A1W2P8B6	T-complex protein 1 subunit beta	Cct2	tr|Q542X7|Q542X7_MOUSE Chaperonin subunit 2 (Beta), isoform CRA_a OS=Mus musculus OX=10090 GN=Cct2 PE=1 SV=1;sp|P80314|TCPB_MOUSE T-complex protein 1 subunit beta OS=Mus musculus OX=10090 GN=Cct2 PE=1 SV=4;tr|Q9JJD8|Q9JJD8_MOUSE Brain cDNA, clone MNCb-1272	33224000	30238000	33629000	54889000	49514000	46541000	36570000	59152000	53787000	64537000	40210000	52490000	25.8826	25.8226	25.8425	25.9473	25.6718	25.6272	26.2115	26.368	25.9693	26.2166	25.9362	25.931	0.0130652	0.0132794	-0.306417
Q4FK36	Q4FK36;Q9R0P5	Destrin	Dstn	tr|Q4FK36|Q4FK36_MOUSE Destrin OS=Mus musculus OX=10090 GN=Dstn PE=1 SV=1;sp|Q9R0P5|DEST_MOUSE Destrin OS=Mus musculus OX=10090 GN=Dstn PE=1 SV=3	50032000	63174000	59357000	70426000	101690000	87344000	37961000	27448000	47035000	67852000	48121000	72774000	26.5003	26.8265	26.648	26.1858	26.6916	26.479	26.3789	25.5855	25.9466	26.1528	26.0492	26.3036	0.0130652	0.0133161	0.485759
Q8BG39	Q8BG39;Q8JZZ9	Synaptic vesicle glycoprotein 2B	Sv2b	sp|Q8BG39|SV2B_MOUSE Synaptic vesicle glycoprotein 2B OS=Mus musculus OX=10090 GN=Sv2b PE=1 SV=1	17670000	20610000	20428000	36380000	40853000	33471000	16144000	17544000	21144000	27254000	22778000	29296000	25.0609	25.3046	25.1836	25.2502	25.304	25.0414	25.1614	24.8309	24.7776	24.8261	24.992	24.9632	0.0130652	0.0132957	0.265594
H7BWX9	H7BWX9;D3Z794;P61957;G3UZX6	Small ubiquitin-related modifier 2	Sumo2	tr|H7BWX9|H7BWX9_MOUSE Small ubiquitin-related modifier 2 OS=Mus musculus OX=10090 GN=Sumo2 PE=1 SV=1;tr|D3Z794|D3Z794_MOUSE Small ubiquitin-related modifier 2 OS=Mus musculus OX=10090 GN=Sumo2 PE=1 SV=1;sp|P61957|SUMO2_MOUSE Small ubiquitin-related modifi	130880000	150240000	175790000	241070000	284900000	210320000	96769000	120990000	3621900	179700000	116890000	191510000	27.9538	28.1643	28.2413	27.8188	27.9792	27.4689	27.8051	27.6559	23.361	27.3016	27.0291	27.4496	0.0130652	0.0133039	1.17067
Q8BMK4	Q8BMK4	Cytoskeleton-associated protein 4	Ckap4	sp|Q8BMK4|CKAP4_MOUSE Cytoskeleton-associated protein 4 OS=Mus musculus OX=10090 GN=Ckap4 PE=1 SV=2	9889600	5175200	10541000	14014000	17273000	11501000	9530000	13583000	14209000	18633000	14701000	17995000	24.1823	23.4301	24.206	23.8824	24.0736	23.5109	24.3514	24.3529	24.1216	24.3382	24.4104	24.3085	0.0130652	0.0133059	-0.432954
Q5M8N0	Q5M8N0;Q9CW19;F7C0H6	CB1 cannabinoid receptor-interacting protein 1	Cnrip1	sp|Q5M8N0|CNRP1_MOUSE CB1 cannabinoid receptor-interacting protein 1 OS=Mus musculus OX=10090 GN=Cnrip1 PE=1 SV=1;tr|Q9CW19|Q9CW19_MOUSE RIKEN cDNA 1500041B16, isoform CRA_b (Fragment) OS=Mus musculus OX=10090 GN=Cnrip1 PE=2 SV=1;tr|F7C0H6|F7C0H6_MOUSE CB1	22616000	24050000	30623000	53059000	58578000	51951000	17043000	17754000	22761000	47405000	35372000	39780000	25.5032	25.6269	25.8025	25.6854	25.7153	25.5624	25.3752	25.0133	25.0344	25.522	25.5086	25.2435	0.0130652	0.0133284	0.366426
Q642K1	Q642K1;Q58EW0;P35980;A0A1B0GSS8;A0A1B0GQU8;Q0QEW9;A0A1B0GSF7;A0A1B0GSA8;A0A1B0GRZ3;A0A1B0GS28	60S ribosomal protein L18	Rpl18	tr|Q642K1|Q642K1_MOUSE Ribosomal protein L18 OS=Mus musculus OX=10090 GN=Rpl18 PE=2 SV=1;tr|Q58EW0|Q58EW0_MOUSE MCG132477, isoform CRA_a OS=Mus musculus OX=10090 GN=Rpl18 PE=1 SV=1;sp|P35980|RL18_MOUSE 60S ribosomal protein L18 OS=Mus musculus OX=10090 GN=	17065000	12405000	19977000	32117000	39992000	27599000	16928000	34431000	43448000	42546000	26384000	38140000	25.0244	24.6947	25.1603	25.068	25.2924	24.7398	25.2225	25.6524	25.6553	25.557	25.2427	25.4033	0.0130652	0.0132308	-0.458928
Q91VN4	Q91VN4;Q9DA45;Q3TJS8;Q8C2Z6	MICOS complex subunit Mic25	Chchd6	sp|Q91VN4|MIC25_MOUSE MICOS complex subunit Mic25 OS=Mus musculus OX=10090 GN=Chchd6 PE=1 SV=2;tr|Q9DA45|Q9DA45_MOUSE MICOS complex subunit OS=Mus musculus OX=10090 GN=Chchd6 PE=2 SV=1;tr|Q3TJS8|Q3TJS8_MOUSE MICOS complex subunit OS=Mus musculus OX=10090 G	15349000	13928000	14765000	19723000	19545000	25120000	9925800	7823100	16397000	18617000	9242400	13444000	24.704	24.64	24.601	24.4642	24.3253	24.7582	24.3792	23.6505	24.2788	24.4045	23.7693	23.9295	0.0130652	0.0132672	0.513471
Q3USR5	Q3USR5;Q80UW2	F-box only protein 2	Fbxo2	tr|Q3USR5|Q3USR5_MOUSE Uncharacterized protein OS=Mus musculus OX=10090 GN=Fbxo2 PE=1 SV=1;sp|Q80UW2|FBX2_MOUSE F-box only protein 2 OS=Mus musculus OX=10090 GN=Fbxo2 PE=1 SV=1	5642200	6074100	8519700	9752300	16506000	12746000	7179400	10858000	15187000	14158000	14179000	15927000	23.4589	23.6121	23.9318	23.3516	23.9825	23.6611	23.9911	24.069	24.2045	23.9072	24.3139	24.0957	0.0130652	0.0132977	-0.430563
Q9CZW4	Q9CZW4;E9PUC2;D3Z4I4	Long-chain-fatty-acid--CoA ligase 3	Acsl3	sp|Q9CZW4|ACSL3_MOUSE Long-chain-fatty-acid--CoA ligase 3 OS=Mus musculus OX=10090 GN=Acsl3 PE=1 SV=2;tr|E9PUC2|E9PUC2_MOUSE Long-chain-fatty-acid--CoA ligase 3 OS=Mus musculus OX=10090 GN=Acsl3 PE=1 SV=1	3208800	5011800	5272200	5679000	6166000	4713500	2814400	2495000	3022500	4004400	2910400	3953300	22.4844	23.0622	23.0158	22.7401	22.741	22.3339	22.533	21.9758	21.9306	22.171	22.1125	22.1748	0.0130652	0.0132611	0.579954
Q7TQD5	Q7TQD5;Q3UGT1;P97742;A8ASF5	Carnitine O-palmitoyltransferase 1, liver isoform	Cpt1a	tr|Q7TQD5|Q7TQD5_MOUSE Carnitine palmitoyltransferase 1a, liver OS=Mus musculus OX=10090 GN=Cpt1a PE=1 SV=1;tr|Q3UGT1|Q3UGT1_MOUSE Uncharacterized protein OS=Mus musculus OX=10090 GN=Cpt1a PE=2 SV=1;sp|P97742|CPT1A_MOUSE Carnitine O-palmitoyltransferase 1,	2084000	2999300	2614400	4786200	5244100	5050000	1614400	2445100	2797600	4344600	3011400	4472100	22.0478	22.5242	22.2595	22.2671	22.2841	22.2741	21.9513	22.0234	21.9122	22.1292	21.9856	22.2069	0.0130652	0.0133264	0.241375
P56380	P56380;Q3V1C8	Bis(5-nucleosyl)-tetraphosphatase [asymmetrical]	Nudt2	sp|P56380|AP4A_MOUSE Bis(5-nucleosyl)-tetraphosphatase [asymmetrical] OS=Mus musculus OX=10090 GN=Nudt2 PE=1 SV=3;tr|Q3V1C8|Q3V1C8_MOUSE Uncharacterized protein OS=Mus musculus OX=10090 GN=Nudt2 PE=2 SV=1	9821300	7831900	9155800	14114000	18293000	17095000	4750900	7165900	5063100	13463000	7632900	15462000	24.1846	23.9701	24.0485	23.7866	24.0867	24.0264	23.5287	23.5972	22.913	23.7383	23.2612	23.9977	0.0130652	0.0132429	0.511133
Q9QZB7	Q9QZB7;A0A1Y7VL71;A0A1Y7VM21	Actin-related protein 10	Actr10	sp|Q9QZB7|ARP10_MOUSE Actin-related protein 10 OS=Mus musculus OX=10090 GN=Actr10 PE=1 SV=2	2434700	3539500	2988400	4536000	5592700	3081800	1445300	1950900	3470600	1997900	2062000	3130600	22.0717	22.6108	22.2775	22.3468	22.5266	21.7325	21.623	21.5546	21.9991	21.2184	21.6644	21.8721	0.0130652	0.0132328	0.605725
Q9JI46	Q9JI46;I1E4X7;H3BLR8;B2KF67;H3BJY4	Diphosphoinositol polyphosphate phosphohydrolase 1	Nudt3	sp|Q9JI46|NUDT3_MOUSE Diphosphoinositol polyphosphate phosphohydrolase 1 OS=Mus musculus OX=10090 GN=Nudt3 PE=1 SV=1;tr|I1E4X7|I1E4X7_MOUSE Diphosphoinositol polyphosphate phosphohydrolase 1 OS=Mus musculus OX=10090 GN=Nudt3 PE=1 SV=1;tr|H3BLR8|H3BLR8_MOUS	10378000	4994200	8912500	10213000	9309800	9076100	2934100	3072500	3323100	8146600	6613000	7457200	24.0648	23.2741	23.8378	23.4601	23.1339	23.1463	22.8077	22.4538	22.2788	23.072	23.2152	22.9348	0.0130652	0.0132287	0.69245
Q811G0	Q811G0;D3Z389;D3Z6T1;D6RIM6;F6XSQ3	Protein PTHB1	Bbs9	sp|Q811G0|PTHB1_MOUSE Protein PTHB1 OS=Mus musculus OX=10090 GN=Bbs9 PE=1 SV=2	922090	1095100	1264800	2088600	1850500	2314800	572050	636440	1252700	1961500	930190	1468200	20.8343	21.0998	21.1659	21.0816	20.7645	21.1647	20.4615	20.1601	20.7064	21.0126	20.2918	20.5832	0.0130652	0.013253	0.482527
Q3TYL9	Q3TYL9;Q3TYV5;P16330;Q09J73	2,3-cyclic-nucleotide 3-phosphodiesterase	Cnp	tr|Q3TYL9|Q3TYL9_MOUSE 2,3-cyclic-nucleotide 3-phosphodiesterase OS=Mus musculus OX=10090 GN=Cnp PE=2 SV=1;tr|Q3TYV5|Q3TYV5_MOUSE 2,3-cyclic-nucleotide 3-phosphodiesterase OS=Mus musculus OX=10090 GN=Cnp PE=2 SV=1;sp|P16330|CN37_MOUSE 2,3-cyclic-nu	2249800	1403000	3096500	2764500	3391000	2730800	1195000	1055300	2415200	2243700	1664200	2238100	21.921	21.4231	22.2413	21.6311	21.8497	21.5205	21.3842	20.8273	21.5244	21.2919	21.2675	21.3144	0.0130652	0.0132388	0.496167
Q3TIX9	Q3TIX9;A0A0U1RP18	U4/U6.U5 tri-snRNP-associated protein 2	Usp39	sp|Q3TIX9|SNUT2_MOUSE U4/U6.U5 tri-snRNP-associated protein 2 OS=Mus musculus OX=10090 GN=Usp39 PE=1 SV=2	1469300	1035400	1412500	1664600	1816400	3247600	571930	888990	1077800	1302800	1216700	1656400	21.3933	21.0126	21.2881	20.7792	20.7875	21.7074	20.4299	20.5397	20.4926	20.4395	20.7647	20.8224	0.0130652	0.0133141	0.579912
P61965	P61965;Q3UNQ3;F6Q3W0	WD repeat-containing protein 5	Wdr5	sp|P61965|WDR5_MOUSE WD repeat-containing protein 5 OS=Mus musculus OX=10090 GN=Wdr5 PE=1 SV=1;tr|Q3UNQ3|Q3UNQ3_MOUSE Uncharacterized protein OS=Mus musculus OX=10090 GN=Wdr5 PE=2 SV=1;tr|F6Q3W0|F6Q3W0_MOUSE WD repeat-containing protein 5 (Fragment) OS=Mus	1918200	1743300	1988800	1805800	2939200	2518600	2005800	2795800	3331900	3558500	2012700	2822900	21.699	21.6314	21.6874	21.1456	21.6495	21.4974	21.9906	21.9622	21.8886	22.012	21.658	21.7428	0.0130652	0.0132916	-0.323993
Q3TET1	Q3TET1;Q3UI47;B1AQZ2;P28741;Q80UK1;Q3TSP1;Q3TTS7;Q8CGJ1;B1AQZ5;F6V6Z9;Q2A657;Q8C901;E9PX57	Kinesin-like protein;Kinesin-like protein KIF3A	Kif3a	tr|Q3TET1|Q3TET1_MOUSE Kinesin-like protein OS=Mus musculus OX=10090 GN=Kif3a PE=1 SV=1;tr|Q3UI47|Q3UI47_MOUSE Kinesin-like protein OS=Mus musculus OX=10090 GN=Kif3a PE=1 SV=1;tr|B1AQZ2|B1AQZ2_MOUSE Kinesin-like protein OS=Mus musculus OX=10090 GN=Kif3a PE	708770	757910	800520	1037700	1488100	1651100	237110	483980	843620	979560	932620	619640	20.4047	20.5437	20.5	20.0623	20.488	20.6956	19.2629	19.7089	20.1116	20.0027	20.3631	19.3263	0.0130652	0.0133202	0.65315
B2RSH2	B2RSH2;Q922Y6;Q61018	Guanine nucleotide-binding protein G(i) subunit alpha-1	Gnai1	sp|B2RSH2|GNAI1_MOUSE Guanine nucleotide-binding protein G(i) subunit alpha-1 OS=Mus musculus OX=10090 GN=Gnai1 PE=1 SV=1	865990	964950	1364600	2345800	2715500	2328300	1421600	1560600	2416200	2601500	3386900	2478700	20.8435	21.0391	21.366	21.2123	21.3047	21.1306	21.695	21.3637	21.6274	21.3869	22.1716	21.3393	0.0130652	0.0132896	-0.447979
Q9Z266	Q9Z266;Q3UY32;V9GXI0;V9GXT7	SNARE-associated protein Snapin	Snapin	sp|Q9Z266|SNAPN_MOUSE SNARE-associated protein Snapin OS=Mus musculus OX=10090 GN=Snapin PE=1 SV=1;tr|Q3UY32|Q3UY32_MOUSE SNARE-associated protein Snapin OS=Mus musculus OX=10090 GN=Snapin PE=2 SV=1	2012900	1948600	3193500	3543200	4207300	7106500	853870	1938400	2426000	3721900	2849800	3013300	21.9885	22.0043	22.5008	21.7755	21.9138	22.7679	21.1464	21.72	21.7128	21.8797	21.9075	21.5786	0.0130652	0.013312	0.500997
O54786	O54786	DNA fragmentation factor subunit alpha	Dffa	sp|O54786|DFFA_MOUSE DNA fragmentation factor subunit alpha OS=Mus musculus OX=10090 GN=Dffa PE=1 SV=2	782680	679240	822460	790450	1178500	963610	937150	1450600	1382200	1940300	1743900	1064100	20.4474	20.3147	20.454	19.9148	20.3208	20.1045	20.9325	21.0476	20.6644	21.0864	21.3144	20.3379	0.0130652	0.0132835	-0.637805
Q6GU23	Q6GU23;Q3ULI4;Q3U5Q4;P42227;Q3U6S9;B7ZC18;Q8CFJ6	Signal transducer and activator of transcription;Signal transducer and activator of transcription 3	Stat3	tr|Q6GU23|Q6GU23_MOUSE Signal transducer and activator of transcription OS=Mus musculus OX=10090 GN=Stat3 PE=2 SV=1;tr|Q3ULI4|Q3ULI4_MOUSE Signal transducer and activator of transcription OS=Mus musculus OX=10090 GN=Stat3 PE=2 SV=1;tr|Q3U5Q4|Q3U5Q4_MOUSE S	227130	306480	253690	668650	788740	833540	195720	283790	181230	497120	357880	498180	18.9476	19.3614	19.0266	19.3011	19.4306	19.566	18.976	18.998	18.1838	18.87	18.8024	18.8967	0.0130652	0.0133182	0.484406
Q91W86	Q91W86;Q8C027;A0A1L1SRH3;Q8BYQ1;A0A1L1SQ62;A0A1L1SV27	Vacuolar protein sorting-associated protein 11 homolog	Vps11	sp|Q91W86|VPS11_MOUSE Vacuolar protein sorting-associated protein 11 homolog OS=Mus musculus OX=10090 GN=Vps11 PE=1 SV=3;tr|Q8C027|Q8C027_MOUSE Uncharacterized protein OS=Mus musculus OX=10090 GN=Vps11 PE=2 SV=1	243020	298390	299460	284720	312250	364120	152990	273550	233860	240560	127270	238450	18.6462	18.9543	18.848	18.4591	18.4743	18.7414	18.2892	18.5695	18.0936	18.2435	17.7379	18.2525	0.0130652	0.0132409	0.489491
Q64337	Q64337;D3YZJ1;F6VD69	Sequestosome-1	Sqstm1	sp|Q64337|SQSTM_MOUSE Sequestosome-1 OS=Mus musculus OX=10090 GN=Sqstm1 PE=1 SV=1;tr|D3YZJ1|D3YZJ1_MOUSE Sequestosome-1 OS=Mus musculus OX=10090 GN=Sqstm1 PE=1 SV=1	434820	282210	367800	475290	1021200	372910	451920	812040	1416200	882600	1114400	970820	19.6526	19.1459	19.3748	19.0918	20.0339	18.6887	19.9288	20.2337	20.6604	19.9712	20.686	20.1234	0.0130652	0.0132937	-0.935968
Q91VE0	Q91VE0;Q9CV67	Long-chain fatty acid transport protein 4	Slc27a4	sp|Q91VE0|S27A4_MOUSE Long-chain fatty acid transport protein 4 OS=Mus musculus OX=10090 GN=Slc27a4 PE=1 SV=1;tr|Q9CV67|Q9CV67_MOUSE Uncharacterized protein (Fragment) OS=Mus musculus OX=10090 GN=Slc27a4 PE=2 SV=1	192590	278990	235320	395550	327240	418670	118070	178550	198490	351780	170280	236000	18.5015	19.0169	18.6944	18.76	18.3458	18.7709	18.1089	18.1837	18.0296	18.6094	17.937	18.0231	0.0130652	0.0132348	0.532971
Q99JT9	Q99JT9	1,2-dihydroxy-3-keto-5-methylthiopentene dioxygenase	Adi1	sp|Q99JT9|MTND_MOUSE 1,2-dihydroxy-3-keto-5-methylthiopentene dioxygenase OS=Mus musculus OX=10090 GN=Adi1 PE=1 SV=1	680880	928210	861170	1233100	1587000	997870	303880	656200	392360	1041800	682430	899380	20.3296	20.7468	20.553	20.3698	20.6685	19.9121	19.5846	20.074	19.1994	20.1072	19.8657	19.8762	0.0130652	0.0132774	0.645446
E9Q524	E9Q524;A0A1Y7VP88;A0A1Y7VJX8;Q3TR28;E9QLH4;Q8C7M3	E3 ubiquitin-protein ligase TRIM9	Trim9	tr|E9Q524|E9Q524_MOUSE E3 ubiquitin-protein ligase TRIM9 OS=Mus musculus OX=10090 GN=Trim9 PE=1 SV=1;tr|A0A1Y7VP88|A0A1Y7VP88_MOUSE E3 ubiquitin-protein ligase TRIM9 OS=Mus musculus OX=10090 GN=Trim9 PE=1 SV=1;tr|A0A1Y7VJX8|A0A1Y7VJX8_MOUSE E3 ubiquitin-pr	149050	152550	221460	202220	147350	184690	142060	393250	303140	404180	306920	434420	18.0564	18.1497	18.5347	17.9231	17.4065	17.7411	18.2259	19.1315	18.4635	18.8456	18.8584	18.9588	0.0130652	0.0132571	-0.778703
F6WJA6	F6WJA6;F8WHN2;Q8VDS3	Chromobox protein homolog 7	Cbx7	tr|F6WJA6|F6WJA6_MOUSE Chromobox protein homolog 7 (Fragment) OS=Mus musculus OX=10090 GN=Cbx7 PE=1 SV=1;tr|F8WHN2|F8WHN2_MOUSE Chromobox protein homolog 7 OS=Mus musculus OX=10090 GN=Cbx7 PE=1 SV=1;sp|Q8VDS3|CBX7_MOUSE Chromobox protein homolog 7 OS=Mus m	222340	227970	226360	314210	320900	290090	196340	270280	443180	414190	286300	393750	18.6529	18.7466	18.6171	18.4979	18.4193	18.3301	18.717	18.6723	19.0245	18.8798	18.7708	18.8338	0.0130652	0.0132591	-0.272382
O89050	O89050;F6UW85;Q3TNJ2	Muskelin	Mkln1	sp|O89050|MKLN1_MOUSE Muskelin OS=Mus musculus OX=10090 GN=Mkln1 PE=1 SV=1;tr|F6UW85|F6UW85_MOUSE Muskelin (Fragment) OS=Mus musculus OX=10090 GN=Mkln1 PE=1 SV=1;tr|Q3TNJ2|Q3TNJ2_MOUSE Uncharacterized protein OS=Mus musculus OX=10090 GN=Mkln1 PE=2 SV=1	22539	17366	22714	15829	27806	49692	14265	10797	0	0	0	0	15.2234	14.9407	15.1748	14.2546	14.9128	15.7499	14.8495	14.0206	13.8983	14.6009	14.1055	13.4584	0.0130652	0.0132998	0.887152
A0A1B0GT26	A0A1B0GT26;O55003	BCL2/adenovirus E1B 19 kDa protein-interacting protein 3	Bnip3	tr|A0A1B0GT26|A0A1B0GT26_MOUSE BCL2/adenovirus E1B 19 kDa protein-interacting protein 3 OS=Mus musculus OX=10090 GN=Bnip3 PE=1 SV=1;sp|O55003|BNIP3_MOUSE BCL2/adenovirus E1B 19 kDa protein-interacting protein 3 OS=Mus musculus OX=10090 GN=Bnip3 PE=1 SV=1	1784400	2213000	2715500	2783800	3470300	2611000	774170	1003900	953940	1811000	0	2609700	21.2658	21.6397	21.8042	21.7613	21.9311	21.622	20.3147	20.1808	19.777	21.2577	13.9831	21.7235	0.0202406	0.0207536	2.13121
Q542B0	Q542B0;Q921I9	Exosome complex component RRP41	Exosc4	tr|Q542B0|Q542B0_MOUSE Uncharacterized protein OS=Mus musculus OX=10090 GN=Exosc4 PE=1 SV=1;sp|Q921I9|EXOS4_MOUSE Exosome complex component RRP41 OS=Mus musculus OX=10090 GN=Exosc4 PE=1 SV=3	2017300	2780900	2493300	1397300	1696700	4908900	130990	2099300	801500	1043000	583350	1378100	21.6336	22.0728	21.8339	20.6757	20.8612	22.6675	18.5621	21.4647	20.0343	20.2238	19.7353	20.7085	0.0202406	0.0208568	1.50267
A0A0R4J0Q9	A0A0R4J0Q9;Q3UM29;Q3TR20	Conserved oligomeric Golgi complex subunit 7	Cog7	tr|A0A0R4J0Q9|A0A0R4J0Q9_MOUSE Conserved oligomeric Golgi complex subunit 7 OS=Mus musculus OX=10090 GN=Cog7 PE=1 SV=1;sp|Q3UM29|COG7_MOUSE Conserved oligomeric Golgi complex subunit 7 OS=Mus musculus OX=10090 GN=Cog7 PE=1 SV=1;tr|Q3TR20|Q3TR20_MOUSE Conse	187170	142470	213940	353580	405060	822900	47390	14011	152940	150450	287700	99503	18.5864	18.3091	18.6947	18.3013	18.3861	19.5452	17.123	15.2081	17.8396	16.9935	18.4539	16.3702	0.0202406	0.0207729	1.63908
Q8BXN1	Q8BXN1;Q3UTP5;E9PX50;Q9EPU8;S4R2P9;Q8R503		Slc8a3	tr|Q8BXN1|Q8BXN1_MOUSE Uncharacterized protein (Fragment) OS=Mus musculus OX=10090 GN=Slc8a3 PE=2 SV=1;tr|Q3UTP5|Q3UTP5_MOUSE Uncharacterized protein OS=Mus musculus OX=10090 GN=Slc8a3 PE=2 SV=1;tr|E9PX50|E9PX50_MOUSE Sodium/calcium exchanger 3 OS=Mus musc	63189	81285	172820	0	101720	48619	0	83422	83064	0	0	0	16.1634	16.5381	17.3758	15.062	17.3337	16.3396	13.5117	16.2858	15.99	13.8385	14.8951	13.4023	0.0202406	0.0207248	1.81487
A0A087WRS3	A0A087WRS3;A0A087WNT3;A0A087WP64;A0A087WPE6		Abi2	tr|A0A087WRS3|A0A087WRS3_MOUSE Abl interactor 2 OS=Mus musculus OX=10090 GN=Abi2 PE=1 SV=1;tr|A0A087WNT3|A0A087WNT3_MOUSE Abl interactor 2 (Fragment) OS=Mus musculus OX=10090 GN=Abi2 PE=1 SV=1	105660	93206	247400	0	284800	178390	43058	0	38864	0	0	0	17.1607	17.0589	18.1844	15.1824	18.5168	17.8863	16.2396	13.1323	15.3684	15.3184	14.6008	13.4401	0.0202406	0.0206833	2.64832
Q9JJ94	Q9JJ94;Q78YP7	Sjoegren syndrome nuclear autoantigen 1 homolog	Ssna1	sp|Q9JJ94|SSNA1_MOUSE Sjoegren syndrome nuclear autoantigen 1 homolog OS=Mus musculus OX=10090 GN=Ssna1 PE=1 SV=1	69746	194990	301370	250130	564130	50948	0	0	87371	0	0	213350	16.9836	18.337	18.7724	18.1142	19.1925	15.6956	13.8409	14.6788	16.7494	14.0488	14.7849	17.9295	0.0202406	0.0208503	2.51049
Q3UFK7	Q3UFK7;Q9D8B6	Protein FAM210B	Fam210b	tr|Q3UFK7|Q3UFK7_MOUSE Uncharacterized protein OS=Mus musculus OX=10090 GN=Fam210b PE=2 SV=1;sp|Q9D8B6|F210B_MOUSE Protein FAM210B, mitochondrial OS=Mus musculus OX=10090 GN=Fam210b PE=1 SV=3	312370	661940	44456	0	170230	333100	0	0	0	0	0	134550	18.5861	19.5853	16.0834	15.2839	17.7247	18.7704	13.0639	14.3125	15.2908	11.859	14.4393	17.5466	0.0202406	0.0208341	3.2536
Q8BHN1	Q8BHN1;Q3TS51	Gamma-taxilin	Txlng	sp|Q8BHN1|TXLNG_MOUSE Gamma-taxilin OS=Mus musculus OX=10090 GN=Txlng PE=1 SV=1	92217	0	37452	51007	144980	0	0	0	22066	0	0	29184	17.1442	13.2702	15.9679	15.7261	17.1833	15.1178	13.8272	12.5157	14.8545	12.9381	12.7488	14.9322	0.0202406	0.0206929	2.09884
G5E8A7	G5E8A7;Q80XS6;A0A140LIW4	Protein Smaug homolog 2	Samd4b	tr|G5E8A7|G5E8A7_MOUSE Protein Smaug homolog 2 OS=Mus musculus OX=10090 GN=Samd4b PE=1 SV=1;sp|Q80XS6|SMAG2_MOUSE Protein Smaug homolog 2 OS=Mus musculus OX=10090 GN=Samd4b PE=1 SV=1;tr|A0A140LIW4|A0A140LIW4_MOUSE Protein Smaug homolog 2 OS=Mus musculus OX	0	0	34244	53743	50498	55961	0	19808	14689	0	8600.6	0	13.6506	15.4184	15.881	15.7547	15.5531	15.7418	13.057	14.9944	14.3078	14.8613	13.6152	12.4875	0.0202406	0.0206706	1.44608
A0A1Y7VL28	A0A1Y7VL28;Q80XC2;A0A1Y7VKN7	tRNA (adenine(58)-N(1))-methyltransferase catalytic subunit TRMT61A	Trmt61a	tr|A0A1Y7VL28|A0A1Y7VL28_MOUSE tRNA (adenine(58)-N(1))-methyltransferase catalytic subunit TRMT61A (Fragment) OS=Mus musculus OX=10090 GN=Trmt61a PE=1 SV=1;sp|Q80XC2|TRM61_MOUSE tRNA (adenine(58)-N(1))-methyltransferase catalytic subunit TRMT61A OS=Mus mus	206710	85896	156030	0	0	235020	0	0	0	0	0	0	17.802	16.7727	17.3991	15.8167	14.3359	18.5526	14.9121	13.9236	12.4588	14.777	12.5103	14.5645	0.0202406	0.020661	2.92211
Q05DV3	Q05DV3;Q05DC6;Q9JI13	Something about silencing protein 10	Utp3	tr|Q05DV3|Q05DV3_MOUSE Utp3 protein (Fragment) OS=Mus musculus OX=10090 GN=Utp3 PE=2 SV=1;tr|Q05DC6|Q05DC6_MOUSE Utp3 protein (Fragment) OS=Mus musculus OX=10090 GN=Utp3 PE=2 SV=1;sp|Q9JI13|SAS10_MOUSE Something about silencing protein 10 OS=Mus musculus O	0	0	0	0	0	50513	0	0	0	105340000	270900	51166	15.7509	14.1388	12.9248	13.419	14.0852	14.8926	14.7455	15.9347	16.6913	24.3252	17.3794	15.0104	0.0202406	0.020712	-3.14587
Q80ZJ7	Q80ZJ7	Sorting nexin-32	Snx32	sp|Q80ZJ7|SNX32_MOUSE Sorting nexin-32 OS=Mus musculus OX=10090 GN=Snx32 PE=2 SV=1	257840	407470	453880	723660	1555600	2157300	2062300	4984400	1416100	3247500	969120	3286700	19.2854	19.8895	19.9108	19.374	20.4974	21.0874	21.9899	22.6257	20.8376	21.8719	20.3532	21.9164	0.0202406	0.0206674	-1.59169
E9QAH1	E9QAH1;E9PVZ8;B2RWW2;Q571K1;Q8CGE5;B7ZNF9;Q6PAK0;Q3UYL3;Q80UY9;E9Q028;Q9CTU9;Q3U289		Golgb1	tr|E9QAH1|E9QAH1_MOUSE Golgi autoantigen, golgin subfamily b, macrogolgin 1 OS=Mus musculus OX=10090 GN=Golgb1 PE=1 SV=1;tr|E9PVZ8|E9PVZ8_MOUSE Golgi autoantigen, golgin subfamily b, macrogolgin 1 OS=Mus musculus OX=10090 GN=Golgb1 PE=1 SV=1;tr|B2RWW2|B2RW	70242	102810	57308	90010	73738	105870	68490	229220	100660	281540	210880	204360	17.0695	17.6359	16.7395	16.6652	16.2857	16.8171	17.2651	18.4012	17.0014	18.2295	18.2243	17.8174	0.0202406	0.0207793	-0.954349
Q91YQ8	Q91YQ8;O09174;Q3TUS8	Alpha-methylacyl-CoA racemase	Amacr	tr|Q91YQ8|Q91YQ8_MOUSE Amacr protein OS=Mus musculus OX=10090 GN=Amacr PE=2 SV=1;sp|O09174|AMACR_MOUSE Alpha-methylacyl-CoA racemase OS=Mus musculus OX=10090 GN=Amacr PE=1 SV=4;tr|Q3TUS8|Q3TUS8_MOUSE Uncharacterized protein OS=Mus musculus OX=10090 GN=Amac	582000	422320	122530	559610	526020	779310	278390	973690	1059000	1107600	1312900	1272500	20.125	19.786	18.1525	19.1057	18.8835	19.5411	19.4297	20.5358	20.3558	20.1907	20.8947	20.4287	0.0202406	0.0206642	-1.04025
E9Q6J5	E9Q6J5;Q6P8H7		Bod1l	sp|E9Q6J5|BD1L1_MOUSE Biorientation of chromosomes in cell division protein 1-like 1 OS=Mus musculus OX=10090 GN=Bod1l PE=1 SV=1	5304.8	83390	27606	117220	107080	60809	107270	64630	228350	161840	127790	126860	14.0703	17.3406	15.9443	16.8469	16.5404	15.5905	17.7832	16.779	17.9842	17.4541	17.5411	17.0475	0.0202406	0.0207761	-1.37601
A0A068BFS4	A0A068BFS4;O35730	E3 ubiquitin-protein ligase RING1	Ring1	tr|A0A068BFS4|A0A068BFS4_MOUSE Ring finger protein 1 OS=Mus musculus OX=10090 GN=Ring1 PE=2 SV=1;sp|O35730|RING1_MOUSE E3 ubiquitin-protein ligase RING1 OS=Mus musculus OX=10090 GN=Ring1 PE=1 SV=2	136740	306270	440760	630180	1338400	660470	739260	1134000	1146700	839250	685800	1318800	18.3727	19.3815	19.706	19.2854	20.4332	19.2808	20.5759	20.6643	20.4048	19.807	19.9492	20.6053	0.0202406	0.0207056	-0.924492
P0CG14	P0CG14;H3BJ60	Chromosome transmission fidelity protein 8 homolog isoform 2	Chtf8	sp|P0CG14|CTF8A_MOUSE Chromosome transmission fidelity protein 8 homolog isoform 2 OS=Mus musculus OX=10090 GN=Chtf8 PE=1 SV=1	194910	110280	107520	277450	286460	172860	422650	384120	704910	779050	156240	369580	18.4269	17.7758	17.6325	18.3694	18.2942	17.579	19.6024	19.045	19.5131	19.9585	17.9605	18.8539	0.0202406	0.0207697	-1.14261
F8WHT3	F8WHT3;F7AYW2;Q7TPM1;F6V431;Q80TY7;F6Q3E1	Protein PRRC2B	Prrc2b	tr|F8WHT3|F8WHT3_MOUSE Protein PRRC2B OS=Mus musculus OX=10090 GN=Prrc2b PE=1 SV=1;tr|F7AYW2|F7AYW2_MOUSE Protein PRRC2B (Fragment) OS=Mus musculus OX=10090 GN=Prrc2b PE=1 SV=1;sp|Q7TPM1|PRC2B_MOUSE Protein PRRC2B OS=Mus musculus OX=10090 GN=Prrc2b PE=1 SV	0	13517	6048.3	8918.8	0	8813.2	33920	34051	10242	47053	332100	86586	14.2401	14.988	13.766	13.2544	15.0226	13.1747	16.419	15.9416	13.9854	15.4293	18.3252	16.2375	0.0202406	0.0207954	-1.98205
Q9DCC1	Q9DCC1;Q3UCK1;Q3UA94;O55236;Q3TUK6	mRNA-capping enzyme;Polynucleotide 5-triphosphatase;mRNA guanylyltransferase	Rngtt	tr|Q9DCC1|Q9DCC1_MOUSE mRNA-capping enzyme OS=Mus musculus OX=10090 GN=Rngtt PE=1 SV=1;tr|Q3UCK1|Q3UCK1_MOUSE mRNA-capping enzyme OS=Mus musculus OX=10090 GN=Rngtt PE=2 SV=1;tr|Q3UA94|Q3UA94_MOUSE mRNA-capping enzyme OS=Mus musculus OX=10090 GN=Rngtt PE=1	0	0	0	0	229530	279920	88335	263500	163650	92334	178560	339600	14.8689	13.9332	14.5777	14.5604	17.3834	17.769	17.7983	18.6745	17.8376	16.0281	17.6082	18.2318	0.0202406	0.0208697	-2.181
Q3UPB9	Q3UPB9;Q3U1H7;Q8C788;Q91ZR2	Sorting nexin;Sorting nexin-18	Snx18	tr|Q3UPB9|Q3UPB9_MOUSE Sorting nexin OS=Mus musculus OX=10090 GN=Snx18 PE=2 SV=1;tr|Q3U1H7|Q3U1H7_MOUSE Sorting nexin OS=Mus musculus OX=10090 GN=Snx18 PE=2 SV=1;tr|Q8C788|Q8C788_MOUSE Sorting nexin OS=Mus musculus OX=10090 GN=Snx18 PE=1 SV=1;sp|Q91ZR2|SNX	67761	155310	74691	307890	110770	110370	142680	255030	364620	562940	243520	267610	17.0871	18.233	17.156	18.3767	16.8537	16.8929	18.2885	18.5867	18.7533	19.2348	18.4721	18.2298	0.0202406	0.0207216	-1.16097
Q9JJ59	Q9JJ59;D6RFD9	ATP-binding cassette sub-family B member 9	Abcb9	sp|Q9JJ59|ABCB9_MOUSE ATP-binding cassette sub-family B member 9 OS=Mus musculus OX=10090 GN=Abcb9 PE=2 SV=1	17454	23831	0	135750	107320	66069	103650	78500	162180	98024	81216	148470	15.4877	15.9002	13.7288	17.0229	16.4447	15.6177	17.7471	17.0173	17.5901	16.4626	16.6396	17.2479	0.0202406	0.0206801	-1.41709
Q8K2M0	Q8K2M0	39S ribosomal protein L38, mitochondrial	Mrpl38	sp|Q8K2M0|RM38_MOUSE 39S ribosomal protein L38, mitochondrial OS=Mus musculus OX=10090 GN=Mrpl38 PE=1 SV=2	0	181410	59275	124990	89574	122440	191640	178540	145280	132940	253040	307150	13.7014	18.33	16.9089	16.8946	16.1705	16.7719	18.544	18.0455	17.5323	17.0348	18.6556	18.5225	0.0202406	0.0208665	-1.5929
Q9WVC3	Q9WVC3;Q924U3;Q924U4	Caveolin-2	Cav2	sp|Q9WVC3|CAV2_MOUSE Caveolin-2 OS=Mus musculus OX=10090 GN=Cav2 PE=1 SV=1	0	43536	101570	0	201210	125150	320790	336730	216390	410160	308870	98198	15.5211	16.5763	17.5029	16.0787	17.6972	17.0021	19.1764	18.8034	17.9804	18.973	18.9753	16.7523	0.0202406	0.0208147	-1.71374
A0A0R4J0T8	A0A0R4J0T8;Q9D8S3;A0A2I3BQY0	ADP-ribosylation factor GTPase-activating protein 3	Arfgap3	tr|A0A0R4J0T8|A0A0R4J0T8_MOUSE ADP-ribosylation factor GTPase-activating protein 3 OS=Mus musculus OX=10090 GN=Arfgap3 PE=1 SV=1;sp|Q9D8S3|ARFG3_MOUSE ADP-ribosylation factor GTPase-activating protein 3 OS=Mus musculus OX=10090 GN=Arfgap3 PE=1 SV=2	0	0	0	0	0	81566	74745	147650	0	94698	43881	157920	14.5783	14.6396	13.8409	13.0432	14.3901	16.3005	17.2322	17.642	14.6328	16.6257	15.9022	17.4124	0.0202406	0.02076	-2.10912
A2AQP0	A2AQP0	Myosin-7B	Myh7b	sp|A2AQP0|MYH7B_MOUSE Myosin-7B OS=Mus musculus OX=10090 GN=Myh7b PE=3 SV=1	27461	0	0	0	0	0	0	57294	78263	0	0	0	14.9932	13.956	13.7395	14.2488	13.3944	12.8625	15.1688	15.6601	15.7583	14.6032	15.1957	13.991	0.0202406	0.0207825	-1.19712
Q9CWS5	Q9CWS5			tr|Q9CWS5|Q9CWS5_MOUSE Uncharacterized protein OS=Mus musculus OX=10090 PE=2 SV=1	0	0	111720	147430	61471	77169	161490	89325	153220	184400	355970	313470	16.5167	15.6633	17.7045	17.2167	15.8611	16.2288	18.4582	17.2416	17.6397	17.5602	18.8964	18.3336	0.0202406	0.0208115	-1.48976
Q9ERR1	Q9ERR1	Nuclear distribution protein nudE-like 1	Ndel1	sp|Q9ERR1|NDEL1_MOUSE Nuclear distribution protein nudE-like 1 OS=Mus musculus OX=10090 GN=Ndel1 PE=1 SV=2	0	0	0	0	108820	0	0	88847	0	171070	71123	127590	14.4195	12.3557	14.322	13.167	16.2072	12.6116	14.6159	17.3148	14.5194	16.9836	16.1513	16.5929	0.0202406	0.02086	-2.1825
Q9CXA2	Q9CXA2	Trans-L-3-hydroxyproline dehydratase	L3hypdh	sp|Q9CXA2|T3HPD_MOUSE Trans-L-3-hydroxyproline dehydratase OS=Mus musculus OX=10090 GN=L3hypdh PE=1 SV=1	45821	0	0	0	26640	17717	63795	65048	81859	60451	98643	50214	16.2812	14.8969	14.0819	16.1658	14.7899	14.2256	16.9097	16.493	16.4925	16.1711	17.3346	15.9152	0.0202406	0.0207408	-1.47913
Q3UMI0	Q3UMI0;A2BEG5;Q8VCD7;Q8BXY9;I7HLQ5	Lysine-specific demethylase 4C	Kdm4c	tr|Q3UMI0|Q3UMI0_MOUSE Uncharacterized protein (Fragment) OS=Mus musculus OX=10090 GN=Kdm4c PE=2 SV=1;tr|A2BEG5|A2BEG5_MOUSE Jumonji domain containing 2C OS=Mus musculus OX=10090 GN=Kdm4c PE=4 SV=1;sp|Q8VCD7|KDM4C_MOUSE Lysine-specific demethylase 4C OS=Mu	0	0	0	21079	43533	0	0	76011	0	43270	51995	35015	12.8757	13.8126	13.9725	14.2216	15.2213	12.7586	14.8074	16.7458	14.5838	15.3679	16.0961	15.0624	0.0202406	0.0206547	-1.63352
Q80YQ8	Q80YQ8	Protein RMD5 homolog A	Rmnd5a	sp|Q80YQ8|RMD5A_MOUSE Protein RMD5 homolog A OS=Mus musculus OX=10090 GN=Rmnd5a PE=1 SV=2	0	0	0	0	0	0	0	57232	0	0	32616	0	13.5425	13.5856	13.3885	15.584	12.5109	14.0513	15.4772	16.1545	15.9224	15.086	15.7532	14.5712	0.0202406	0.0207665	-1.71692
Q0VGU4	Q0VGU4		Vgf	tr|Q0VGU4|Q0VGU4_MOUSE MCG18019 OS=Mus musculus OX=10090 GN=Vgf PE=1 SV=1	0	0	0	0	0	4554.5	0	0	0	0	29868	0	14.489	14.6162	13.0166	14.4299	13.6575	12.3928	14.2113	14.8533	14.9539	15.4216	15.2942	15.539	0.0202406	0.0208277	-1.27857
Q642L7	Q642L7;P62983;A5JUZ1;A0A0A6YW67;E9Q9J0;Q8C2K3;E9Q5F6;Q922B0;Q5SX22;Q3TH47;Q78XY9;Q8R0Z9;Q922Z8;Q8VC46;P0CG49;P0CG50;Q3TWD1	Ubiquitin-40S ribosomal protein S27a;Ubiquitin;40S ribosomal protein S27a;Polyubiquitin-B;Ubiquitin;Polyubiquitin-C;Ubiquitin;Ubiquitin-related 1;Ubiquitin-related 2	Rps27a;Ubc;Gm8797;Uba52;Gm1821;Ubb	tr|Q642L7|Q642L7_MOUSE MCG13441 OS=Mus musculus OX=10090 GN=Rps27a PE=2 SV=1;sp|P62983|RS27A_MOUSE Ubiquitin-40S ribosomal protein S27a OS=Mus musculus OX=10090 GN=Rps27a PE=1 SV=2;tr|A5JUZ1|A5JUZ1_MOUSE Ubiqutin subunit 1 (Fragment) OS=Mus musculus OX=100	586310000	628140000	638180000	1125000000	1422500000	1124400000	529920000	471240000	869500000	941100000	705490000	834100000	30.1048	30.2467	30.1545	30.1952	30.4271	30.119	30.1935	29.6085	30.0838	29.9528	29.9481	29.7926	0.0202406	0.0206769	0.278045
P27773	P27773;F6Q404	Protein disulfide-isomerase A3	Pdia3	sp|P27773|PDIA3_MOUSE Protein disulfide-isomerase A3 OS=Mus musculus OX=10090 GN=Pdia3 PE=1 SV=2	51894000	53544000	67422000	84938000	84925000	67057000	64602000	70092000	100910000	94590000	75511000	87791000	26.5152	26.6131	26.7927	26.5897	26.4792	26.2038	27.0158	26.6685	26.84	26.76	26.8407	26.6797	0.0202406	0.0207184	-0.268495
O08528	O08528;E9Q5B5;E9Q9M6;Q3TCB2;E9Q3Z4;Q08EC2;E9Q8S8;Q3TVQ4;Q3TQE0;Q3TBG9;Q149C8;Q3TRM8	Hexokinase-2;Hexokinase	Hk2	sp|O08528|HXK2_MOUSE Hexokinase-2 OS=Mus musculus OX=10090 GN=Hk2 PE=1 SV=1;tr|E9Q5B5|E9Q5B5_MOUSE Hexokinase-2 OS=Mus musculus OX=10090 GN=Hk2 PE=1 SV=1	26594000	19773000	23336000	36028000	33578000	40556000	14199000	26423000	21044000	27446000	22671000	29955000	25.5235	25.2236	25.3139	25.304	25.0522	25.4176	24.9799	25.2999	24.7529	24.8846	25.0401	25.0543	0.0202406	0.0207344	0.303827
Q4FK11	Q4FK11;Q3UM20;Q3TF40;Q99K48;Q3TTV7;Q3TFC2;B1AXT0	Non-POU domain-containing octamer-binding protein	Nono	tr|Q4FK11|Q4FK11_MOUSE Nono protein OS=Mus musculus OX=10090 GN=Nono PE=2 SV=1;tr|Q3UM20|Q3UM20_MOUSE Uncharacterized protein OS=Mus musculus OX=10090 GN=Nono PE=2 SV=1;tr|Q3TF40|Q3TF40_MOUSE Uncharacterized protein (Fragment) OS=Mus musculus OX=10090 GN=N	30536000	25887000	43516000	77527000	80481000	71644000	45404000	39803000	69791000	97746000	69890000	95146000	25.9881	25.8435	26.3611	26.224	26.1536	26.0197	26.6741	26.0897	26.4891	26.6216	26.5416	26.6027	0.0202406	0.0206737	-0.404811
Q9CPV4	Q9CPV4;E9Q197;F6ZTG3;Q7TMP4;E9Q055;E9Q2R6;F7BB55	Glyoxalase domain-containing protein 4	Glod4	sp|Q9CPV4|GLOD4_MOUSE Glyoxalase domain-containing protein 4 OS=Mus musculus OX=10090 GN=Glod4 PE=1 SV=1;tr|E9Q197|E9Q197_MOUSE Glyoxalase domain-containing protein 4 OS=Mus musculus OX=10090 GN=Glod4 PE=1 SV=1;tr|F6ZTG3|F6ZTG3_MOUSE Glyoxalase domain-cont	16690000	19879000	14317000	33495000	35160000	26012000	21439000	25110000	34307000	38075000	33467000	29567000	24.9754	25.2535	24.7252	25.1503	25.1016	24.7063	25.5096	25.2631	25.3664	25.3658	25.5949	25.0167	0.0202406	0.0207986	-0.367366
Q99PV0	Q99PV0;Q3UNG1;B7ZC27;Q3TI71	Pre-mRNA-processing-splicing factor 8	Prpf8	sp|Q99PV0|PRP8_MOUSE Pre-mRNA-processing-splicing factor 8 OS=Mus musculus OX=10090 GN=Prpf8 PE=1 SV=2	3206500	3728600	4291200	6146600	7088700	6670200	3230100	2345400	3996800	4419800	3310700	5185200	22.569	22.8062	22.8672	22.7185	22.8168	22.7703	22.7864	21.9722	22.3384	22.2159	22.2097	22.4983	0.0202406	0.0207152	0.421193
Q3TDA7	Q3TDA7;Q9WVE8;Q3UP40;Q8BNK9	Protein kinase C and casein kinase substrate in neurons protein 2	Pacsin2	tr|Q3TDA7|Q3TDA7_MOUSE Protein kinase C and casein kinase substrate in neurons 2, isoform CRA_a OS=Mus musculus OX=10090 GN=Pacsin2 PE=1 SV=1;sp|Q9WVE8|PACN2_MOUSE Protein kinase C and casein kinase substrate in neurons protein 2 OS=Mus musculus OX=10090 G	12818000	9077400	13843000	19942000	20585000	19892000	14641000	16975000	29945000	22181000	17853000	18594000	24.5204	24.1694	24.558	24.4697	24.384	24.3803	24.878	24.6377	25.0327	24.684	24.8006	24.4076	0.0202406	0.0208471	-0.326468
Q3TI34	Q3TI34;Q5XJZ8;Q76LV0;O70325;Q3TIF2;Q8K4U7	Glutathione peroxidase;Phospholipid hydroperoxide glutathione peroxidase, mitochondrial	Gpx4;PHGPx	tr|Q3TI34|Q3TI34_MOUSE Glutathione peroxidase OS=Mus musculus OX=10090 GN=Gpx4 PE=2 SV=2;tr|Q5XJZ8|Q5XJZ8_MOUSE Glutathione peroxidase (Fragment) OS=Mus musculus OX=10090 GN=Gpx4 PE=2 SV=3;tr|Q76LV0|Q76LV0_MOUSE Glutathione peroxidase OS=Mus musculus OX=10	24948000	30143000	28790000	47318000	53821000	49709000	16615000	18602000	18339000	45878000	27896000	47384000	25.5886	25.8603	25.7027	25.5369	25.6216	25.5362	25.3175	25.0391	24.7558	25.5148	25.1325	25.6001	0.0202406	0.0206992	0.414398
Q3UHH5	Q3UHH5;P21279	Guanine nucleotide-binding protein G(q) subunit alpha	Gnaq	tr|Q3UHH5|Q3UHH5_MOUSE Uncharacterized protein OS=Mus musculus OX=10090 GN=Gnaq PE=1 SV=1;sp|P21279|GNAQ_MOUSE Guanine nucleotide-binding protein G(q) subunit alpha OS=Mus musculus OX=10090 GN=Gnaq PE=1 SV=4	7690900	10231000	9429800	12412000	22115000	10641000	11157000	14869000	12482000	21923000	18290000	21705000	23.8671	24.3144	24.0823	23.7482	24.4011	23.48	24.6037	24.5144	23.9662	24.5218	24.6587	24.5285	0.0202406	0.0208438	-0.483376
P24472	P24472;A0A1L1SS61;Q8K0V9	Glutathione S-transferase A4	Gsta4	sp|P24472|GSTA4_MOUSE Glutathione S-transferase A4 OS=Mus musculus OX=10090 GN=Gsta4 PE=1 SV=3	12441000	16298000	10754000	24440000	25448000	28986000	10602000	22628000	29532000	34898000	43313000	27381000	24.639	25.053	24.3889	24.6188	24.5624	24.784	24.6554	25.1871	25.2344	25.1308	25.8154	24.8201	0.0202406	0.020728	-0.466207
F6RPJ9	F6RPJ9;Q8CGB9;Q9JHR7;Q8CE37	Insulin-degrading enzyme	Ide	tr|F6RPJ9|F6RPJ9_MOUSE Insulin-degrading enzyme (Fragment) OS=Mus musculus OX=10090 GN=Ide PE=1 SV=1;tr|Q8CGB9|Q8CGB9_MOUSE Insulin degrading enzyme OS=Mus musculus OX=10090 GN=Ide PE=2 SV=1;sp|Q9JHR7|IDE_MOUSE Insulin-degrading enzyme OS=Mus musculus OX=1	4114400	2570500	2503800	5505700	6680000	6056500	1827600	2317700	3523000	4170900	3135400	5442900	22.895	22.3807	22.2399	22.4688	22.6472	22.5418	22.1219	21.982	22.21	22.0548	22.0543	22.5044	0.0202406	0.020696	0.374358
Q3TVS6	Q3TVS6;P10605;Q3TC17;Q6LAF6	Cathepsin B;Cathepsin B light chain;Cathepsin B heavy chain	Ctsb	tr|Q3TVS6|Q3TVS6_MOUSE Uncharacterized protein OS=Mus musculus OX=10090 GN=Ctsb PE=2 SV=1;sp|P10605|CATB_MOUSE Cathepsin B OS=Mus musculus OX=10090 GN=Ctsb PE=1 SV=2;tr|Q3TC17|Q3TC17_MOUSE Uncharacterized protein OS=Mus musculus OX=10090 GN=Ctsb PE=2 SV=1;	7476500	14125000	8515600	14633000	13416000	15362000	4183000	5172300	12248000	10028000	9120600	12042000	23.7845	24.5799	23.8841	24.0039	23.7022	24.002	23.3079	23.1434	23.8809	23.3609	23.7014	23.7155	0.0202406	0.0206865	0.474442
Q546K1	Q546K1;Q9CX80;Q8BN80	Cytoglobin	Cygb	tr|Q546K1|Q546K1_MOUSE Cytoglobin OS=Mus musculus OX=10090 GN=Cygb PE=1 SV=1;sp|Q9CX80|CYGB_MOUSE Cytoglobin OS=Mus musculus OX=10090 GN=Cygb PE=1 SV=1;tr|Q8BN80|Q8BN80_MOUSE Uncharacterized protein OS=Mus musculus OX=10090 GN=Cygb PE=2 SV=1	5774900	4343600	5280700	11002000	7360500	5163000	6684100	9253800	9532400	9735300	14119000	9423000	23.3668	23.0366	23.1818	23.5692	22.9491	22.5355	23.8061	23.7677	23.4911	23.4363	24.2784	23.4138	0.0202406	0.0208374	-0.592399
Q3TLW5	Q3TLW5;Q02013	Aquaporin-1	Aqp1	tr|Q3TLW5|Q3TLW5_MOUSE Uncharacterized protein OS=Mus musculus OX=10090 GN=Aqp1 PE=2 SV=1;sp|Q02013|AQP1_MOUSE Aquaporin-1 OS=Mus musculus OX=10090 GN=Aqp1 PE=1 SV=3	9294300	13951000	12357000	16917000	19020000	21360000	7575100	8084800	15682000	15738000	11623000	15378000	24.1188	24.6489	24.4007	24.1673	24.2294	24.4887	24.0811	23.7428	24.2504	24.0734	24.0419	24.0593	0.0202406	0.0207088	0.300783
Q9D7S9	Q9D7S9	Charged multivesicular body protein 5	Chmp5	sp|Q9D7S9|CHMP5_MOUSE Charged multivesicular body protein 5 OS=Mus musculus OX=10090 GN=Chmp5 PE=1 SV=1	8499100	8074200	6611800	11794000	7239200	19977000	16185000	11571000	18642000	18386000	20040000	16869000	23.939	23.9311	23.5509	23.7184	22.9355	24.3741	25.0102	24.1066	24.4302	24.354	24.864	24.2564	0.0202406	0.0207858	-0.762079
Q9CWK0	Q9CWK0;Q9CR57;Q569Z0;A0A1L1SUF6;Q922F9	60S ribosomal protein L14	Rpl14;Rpl14-ps1	tr|Q9CWK0|Q9CWK0_MOUSE Uncharacterized protein OS=Mus musculus OX=10090 GN=Rpl14 PE=2 SV=1;sp|Q9CR57|RL14_MOUSE 60S ribosomal protein L14 OS=Mus musculus OX=10090 GN=Rpl14 PE=1 SV=3;tr|Q569Z0|Q569Z0_MOUSE Ribosomal protein L14 OS=Mus musculus OX=10090 GN=R	4802100	4097200	8225900	13480000	14101000	17113000	8423400	10866000	13656000	17297000	11253000	14947000	23.3519	23.2196	23.927	23.7012	23.6359	24.0373	24.2078	24.0929	24.0909	24.1779	23.9203	23.9449	0.0202406	0.020818	-0.426983
A3KMJ8	A3KMJ8;P61759;Q3TIR6	Prefoldin subunit 3	Vbp1	tr|A3KMJ8|A3KMJ8_MOUSE Vbp1 protein (Fragment) OS=Mus musculus OX=10090 GN=Vbp1 PE=2 SV=1;sp|P61759|PFD3_MOUSE Prefoldin subunit 3 OS=Mus musculus OX=10090 GN=Vbp1 PE=1 SV=2;tr|Q3TIR6|Q3TIR6_MOUSE Prefoldin subunit 3 OS=Mus musculus OX=10090 GN=Vbp1 PE=1 S	4664700	5256600	4566600	5559700	7416900	6845800	2863000	4788700	4476300	6252800	4398300	3654400	22.9958	23.2037	22.9125	22.6473	22.9435	22.8745	22.5974	22.8008	22.4251	22.8426	22.7469	22.0939	0.0202406	0.0208019	0.345116
E9Q9E1	E9Q9E1;E9PVC5;Q6NZJ6;E9PVC6;A0A0J9YUS5;Q6PD42;A0A0J9YUC1;E9Q770;Q3UZD9;Q8K0J8;A0PJB5;Q3UYM6;Q3UQI5;Q3UTK0;Q8R2V4;Q6EVH9;D3YWM1;A0A0J9YU44;A0A0J9YTV0;D3YWY7;D3Z439;Q8BUW8;D6RCH1;D3YWC6	Eukaryotic translation initiation factor 4 gamma 1	Eif4g1	tr|E9Q9E1|E9Q9E1_MOUSE Eukaryotic translation initiation factor 4 gamma 1 OS=Mus musculus OX=10090 GN=Eif4g1 PE=1 SV=1;tr|E9PVC5|E9PVC5_MOUSE Eukaryotic translation initiation factor 4 gamma 1 OS=Mus musculus OX=10090 GN=Eif4g1 PE=1 SV=1;sp|Q6NZJ6|IF4G1_MO	453250	688430	695530	1278200	1212500	975410	591130	1140200	1035800	1436700	1217000	1413000	19.8654	20.448	20.3476	20.3908	20.1917	19.9171	20.4163	20.7982	20.3879	20.5914	20.7677	20.5891	0.0202406	0.0206578	-0.398322
Q564F2	Q564F2;Q64520;G3UYV3	Guanylate kinase	Guk1	tr|Q564F2|Q564F2_MOUSE Guanylate kinase 1, isoform CRA_a OS=Mus musculus OX=10090 GN=Guk1 PE=2 SV=1;sp|Q64520|KGUA_MOUSE Guanylate kinase OS=Mus musculus OX=10090 GN=Guk1 PE=1 SV=2	3521700	2912000	3646500	5620500	4697300	3865400	3644300	3879300	5985300	5602400	4244300	5743300	22.6224	22.4309	22.6092	22.6424	22.3003	22.087	22.8957	22.5113	22.7803	22.6626	22.6724	22.7149	0.0202406	0.020789	-0.257487
A0A0R4J0X5	A0A0R4J0X5;A0A0A0MQA3;Q00896;P07758;D3YZL0	Alpha-1-antitrypsin 1-3;Alpha-1-antitrypsin 1-1	Serpina1a;Serpina1c	tr|A0A0R4J0X5|A0A0R4J0X5_MOUSE Alpha-1-antitrypsin 1-3 OS=Mus musculus OX=10090 GN=Serpina1c PE=1 SV=1;tr|A0A0A0MQA3|A0A0A0MQA3_MOUSE Alpha-1-antitrypsin 1-1 OS=Mus musculus OX=10090 GN=Serpina1a PE=1 SV=1;sp|Q00896|A1AT3_MOUSE Alpha-1-antitrypsin 1-3 OS=M	90021	1896700	2651900	4269800	3660500	3628100	2927200	3969800	5226100	3804600	3655900	5446500	18.4194	21.9795	22.2617	22.0075	21.5665	21.6098	22.6254	22.5695	22.621	21.8265	22.2853	22.5259	0.0202406	0.0207633	-1.10153
Q80YU9	Q80YU9;A2AN96;O88851	Putative hydrolase RBBP9	Rbbp9	tr|Q80YU9|Q80YU9_MOUSE Retinoblastoma binding protein 9 OS=Mus musculus OX=10090 GN=Rbbp9 PE=2 SV=1;tr|A2AN96|A2AN96_MOUSE Retinoblastoma binding protein 9 OS=Mus musculus OX=10090 GN=Rbbp9 PE=1 SV=1;sp|O88851|RBBP9_MOUSE Putative hydrolase RBBP9 OS=Mus mu	4723300	3593900	3416600	8942800	10220000	6507100	892860	3549100	4800300	5520000	3868300	6103600	23.1353	22.8649	22.698	23.168	23.255	22.5503	21.3638	22.5819	22.667	22.3886	22.2702	22.5829	0.0202406	0.020744	0.636188
Q3UK85	Q3UK85;Q9QZB9;H3BJ75	Dynactin subunit 5	Dctn5	tr|Q3UK85|Q3UK85_MOUSE Uncharacterized protein OS=Mus musculus OX=10090 GN=Dctn5 PE=2 SV=1;sp|Q9QZB9|DCTN5_MOUSE Dynactin subunit 5 OS=Mus musculus OX=10090 GN=Dctn5 PE=1 SV=1	3619600	4016200	4807900	8059500	9343800	9981100	2812900	3947900	4442100	7334700	5633100	7849500	22.868	23.0435	23.1491	22.9611	23.0678	23.226	22.7743	22.7576	22.6256	22.839	22.8732	22.9729	0.0202406	0.0207024	0.245487
Q3TU79	Q3TU79;Q9QYJ3;Q3TIT6;Q3TYL7	DnaJ homolog subfamily B member 1	Dnajb1	tr|Q3TU79|Q3TU79_MOUSE DnaJ (Hsp40) homolog, subfamily B, member 1 OS=Mus musculus OX=10090 GN=Dnajb1 PE=1 SV=1;sp|Q9QYJ3|DNJB1_MOUSE DnaJ homolog subfamily B member 1 OS=Mus musculus OX=10090 GN=Dnajb1 PE=1 SV=3;tr|Q3TIT6|Q3TIT6_MOUSE Uncharacterized prot	1080300	1417500	1478700	3305400	1976400	2042300	2091000	3262500	2324800	3766500	2719400	2411600	21.0481	21.4481	21.3878	21.8445	20.969	21.0642	22.0993	22.215	21.4967	22.0637	22.004	21.4309	0.0202406	0.0207504	-0.591294
Q6HAA1	Q6HAA1;Q00422;Q91YY8;Q6WJ14;Q9CT91	GA-binding protein alpha chain	Gabpa	tr|Q6HAA1|Q6HAA1_MOUSE GA-binding protein alpha-subunit OS=Mus musculus OX=10090 GN=Gabpa PE=3 SV=1;sp|Q00422|GABPA_MOUSE GA-binding protein alpha chain OS=Mus musculus OX=10090 GN=Gabpa PE=1 SV=2;tr|Q91YY8|Q91YY8_MOUSE Gabpa protein OS=Mus musculus OX=100	1234500	796880	883800	1987800	2894200	1278200	1499800	2690200	2926000	3069500	1830200	1952300	21.169	20.6833	20.7	21.1119	21.561	20.3613	21.6234	21.9094	21.7284	21.8042	21.4497	21.1359	0.0202406	0.0208535	-0.677421
Z4YJW0	Z4YJW0;A1L2Z3;Q8C7X2;A0A1Y7VP81	ER membrane protein complex subunit 1	Emc1	tr|Z4YJW0|Z4YJW0_MOUSE ER membrane protein complex subunit 1 OS=Mus musculus OX=10090 GN=Emc1 PE=1 SV=1;tr|A1L2Z3|A1L2Z3_MOUSE C230096C10Rik protein OS=Mus musculus OX=10090 GN=Emc1 PE=2 SV=1;sp|Q8C7X2|EMC1_MOUSE ER membrane protein complex subunit 1 OS=Mu	741500	571910	697220	1373700	1463000	1276000	263020	392900	811520	997360	989790	939520	20.4953	20.2437	20.3705	20.4256	20.3936	20.2147	19.4815	19.5379	20.1189	19.9106	20.3846	19.8343	0.0202406	0.0208633	0.479272
Q569X3	Q569X3;Q62241	U1 small nuclear ribonucleoprotein C	Snrpc	tr|Q569X3|Q569X3_MOUSE U1 small nuclear ribonucleoprotein C OS=Mus musculus OX=10090 GN=Snrpc PE=1 SV=1;sp|Q62241|RU1C_MOUSE U1 small nuclear ribonucleoprotein C OS=Mus musculus OX=10090 GN=Snrpc PE=1 SV=1	8390300	9366500	8003300	21901000	29996000	15685000	3573000	3492000	13171000	5622300	8675300	10472000	24.008	24.2094	23.8887	24.4215	24.7471	23.8852	23.1247	22.637	24.0598	22.5461	23.5513	23.4369	0.0202406	0.0207568	0.967368
Q9D824	Q9D824;D3Z3F1	Pre-mRNA 3-end-processing factor FIP1	Fip1l1	sp|Q9D824|FIP1_MOUSE Pre-mRNA 3-end-processing factor FIP1 OS=Mus musculus OX=10090 GN=Fip1l1 PE=1 SV=1;tr|D3Z3F1|D3Z3F1_MOUSE Pre-mRNA 3-end-processing factor FIP1 (Fragment) OS=Mus musculus OX=10090 GN=Fip1l1 PE=1 SV=2	996520	848810	1099000	1710600	2135900	1860900	1184400	1598500	1468400	2150300	1499100	1934800	20.921	20.7835	20.9845	20.8124	21.0468	20.87	21.3332	21.2695	20.8932	21.2258	21.0994	21.0745	0.0202406	0.0208244	-0.246201
Q3UL43	Q3UL43;Q80X48;Q6ZQ45;Q99P88;Q8BUA6;Q8BLF5;Q8BLM6;Q8BKJ0;Q3USP6	Nuclear pore complex protein Nup155	Nup155	tr|Q3UL43|Q3UL43_MOUSE Uncharacterized protein OS=Mus musculus OX=10090 GN=Nup155 PE=2 SV=1;tr|Q80X48|Q80X48_MOUSE Nucleoporin 155 OS=Mus musculus OX=10090 GN=Nup155 PE=2 SV=1;tr|Q6ZQ45|Q6ZQ45_MOUSE MKIAA0791 protein (Fragment) OS=Mus musculus OX=10090 GN=	263990	391100	420290	681700	716990	787290	242310	237320	283310	590230	362130	591710	19.0995	19.6157	19.5944	19.4258	19.3725	19.5862	19.2017	18.7613	18.6987	19.2123	18.8662	19.2422	0.0202406	0.020873	0.451975
B2RSW8	B2RSW8;Q9R0L6;A0A1B0GT33	Pericentriolar material 1 protein	Pcm1	tr|B2RSW8|B2RSW8_MOUSE Pericentriolar material 1 OS=Mus musculus OX=10090 GN=Pcm1 PE=2 SV=1;sp|Q9R0L6|PCM1_MOUSE Pericentriolar material 1 protein OS=Mus musculus OX=10090 GN=Pcm1 PE=1 SV=2	88824	138820	154080	226540	228720	195910	110440	183420	1393400	285400	183060	414030	17.4888	18.0656	18.0823	18.006	17.8793	17.6635	17.9465	18.1273	20.2355	18.4446	18.1653	19.1247	0.0202406	0.0208212	-0.809709
E9QAQ7	E9QAQ7;A2BH40;Q8C846;Q8R024	AT-rich interactive domain-containing protein 1A	Arid1a	tr|E9QAQ7|E9QAQ7_MOUSE AT-rich interactive domain-containing protein 1A OS=Mus musculus OX=10090 GN=Arid1a PE=1 SV=1;sp|A2BH40|ARI1A_MOUSE AT-rich interactive domain-containing protein 1A OS=Mus musculus OX=10090 GN=Arid1a PE=1 SV=1	248760	176160	271200	357960	368880	272060	258910	460310	327330	597310	312280	562370	18.8456	18.4522	18.9002	18.6497	18.5788	18.2052	19.1243	19.4159	18.6665	19.3776	18.8791	19.3156	0.0202406	0.0207472	-0.524564
Q8BH57	Q8BH57;A0A1L1SS76	WD repeat-containing protein 48	Wdr48	sp|Q8BH57|WDR48_MOUSE WD repeat-containing protein 48 OS=Mus musculus OX=10090 GN=Wdr48 PE=1 SV=1	375440	507300	500670	1108900	1135900	1071400	277770	383250	340790	1004500	483270	469170	19.6062	20.0505	19.9181	20.0825	20.0013	19.9642	19.4408	19.4007	18.9546	19.9696	19.3417	18.9204	0.0202406	0.0207376	0.599171
P62342	P62342	Selenoprotein T	Selt	sp|P62342|SELT_MOUSE Thioredoxin reductase-like selenoprotein T OS=Mus musculus OX=10090 GN=Selenot PE=1 SV=2	1339500	1399800	1044800	1144900	2020800	2048100	344960	192710	1296000	1321700	818510	1666800	21.2144	21.3185	20.8728	20.0909	20.9647	21.0463	19.8349	18.7452	20.6972	20.3823	20.0337	20.8261	0.0202406	0.0208051	0.831359
Q6NS82	Q6NS82;A0A087WPR9;A0A087WNS5;A0A087WNV4;A0A087WRH7	Protein FAM134A	Fam134a	sp|Q6NS82|RETR2_MOUSE Reticulophagy regulator 2 OS=Mus musculus OX=10090 GN=Retreg2 PE=1 SV=2;tr|A0A087WPR9|A0A087WPR9_MOUSE Reticulophagy regulator 2 (Fragment) OS=Mus musculus OX=10090 GN=Retreg2 PE=1 SV=1	619280	385470	384810	1092700	811910	919410	528370	689360	1204600	1393200	947520	1071300	20.2256	19.6916	19.5774	20.1563	19.585	19.8209	20.2426	20.134	20.5423	20.5508	20.3994	20.1773	0.0202406	0.0207312	-0.498284
Q8K448	Q8K448;A2AEP5;A2AEP6	ATP-binding cassette sub-family A member 5	Abca5	sp|Q8K448|ABCA5_MOUSE ATP-binding cassette sub-family A member 5 OS=Mus musculus OX=10090 GN=Abca5 PE=1 SV=2	105020	51785	91172	604930	188280	283800	28964	45178	92227	152410	45845	161510	17.8547	16.9644	17.6042	18.9187	17.2921	17.8682	16.3538	16.4768	17.1271	17.1475	15.9542	17.2427	0.0202406	0.0207922	1.03339
Q3TE88	Q3TE88;Q80ZM7;D3Z7S8;D3Z793;Q3TN86;D6RIQ7;D3Z7C2;Q05C74;Q3UT44	Transcription initiation factor IIA subunit 2	Gtf2a2	tr|Q3TE88|Q3TE88_MOUSE Transcription initiation factor IIA subunit 2 OS=Mus musculus OX=10090 GN=Gtf2a2 PE=1 SV=1;sp|Q80ZM7|T2AG_MOUSE Transcription initiation factor IIA subunit 2 OS=Mus musculus OX=10090 GN=Gtf2a2 PE=1 SV=2;tr|D3Z7S8|D3Z7S8_MOUSE Transcr	2119600	1486500	1442500	3532900	1832800	983670	577970	1639400	0	1073000	0	1203700	21.5439	21.1537	21.0023	22.1444	21.0565	20.1864	20.123	20.9922	14.5482	20.4152	14.2202	20.6069	0.0202406	0.0208083	2.69691
Q9CWD8	Q9CWD8;Q3URR8;F7D3P0;Q8BNI3	Iron-sulfur protein NUBPL	Nubpl	sp|Q9CWD8|NUBPL_MOUSE Iron-sulfur protein NUBPL OS=Mus musculus OX=10090 GN=Nubpl PE=1 SV=2;tr|Q3URR8|Q3URR8_MOUSE Uncharacterized protein OS=Mus musculus OX=10090 GN=Nubpl PE=2 SV=1	399740	392830	159970	187420	769980	951820	553640	585320	1468500	908290	1207000	658720	19.5332	19.5693	18.2858	17.7721	19.6341	19.9755	20.1801	19.7937	20.6891	20.0056	20.802	19.5773	0.0202406	0.0206897	-1.04629
Q91YJ5	Q91YJ5;Q5M6W7;F6RR02;Q8BW53;Q5M6W9;Q5M6W8	Translation initiation factor IF-2, mitochondrial	Mtif2	sp|Q91YJ5|IF2M_MOUSE Translation initiation factor IF-2, mitochondrial OS=Mus musculus OX=10090 GN=Mtif2 PE=1 SV=2;tr|Q5M6W7|Q5M6W7_MOUSE Translation initiation factor IF-2, mitochondrial (Fragment) OS=Mus musculus OX=10090 GN=Mtif2 PE=1 SV=1	162660	57799	108740	1109000	403820	389120	13342	65992	112260	231600	215710	103900	18.5604	17.3197	17.9993	19.7357	18.1764	18.1692	15.6408	17.2025	17.58	17.5258	17.8314	16.4027	0.0202406	0.0206515	1.2962
Q3U661	Q3U661;Q6A006;Q8BU11;H3BL89;Q80W03;Q3UVQ1	TOX high mobility group box family member 4;TOX high mobility group box family member 3	Tox4;Tox3	tr|Q3U661|Q3U661_MOUSE Uncharacterized protein OS=Mus musculus OX=10090 GN=Tox4 PE=2 SV=1;tr|Q6A006|Q6A006_MOUSE MKIAA0737 protein (Fragment) OS=Mus musculus OX=10090 GN=Tox4 PE=2 SV=1;sp|Q8BU11|TOX4_MOUSE TOX high mobility group box family member 4 OS=Mus	369050	575350	732170	732220	788710	488840	286460	169060	380640	267820	415810	499800	19.3647	19.9585	20.1417	19.7616	19.7497	19.0367	19.2666	18.198	18.9035	18.1846	19.3428	19.2054	0.0202406	0.0208309	0.818685
Q9D6J3	Q9D6J3	Coiled-coil domain-containing protein 94	Ccdc94	sp|Q9D6J3|CCD94_MOUSE Coiled-coil domain-containing protein 94 OS=Mus musculus OX=10090 GN=Ccdc94 PE=1 SV=1	250290	137740	260260	617620	846130	333760	120200	170820	239190	262770	226000	73559	18.8884	18.1075	18.8803	19.2452	19.5359	18.4156	18.0947	18.0922	18.2427	18.2026	18.3701	16.6334	0.0202406	0.0208406	0.906208
P11031	P11031	Activated RNA polymerase II transcriptional coactivator p15	Sub1	sp|P11031|TCP4_MOUSE Activated RNA polymerase II transcriptional coactivator p15 OS=Mus musculus OX=10090 GN=Sub1 PE=1 SV=3	15554000	16554000	22073000	32824000	47056000	24699000	6595800	376750	9407500	9280200	31199000	20462000	24.9517	25.0776	25.309	24.8364	25.3233	24.2523	24.1494	20.3855	23.8821	22.6603	25.2787	24.0691	0.030639	0.0319389	1.55419
Q3UKC8	Q3UKC8;Q80SZ7	Guanine nucleotide-binding protein subunit gamma;Guanine nucleotide-binding protein G(I)/G(S)/G(O) subunit gamma-5	Gng5	tr|Q3UKC8|Q3UKC8_MOUSE Guanine nucleotide-binding protein subunit gamma OS=Mus musculus OX=10090 GN=Gng5 PE=1 SV=1;sp|Q80SZ7|GBG5_MOUSE Guanine nucleotide-binding protein G(I)/G(S)/G(O) subunit gamma-5 OS=Mus musculus OX=10090 GN=Gng5 PE=1 SV=2	26278000	28452000	32916000	35736000	55413000	24077000	5090800	18527000	6941700	35876000	21125000	17299000	25.5236	25.6714	25.7374	25.2121	25.8207	24.454	23.783	24.8952	23.4591	25.2506	24.8337	24.0325	0.030639	0.0319188	1.02751
Q80U51	Q80U51;F6SLR4;Q9ER58;Q6PAN0	Testican-2	Spock2	tr|Q80U51|Q80U51_MOUSE MKIAA0275 protein (Fragment) OS=Mus musculus OX=10090 GN=Spock2 PE=2 SV=1;tr|F6SLR4|F6SLR4_MOUSE Testican-2 OS=Mus musculus OX=10090 GN=Spock2 PE=1 SV=1;sp|Q9ER58|TICN2_MOUSE Testican-2 OS=Mus musculus OX=10090 GN=Spock2 PE=1 SV=1;tr	1913700	4140800	4277300	2616200	5724600	1767500	718890	918680	756810	1655400	1234000	3108200	21.7281	22.7057	22.6367	21.5207	22.6864	20.7862	20.763	20.6338	20.1265	20.7909	20.7765	21.8632	0.030639	0.031685	1.185
Q99PB4	Q99PB4;Q9ER67;Q3TFU3;A2AG46;A2AG48;A2AG47;A2AG49;Q3V2T8;E9Q1Q4;Q99PH6;E9Q160;Q99NC2;Q99PH7;E9Q098;Q99PM5;Q99PW2;E9Q886;Q80TJ5;Q99PB3;Q6DIC6		Maged2	tr|Q99PB4|Q99PB4_MOUSE Mage-d2 OS=Mus musculus OX=10090 GN=Maged2 PE=2 SV=1;tr|Q9ER67|Q9ER67_MOUSE Maged2 protein OS=Mus musculus OX=10090 GN=Maged2 PE=1 SV=1;tr|Q3TFU3|Q3TFU3_MOUSE Uncharacterized protein OS=Mus musculus OX=10090 GN=Maged2 PE=2 SV=1;tr|A2	906190	494500	340860	659190	1303700	1835000	51649	75567	1330800	243590	345750	353100	20.5654	19.8876	19.3286	19.3946	20.3626	20.9657	17.309	17.3421	20.5331	17.819	18.8437	18.4421	0.030639	0.0317791	1.70259
Q9D8W7	Q9D8W7;A0A0J9YUI7;A0A0J9YU56;A0A0J9YU93	OCIA domain-containing protein 2	Ociad2	sp|Q9D8W7|OCAD2_MOUSE OCIA domain-containing protein 2 OS=Mus musculus OX=10090 GN=Ociad2 PE=1 SV=1;tr|A0A0J9YUI7|A0A0J9YUI7_MOUSE OCIA domain-containing protein 2 (Fragment) OS=Mus musculus OX=10090 GN=Ociad2 PE=1 SV=3;tr|A0A0J9YU56|A0A0J9YU56_MOUSE OCIA	1787100	4558000	817650	994540	241790	1230600	113390	256020	0	478820	129700	732410	21.1862	22.334	20.2196	20.3611	17.6981	20.6518	18.1636	18.7029	14.2345	19.0931	17.2755	19.8765	0.030639	0.0316948	2.51747
E9Q705	E9Q705;Q14A77;E9PX89;Q8CEI1;Q3TSQ5	BolA-like protein 3	Bola3	tr|E9Q705|E9Q705_MOUSE BolA-like protein 3 OS=Mus musculus OX=10090 GN=Bola3 PE=1 SV=1;tr|Q14A77|Q14A77_MOUSE BolA-like 3 (E. coli) OS=Mus musculus OX=10090 GN=Bola3 PE=1 SV=1;tr|E9PX89|E9PX89_MOUSE BolA-like protein 3 OS=Mus musculus OX=10090 GN=Bola3 PE=	1214400	2787100	1427100	2206800	3706800	759560	0	452280	1289000	1686800	0	1243200	20.9333	22.0298	21.0793	21.3219	21.9754	19.6523	14.083	19.4709	20.4935	20.9479	14.0536	20.514	0.030639	0.0321663	2.90484
Q8VD00	Q8VD00	Transmembrane protein 97	Tmem97	sp|Q8VD00|SGMR2_MOUSE Sigma intracellular receptor 2 OS=Mus musculus OX=10090 GN=Tmem97 PE=1 SV=1	786920	537400	1893000	1710300	1975200	1904600	0	0	0	1560200	1322800	2045400	20.9332	20.5521	21.8777	19.6604	19.777	19.7689	16.092	16.2434	14.6417	19.5233	19.7481	20.0586	0.030639	0.0316899	2.71035
Q7TPH6	Q7TPH6;E9PUJ6;F6SMY7;F6T4V9	E3 ubiquitin-protein ligase MYCBP2	Mycbp2	sp|Q7TPH6|MYCB2_MOUSE E3 ubiquitin-protein ligase MYCBP2 OS=Mus musculus OX=10090 GN=Mycbp2 PE=1 SV=2;tr|E9PUJ6|E9PUJ6_MOUSE E3 ubiquitin-protein ligase MYCBP2 OS=Mus musculus OX=10090 GN=Mycbp2 PE=1 SV=1;tr|F6SMY7|F6SMY7_MOUSE E3 ubiquitin-protein ligase	41114	0	58528	60512	19887	58636	4572.5	6251.7	84977	11265	4837	4537.7	15.8354	14.0854	16.2251	16.3636	14.6213	16.2451	13.2775	13.2265	16.2335	13.9387	13.1215	12.6345	0.030639	0.0320446	1.82393
Q542N4	Q542N4;Q9WVF8;A0A0A6YWP5	Tumor suppressor candidate 2	Tusc2	tr|Q542N4|Q542N4_MOUSE Tumor suppressor candidate 2 OS=Mus musculus OX=10090 GN=Tusc2 PE=1 SV=1;sp|Q9WVF8|TUSC2_MOUSE Tumor suppressor candidate 2 OS=Mus musculus OX=10090 GN=Tusc2 PE=1 SV=3;tr|A0A0A6YWP5|A0A0A6YWP5_MOUSE Tumor suppressor candidate 2 OS=Mu	261260	796970	1005200	1921900	4148900	558050	0	865010	0	269620	0	1224800	19.0832	20.5527	20.7326	20.7835	21.787	18.9069	13.8609	20.3703	14.4684	17.9453	12.1775	20.1754	0.030639	0.0321257	3.80801
Q61687	Q61687;Q3UZ76;F6RDB7;Q8BSH0;Q3UY26;Q8C2S3;A0A0G2JFA5;A0A0G2JED2;Q3UU22;A0A0G2JGH3;Q8C4Z6;A0A0G2JFR8	Transcriptional regulator ATRX	Atrx	sp|Q61687|ATRX_MOUSE Transcriptional regulator ATRX OS=Mus musculus OX=10090 GN=Atrx PE=1 SV=3;tr|Q3UZ76|Q3UZ76_MOUSE Uncharacterized protein (Fragment) OS=Mus musculus OX=10090 GN=Atrx PE=2 SV=1	28236	58764	6570.1	25395	74943	224940	13409	0	5505.6	0	4681.7	15409	15.7612	16.7638	13.8251	14.6314	16.046	17.6454	15.024	13.3598	13.1255	14.2966	12.6699	13.9726	0.030639	0.0320295	2.03739
Q8CC21	Q8CC21;F7BCD5	Tetratricopeptide repeat protein 19, mitochondrial	Ttc19	sp|Q8CC21|TTC19_MOUSE Tetratricopeptide repeat protein 19, mitochondrial OS=Mus musculus OX=10090 GN=Ttc19 PE=1 SV=1;tr|F7BCD5|F7BCD5_MOUSE Tetratricopeptide repeat protein 19, mitochondrial (Fragment) OS=Mus musculus OX=10090 GN=Ttc19 PE=1 SV=1	433980	530950	167030	458320	205400	105850	75428	57240	151770	94712	128070	111410	19.1967	19.4953	17.9877	19.3815	17.9685	16.9604	17.289	16.5281	17.4289	16.8919	17.8296	17.1755	0.030639	0.0318738	1.30785
Q5DTP6	Q5DTP6;A0A0R3P9D0;Q7TPB0	Lipid phosphate phosphatase-related protein type 3	Lppr3	tr|Q5DTP6|Q5DTP6_MOUSE MKIAA4076 protein (Fragment) OS=Mus musculus OX=10090 GN=Plppr3 PE=2 SV=1;tr|A0A0R3P9D0|A0A0R3P9D0_MOUSE Phospholipid phosphatase-related protein type 3 OS=Mus musculus OX=10090 GN=Plppr3 PE=1 SV=1;sp|Q7TPB0|PLPR3_MOUSE Phospholipid	63622	1243400	27234	42096	22056	76295	0	32949	21718	16019	0	30562	16.3108	19.8647	15.2589	16.1631	14.9121	17.0994	13.4663	15.3231	14.5612	14.5351	13.3127	15.6709	0.030639	0.0317245	2.1233
D3Z0B9	D3Z0B9;A0A1B0GSU0;Q571I9;A0A1B0GSN3;Q9CWT9	Aldehyde dehydrogenase family 16 member A1	Aldh16a1	tr|D3Z0B9|D3Z0B9_MOUSE Aldehyde dehydrogenase family 16 member A1 OS=Mus musculus OX=10090 GN=Aldh16a1 PE=1 SV=3;tr|A0A1B0GSU0|A0A1B0GSU0_MOUSE Aldehyde dehydrogenase family 16 member A1 OS=Mus musculus OX=10090 GN=Aldh16a1 PE=1 SV=1;sp|Q571I9|A16A1_MOUSE	85602	162460	209860	156210	230540	384700	0	52974	109560	99893	197120	125180	17.4955	18.2962	18.4899	17.062	17.6064	18.5696	13.8701	16.7244	17.3038	16.3034	18.0116	16.7297	0.030639	0.0320345	1.42944
F8WJ31	F8WJ31;Q5RJ54	Zinc finger and SCAN domain-containing protein 26	Zscan26	tr|F8WJ31|F8WJ31_MOUSE Zinc finger and SCAN domain-containing protein 26 OS=Mus musculus OX=10090 GN=Zscan26 PE=1 SV=1;sp|Q5RJ54|ZSC26_MOUSE Zinc finger and SCAN domain-containing protein 26 OS=Mus musculus OX=10090 GN=Zscan26 PE=2 SV=1	142030	30432	155890	265400	219090	472470	34893	0	0	108350	258140	115160	18.2384	16.4736	18.2954	17.6858	17.2341	18.5561	16.7851	14.794	15.884	16.2372	18.1415	16.3627	0.030639	0.0321104	1.37978
Q9D4J7	Q9D4J7;E9QAG2;Q3UXP1	PHD finger protein 6	Phf6	sp|Q9D4J7|PHF6_MOUSE PHD finger protein 6 OS=Mus musculus OX=10090 GN=Phf6 PE=1 SV=1;tr|E9QAG2|E9QAG2_MOUSE PHD finger protein 6 OS=Mus musculus OX=10090 GN=Phf6 PE=1 SV=1	406000	0	138980	251570	310420	182390	0	0	127450	194030	0	0	19.2287	14.8709	17.8174	18.0902	18.2787	17.5453	14.2328	15.7793	17.2451	17.7364	14.4938	13.6005	0.030639	0.0317443	2.12387
Q544U7	Q544U7;Q9ERI2	Ras-related protein Rab-27A	Rab27a	tr|Q544U7|Q544U7_MOUSE RAB27A, member RAS oncogene family, isoform CRA_a OS=Mus musculus OX=10090 GN=Rab27a PE=1 SV=1;sp|Q9ERI2|RB27A_MOUSE Ras-related protein Rab-27A OS=Mus musculus OX=10090 GN=Rab27a PE=1 SV=1	197370	1108000	173790	498570	142770	0	11521	0	264910	0	63048	0	17.7689	20.0455	17.5477	19.6705	17.7948	14.6203	14.3378	14.1313	17.6189	11.8185	17.1867	16.032	0.030639	0.0316702	2.72041
Q8K0C2	Q8K0C2;E9Q2Y1;A0A2I3BRJ1;Q8C9A0;Q8BRQ3;A0A1B0GSI4;Q3UZT1;F6Z3M4;A0A2I3BQM2;Q8BRT2;F6QF13;A0A2I3BPT2;Q60934;Q8C825;Q8BQZ0;A0A1W2P868	Glutamate receptor ionotropic, kainate 1	Grik1	tr|Q8K0C2|Q8K0C2_MOUSE Grik1 protein OS=Mus musculus OX=10090 GN=Grik1 PE=2 SV=1;tr|E9Q2Y1|E9Q2Y1_MOUSE Glutamate receptor ionotropic, kainate 1 OS=Mus musculus OX=10090 GN=Grik1 PE=3 SV=1;tr|A0A2I3BRJ1|A0A2I3BRJ1_MOUSE Glutamate receptor ionotropic, kaina	24810	21895	48967	52064	94989	124560	8935.2	26067	72155	20462	14841	34139	15.5532	15.4481	16.3901	15.813	16.5233	16.9376	14.4347	15.3801	16.4183	14.5616	14.5123	15.2821	0.030639	0.031959	1.01267
A0A1L1SVA4	A0A1L1SVA4;A0A1L1SQ78;A0A1L1SQU5;Q9D174	SS18-like protein 2	Ss18l2	tr|A0A1L1SVA4|A0A1L1SVA4_MOUSE SS18-like protein 2 OS=Mus musculus OX=10090 GN=Ss18l2 PE=1 SV=1;tr|A0A1L1SQ78|A0A1L1SQ78_MOUSE Differentially expressed in B16F10 1, isoform CRA_a OS=Mus musculus OX=10090 GN=Ss18l2 PE=1 SV=1;tr|A0A1L1SQU5|A0A1L1SQU5_MOUSE D	120200	259920	365780	680290	1013800	411150	68513	74365	482490	324400	157380	138570	17.9967	19.0293	19.3475	19.4234	19.887	18.6149	17.5039	17.1609	19.2346	18.3684	17.728	17.1473	0.030639	0.0316652	1.19262
B1AVA4	B1AVA4;Q7TNI3;Q3UWK7;B1AVA5;B1AVA6		Cacna1f	tr|B1AVA4|B1AVA4_MOUSE Voltage-dependent L-type calcium channel subunit alpha OS=Mus musculus OX=10090 GN=Cacna1f PE=3 SV=1;tr|Q7TNI3|Q7TNI3_MOUSE Voltage-dependent L-type calcium channel subunit alpha OS=Mus musculus OX=10090 GN=Cacna1f PE=2 SV=1;tr|Q3UWK	18124	24603	33382	23414	69988	56356	21961	6794.1	0	0	0	0	15.1377	15.5649	15.8268	14.5347	16.1417	15.849	15.5815	13.723	13.3534	14.4884	15.0851	13.7982	0.030639	0.0318538	1.17086
M0QWE2	M0QWE2;E9PUE0;Q8K1L6	Uncharacterized protein C16orf74 homolog	Gm27021;1190005I06Rik	tr|M0QWE2|M0QWE2_MOUSE Predicted gene, 27021 OS=Mus musculus OX=10090 GN=Gm27021 PE=4 SV=1;tr|E9PUE0|E9PUE0_MOUSE RIKEN cDNA 1190005I06 gene OS=Mus musculus OX=10090 GN=1190005I06Rik PE=4 SV=1;sp|Q8K1L6|CP074_MOUSE Uncharacterized protein C16orf74 homolog	0	161980	72430	375470	424900	85739	0	0	0	211900	0	58053	14.8455	18.4448	17.3421	18.1041	18.1674	15.8008	14.9398	12.8948	14.3426	17.2691	13.1006	15.3383	0.030639	0.0318089	2.46994
Q68ED2	Q68ED2;Q8BKZ1;G5E8D5;Q8BKE3;Q80T39;G3UZU3;Q8BL09	Metabotropic glutamate receptor 7	Grm7	sp|Q68ED2|GRM7_MOUSE Metabotropic glutamate receptor 7 OS=Mus musculus OX=10090 GN=Grm7 PE=1 SV=1;tr|Q8BKZ1|Q8BKZ1_MOUSE Uncharacterized protein (Fragment) OS=Mus musculus OX=10090 GN=Grm7 PE=2 SV=1;tr|G5E8D5|G5E8D5_MOUSE Metabotropic glutamate receptor 7	0	0	0	38810	48948	100010	0	6994	0	18047	0	12170	13.4067	14.8892	14.9855	14.9894	15.1869	16.1673	13.2287	13.8433	14.0111	14.0083	13.1973	13.5107	0.030639	0.0316504	1.30427
A0A0R4J1N9	A0A0R4J1N9;Q3TSW9;P40630;D3Z0F3	Transcription factor A, mitochondrial	Tfam	tr|A0A0R4J1N9|A0A0R4J1N9_MOUSE Transcription factor A, mitochondrial OS=Mus musculus OX=10090 GN=Tfam PE=1 SV=1;tr|Q3TSW9|Q3TSW9_MOUSE Uncharacterized protein OS=Mus musculus OX=10090 GN=Tfam PE=2 SV=1;sp|P40630|TFAM_MOUSE Transcription factor A, mitochond	0	233640	194540	163490	83209	0	0	0	0	0	0	0	14.6999	18.0601	17.7189	17.9531	16.8206	13.8164	14.0342	14.4971	12.9354	12.9502	12.952	15.1971	0.030639	0.0318488	2.75051
A0A0N4SV15	A0A0N4SV15;Q80UY2	E3 ubiquitin-protein ligase KCMF1	Kcmf1	tr|A0A0N4SV15|A0A0N4SV15_MOUSE E3 ubiquitin-protein ligase KCMF1 OS=Mus musculus OX=10090 GN=Kcmf1 PE=1 SV=1;sp|Q80UY2|KCMF1_MOUSE E3 ubiquitin-protein ligase KCMF1 OS=Mus musculus OX=10090 GN=Kcmf1 PE=1 SV=1	0	63329	0	209820	0	270760	0	0	0	0	0	0	14.2754	17.0122	14.6298	17.4158	14.9778	17.6831	15.4864	13.5843	14.2269	14.3396	14.1477	12.1996	0.030639	0.0321918	2.00161
Q8BGB5	Q8BGB5	LIM domain-containing protein 2	Limd2	sp|Q8BGB5|LIMD2_MOUSE LIM domain-containing protein 2 OS=Mus musculus OX=10090 GN=Limd2 PE=1 SV=1	92870	100000	36496	73091	90821	181410	0	72888	0	0	0	67727	17.205	17.3515	16.0028	16.323	16.5338	17.6607	12.8867	16.6854	13.3665	12.695	14.6091	16.2568	0.030639	0.0317344	2.42953
G3UX80	G3UX80;G3UZ16;Q3UFK1;Q8CEI3		Ccdc28a	tr|G3UX80|G3UX80_MOUSE Coiled-coil domain-containing 28A OS=Mus musculus OX=10090 GN=Ccdc28a PE=1 SV=1;tr|G3UZ16|G3UZ16_MOUSE Coiled-coil domain-containing 28A OS=Mus musculus OX=10090 GN=Ccdc28a PE=1 SV=1;tr|Q3UFK1|Q3UFK1_MOUSE Coiled-coil domain-containi	0	84099	65136	107520	85717	53941	0	0	72079	0	0	0	15.3693	16.9679	16.519	17.082	16.653	16.0532	13.3613	15.9986	16.1748	14.5417	15.6058	12.6754	0.030639	0.0320648	1.71444
Q9EST1	Q9EST1;Q32M21;Z4YKL5;Q5Y4Y6	Gasdermin-A;Gasdermin-A2	Gsdma;Gsdma2	sp|Q9EST1|GSDMA_MOUSE Gasdermin-A OS=Mus musculus OX=10090 GN=Gsdma PE=2 SV=1;sp|Q32M21|GSDA2_MOUSE Gasdermin-A2 OS=Mus musculus OX=10090 GN=Gsdma2 PE=2 SV=1	12604	0	12658	0	27238	0	0	0	19436	0	4526	0	14.2506	14.2583	14.1957	14.43	14.8996	13.4897	13.2499	13.1219	14.2806	12.4088	13.0886	12.8551	0.030639	0.031969	1.08649
Q8BKE5	Q8BKE5	Fibrinogen silencer-binding protein	Fsbp	sp|Q8BKE5|FSBP_MOUSE Fibrinogen silencer-binding protein OS=Mus musculus OX=10090 GN=Fsbp PE=2 SV=1	34258	33174	0	0	0	0	0	0	0	0	0	18194	15.7442	15.7602	14.5905	15.1145	14.0362	16.0418	13.8173	12.1642	14.6375	12.5477	14.4441	14.3907	0.030639	0.0319891	1.54763
Q3U9G9	Q3U9G9;A0A0A6YXT6;A0A0A6YW01;A0A0A6YY12;A0A0A6YWS3;A0A0A6YXW3	Lamin-B receptor	Lbr	sp|Q3U9G9|LBR_MOUSE Lamin-B receptor OS=Mus musculus OX=10090 GN=Lbr PE=1 SV=2	1002300	926600	208290	621960	949990	1210100	5386000	556070	2686800	28452000	106470000	2522800	21.2725	21.2271	19.0664	19.3076	19.7499	20.1045	23.8036	20.2214	22.0576	24.2781	26.3543	21.1629	0.030639	0.0316455	-2.85833
Q5SX39	Q5SX39;Q9JHR4;Q3UUB1;Q1WJJ3;Q61934	Myosin-4	Myh4	sp|Q5SX39|MYH4_MOUSE Myosin-4 OS=Mus musculus OX=10090 GN=Myh4 PE=2 SV=1	0	0	0	0	0	0	0	460660	27171000	0	0	671000	13.4916	13.0472	14.1912	14.389	12.8536	14.0044	13.1457	18.385	22.9816	14.4938	15.1778	20.9182	0.030639	0.0317295	-3.85419
P68134	P68134;Q61264;Q61272	Actin, alpha skeletal muscle	Acta1	sp|P68134|ACTS_MOUSE Actin, alpha skeletal muscle OS=Mus musculus OX=10090 GN=Acta1 PE=1 SV=1;tr|Q61264|Q61264_MOUSE Skeletal muscle alpha-actin mRNA (Fragment) OS=Mus musculus OX=10090 GN=Acta1 PE=2 SV=1;tr|Q61272|Q61272_MOUSE Alpha-actin (Aa 40-375) (Fra	0	0	0	0	0	0	0	6826000	33720000	0	0	137070	13.4187	12.7433	11.5532	14.1435	13.4602	14.7349	13.7017	21.2551	22.8421	13.8103	15.5066	18.9353	0.030639	0.0320143	-4.33289
Z4YKG3	Z4YKG3;Z4YKG8;Z4YJU0;Z4YNB2;Q9QZ47;A2A6I8;A2A6J0;A0A0R4J1B1;A2A6J1;A2A6H6;Z4YKH8;Z4YKF8;Z4YKE7;J3QP61;A0A0R4J1B0;Q8R563;F6RL36;A2A6I5;A2A6I3;A2A6I0;A0A0R4J1A8;Z4YKD9;A2A6J2	Troponin T, fast skeletal muscle	Tnnt3	tr|Z4YKG3|Z4YKG3_MOUSE Troponin T, fast skeletal muscle OS=Mus musculus OX=10090 GN=Tnnt3 PE=1 SV=1;tr|Z4YKG8|Z4YKG8_MOUSE Troponin T, fast skeletal muscle OS=Mus musculus OX=10090 GN=Tnnt3 PE=1 SV=1;tr|Z4YJU0|Z4YJU0_MOUSE Troponin T, fast skeletal muscle	0	0	0	0	0	0	0	9789600	74615000	0	0	239750	13.2117	13.168	13.8182	15.7444	14.5216	13.7512	14.1382	21.7506	23.8445	15.5517	14.8911	19.8786	0.030639	0.0319791	-4.30662
D3YU50	D3YU50;F6RQD1;F7D574		Mybpc1	tr|D3YU50|D3YU50_MOUSE Myosin-binding protein C, slow-type OS=Mus musculus OX=10090 GN=Mybpc1 PE=1 SV=1;tr|F6RQD1|F6RQD1_MOUSE Myosin-binding protein C, slow-type (Fragment) OS=Mus musculus OX=10090 GN=Mybpc1 PE=1 SV=1	0	0	0	0	0	0	0	1383700	6085300	0	0	0	13.3243	14.6418	11.8768	12.8773	15.3239	12.6742	13.0817	19.2112	20.6553	14.8216	15.3512	15.7751	0.030639	0.0316603	-3.02964
A1L013	A1L013;Q9CS00;A0A1W2P6J2	Cactin	Cactin	tr|A1L013|A1L013_MOUSE Cactin OS=Mus musculus OX=10090 GN=Cactin PE=1 SV=1;sp|Q9CS00|CATIN_MOUSE Cactin OS=Mus musculus OX=10090 GN=Cactin PE=1 SV=2	0	0	0	0	48495	0	15409	38077	6769200	0	324010	2642800	14.6458	15.3865	13.0902	14.8823	15.383	13.5622	15.3947	16.0811	22.2434	14.5158	18.834	21.5962	0.030639	0.0321612	-3.6192
Q505A8	Q505A8;P62892	60S ribosomal protein L39	Rpl39	tr|Q505A8|Q505A8_MOUSE MCG17585 OS=Mus musculus OX=10090 GN=Rpl39 PE=2 SV=1;sp|P62892|RL39_MOUSE 60S ribosomal protein L39 OS=Mus musculus OX=10090 GN=Rpl39 PE=1 SV=2	1081200	2374100	2413300	16699000	23804000	8725300	4235400	4406200	17036000	26732000	13401000	24927000	21.8122	22.7895	22.703	23.5955	24.0311	22.4797	23.6191	23.2505	24.5689	24.3766	23.7292	24.2891	0.030639	0.031799	-1.07041
P09041	P09041	Phosphoglycerate kinase 2	Pgk2	sp|P09041|PGK2_MOUSE Phosphoglycerate kinase 2 OS=Mus musculus OX=10090 GN=Pgk2 PE=1 SV=4	63403	25396	45223	534810	502670	595710	1083900	226940	395300	358310	428120	894980	17.4992	16.4977	17.0585	18.7556	18.4927	18.862	20.9669	18.7595	19.1334	18.057	18.9043	19.7594	0.030639	0.0318888	-1.40246
E9PU87	E9PU87;F6S7W6;Q6P4S6;F6U6U5;F6U8X4	Serine/threonine-protein kinase SIK3	Sik3	tr|E9PU87|E9PU87_MOUSE Serine/threonine-protein kinase SIK3 OS=Mus musculus OX=10090 GN=Sik3 PE=1 SV=1;tr|F6S7W6|F6S7W6_MOUSE Serine/threonine-protein kinase SIK3 (Fragment) OS=Mus musculus OX=10090 GN=Sik3 PE=1 SV=1;sp|Q6P4S6|SIK3_MOUSE Serine/threonine-p	26907	70317	12818	41463	94038	189990	98917	118780	55609	118060	137530	235370	15.9666	17.2063	14.9976	15.2054	16.3365	17.4648	17.7836	17.5738	16.3548	16.8396	17.5113	17.9214	0.030639	0.0318788	-1.13454
Q9Z1T1	Q9Z1T1;Q3TQ33;Q3UPG0;Q3TQ07	AP-3 complex subunit beta-1	Ap3b1	sp|Q9Z1T1|AP3B1_MOUSE AP-3 complex subunit beta-1 OS=Mus musculus OX=10090 GN=Ap3b1 PE=1 SV=2;tr|Q3TQ33|Q3TQ33_MOUSE Uncharacterized protein (Fragment) OS=Mus musculus OX=10090 GN=Ap3b1 PE=2 SV=1;tr|Q3UPG0|Q3UPG0_MOUSE Uncharacterized protein (Fragment) OS	0	30336	21995	10039	4370	0	0	53544	772320	46902	12328	0	13.7718	15.1881	14.6976	14.2317	12.7899	14.6636	15.4313	15.5958	18.502	16.6943	15.0353	14.2669	0.030639	0.0318239	-1.69717
A0A0N4SVA0	A0A0N4SVA0;E9QAD1;Q9JHR9;Q52KR0;A0A0N4SUN5;F7BIJ5	Nuclear receptor-interacting protein 2	Nrip2	tr|A0A0N4SVA0|A0A0N4SVA0_MOUSE Predicted gene 44596 (Fragment) OS=Mus musculus OX=10090 GN=Gm44596 PE=4 SV=1;tr|E9QAD1|E9QAD1_MOUSE Nuclear receptor-interacting protein 2 (Fragment) OS=Mus musculus OX=10090 GN=Nrip2 PE=1 SV=1;sp|Q9JHR9|NRIP2_MOUSE Nuclear	72425	103410	18601	638070	372090	230780	390320	475480	868450	735030	184150	448290	17.4663	17.9374	15.8185	19.407	18.3197	17.5395	19.6455	19.4626	19.8993	19.6873	17.7631	18.848	0.030639	0.0320497	-1.46955
D3Z5N6	D3Z5N6;Q61103;Q3UKV4;Q1RLL2	Zinc finger protein ubi-d4	Dpf2	tr|D3Z5N6|D3Z5N6_MOUSE Zinc finger protein ubi-d4 OS=Mus musculus OX=10090 GN=Dpf2 PE=1 SV=1;sp|Q61103|REQU_MOUSE Zinc finger protein ubi-d4 OS=Mus musculus OX=10090 GN=Dpf2 PE=1 SV=1;tr|Q3UKV4|Q3UKV4_MOUSE Uncharacterized protein OS=Mus musculus OX=10090	59729	0	0	166850	299090	141910	96340	127680	147490	224100	201970	185030	17.1995	14.0927	13.9667	16.8043	17.7298	16.4141	17.9438	17.8619	17.7635	17.3826	17.7167	17.0572	0.030639	0.0319741	-1.58644
Q4L0E7	Q4L0E7;Q678L1		Krt77	tr|Q4L0E7|Q4L0E7_MOUSE Type II cytokeratin Kb39 (Fragment) OS=Mus musculus OX=10090 GN=Krt77 PE=2 SV=1;tr|Q678L1|Q678L1_MOUSE Keratin 1b (Fragment) OS=Mus musculus OX=10090 GN=Krt77 PE=2 SV=1	11847	0	8164.6	0	102810	14108	95290	0	715510	100480	818580	122460	14.8021	14.9732	14.271	13.0027	16.5002	13.6779	17.6764	13.7068	19.5006	16.612	20.0534	16.9196	0.030639	0.0320902	-2.87361
Q3ZAQ4	Q3ZAQ4;A0A087WP33;A1A4C2;A0A087WPL8;Q68FE2		Atg9a	tr|Q3ZAQ4|Q3ZAQ4_MOUSE Autophagy-related protein 9 OS=Mus musculus OX=10090 GN=Atg9a PE=1 SV=1;tr|A0A087WP33|A0A087WP33_MOUSE Autophagy-related protein 9 (Fragment) OS=Mus musculus OX=10090 GN=Atg9a PE=1 SV=1;tr|A1A4C2|A1A4C2_MOUSE Autophagy-related protei	7447.7	6104	0	19387	40620	52775	17209	12542	19516	56089	31294	268300	14.3595	14.1525	14.1404	14.067	14.8963	15.2666	15.7202	14.8181	15.1036	15.4295	15.0534	17.4214	0.030639	0.0316209	-1.11066
Q3UH12	Q3UH12;A0A1D5RLV1		Epb4.1	tr|Q3UH12|Q3UH12_MOUSE Uncharacterized protein (Fragment) OS=Mus musculus OX=10090 GN=Epb41 PE=2 SV=1;tr|A0A1D5RLV1|A0A1D5RLV1_MOUSE Protein 4.1 (Fragment) OS=Mus musculus OX=10090 GN=Epb41 PE=1 SV=1	125380	0	0	0	0	0	97229	248880	75146	0	90221	74982	16.982	13.7319	12.5912	12.4686	12.6428	14.6281	16.8785	17.6201	15.8155	14.2326	17.7705	17.1149	0.030639	0.0318338	-2.73127
Q5SSH8	Q5SSH8	Neuferricin	Cyb5d2	sp|Q5SSH8|NEUFC_MOUSE Neuferricin OS=Mus musculus OX=10090 GN=Cyb5d2 PE=1 SV=1	266790	0	0	0	0	0	479140	336030	74350	0	47743	0	17.9216	12.7142	13.8322	14.3886	14.0064	14.9784	18.8092	17.9802	15.9443	17.3152	17.097	15.1663	0.030639	0.0318688	-2.41177
D3Z7D5	D3Z7D5;Q02788	Collagen alpha-2(VI) chain	Col6a2	tr|D3Z7D5|D3Z7D5_MOUSE Collagen alpha-2(VI) chain OS=Mus musculus OX=10090 GN=Col6a2 PE=1 SV=1;sp|Q02788|CO6A2_MOUSE Collagen alpha-2(VI) chain OS=Mus musculus OX=10090 GN=Col6a2 PE=1 SV=3	0	0	0	0	0	0	0	0	191600	0	0	0	14.1141	13.1901	12.4293	13.4402	12.1154	14.4995	14.684	13.5803	17.0379	14.7549	14.0353	14.6648	0.030639	0.0319038	-1.49475
Q6PGG6	Q6PGG6	Guanine nucleotide-binding protein-like 3-like protein	Gnl3l	sp|Q6PGG6|GNL3L_MOUSE Guanine nucleotide-binding protein-like 3-like protein OS=Mus musculus OX=10090 GN=Gnl3l PE=1 SV=1	0	0	0	0	0	0	37326	88938	79707	54602	0	0	14.7702	13.203	13.992	13.5666	14.4708	14.193	15.8678	16.4901	16.0795	16.4635	15.2758	13.9178	0.030639	0.031964	-1.64977
F8VPZ3	F8VPZ3;Q7TT84;Q6PD17;G3UZF4	Ubiquitin carboxyl-terminal hydrolase	Usp32	tr|F8VPZ3|F8VPZ3_MOUSE Ubiquitin-specific peptidase 32 OS=Mus musculus OX=10090 GN=Usp32 PE=1 SV=1;tr|Q7TT84|Q7TT84_MOUSE Usp32 protein (Fragment) OS=Mus musculus OX=10090 GN=Usp32 PE=2 SV=1;tr|Q6PD17|Q6PD17_MOUSE Usp32 protein (Fragment) OS=Mus musculus O	0	0	3570.4	0	0	10418	0	0	7886.6	59455	15435	0	12.8725	12.9413	13.0124	14.5201	12.3649	13.1913	14.4703	16.0324	13.5421	15.9214	14.3173	14.1015	0.030639	0.0316406	-1.58046
A0A286YD80	A0A286YD80;Q04859;A0A286YCF7	Serine/threonine-protein kinase MAK	Mak	tr|A0A286YD80|A0A286YD80_MOUSE Serine/threonine-protein kinase MAK OS=Mus musculus OX=10090 GN=Mak PE=4 SV=1;sp|Q04859|MAK_MOUSE Serine/threonine-protein kinase MAK OS=Mus musculus OX=10090 GN=Mak PE=1 SV=2;tr|A0A286YCF7|A0A286YCF7_MOUSE Serine/threonine-p	0	0	0	0	0	0	0	45406	103230	0	0	0	12.3121	14.5002	12.5243	13.6295	13.8324	13.0888	14.0793	15.5545	16.243	14.7345	14.8481	13.2331	0.030639	0.0316012	-1.46752
Q3U965	Q3U965;P58137;Q8BZR4	Acyl-coenzyme A thioesterase 8	Acot8	tr|Q3U965|Q3U965_MOUSE Acyl-CoA thioesterase 8, isoform CRA_c OS=Mus musculus OX=10090 GN=Acot8 PE=1 SV=1;sp|P58137|ACOT8_MOUSE Acyl-coenzyme A thioesterase 8 OS=Mus musculus OX=10090 GN=Acot8 PE=1 SV=1;tr|Q8BZR4|Q8BZR4_MOUSE Acyl-coenzyme A thioesterase 8	0	0	23861	0	0	15587	0	63223	0	25584	74255	76437	13.2336	13.5796	15.4222	13.6334	12.6999	13.9293	14.499	16.507	13.7332	14.7218	16.6202	16.2814	0.030639	0.0317642	-1.6441
Q8BMY3	Q8BMY3;Q91VE6	MKI67 FHA domain-interacting nucleolar phosphoprotein	Nifk	tr|Q8BMY3|Q8BMY3_MOUSE Uncharacterized protein (Fragment) OS=Mus musculus OX=10090 GN=Nifk PE=2 SV=1;sp|Q91VE6|MK67I_MOUSE MKI67 FHA domain-interacting nucleolar phosphoprotein OS=Mus musculus OX=10090 GN=Nifk PE=1 SV=1	0	0	0	0	0	0	0	0	0	732890	0	1458600	14.2625	13.3919	13.9761	13.8735	11.5201	13.8465	14.5852	15.2041	14.6788	18.47	13.6716	19.3223	0.030639	0.0319539	-2.51024
B2RSY3	B2RSY3;Q640R3	Hepatocyte cell adhesion molecule	Hepacam	tr|B2RSY3|B2RSY3_MOUSE Hepatocyte cell adhesion molecule OS=Mus musculus OX=10090 GN=Hepacam PE=1 SV=1;sp|Q640R3|HECAM_MOUSE Hepatocyte cell adhesion molecule OS=Mus musculus OX=10090 GN=Hepacam PE=1 SV=2	0	0	0	0	0	0	39460	51376	0	0	0	0	12.8323	13.7758	13.1803	12.815	14.2476	12.4075	15.8963	15.7868	13.6155	14.4805	13.6405	15.6861	0.030639	0.0316998	-1.64119
P68372	P68372;Q9DCR1;Q9CVR0	Tubulin beta-4B chain	Tubb4b	sp|P68372|TBB4B_MOUSE Tubulin beta-4B chain OS=Mus musculus OX=10090 GN=Tubb4b PE=1 SV=1;tr|Q9DCR1|Q9DCR1_MOUSE Uncharacterized protein (Fragment) OS=Mus musculus OX=10090 GN=Tubb4b PE=2 SV=2;tr|Q9CVR0|Q9CVR0_MOUSE Tubulin beta chain (Fragment) OS=Mus musc	1545400000	1553900000	1588500000	2510600000	2446500000	2109500000	1754500000	2221700000	3385100000	2484800000	1865900000	2238000000	31.4052	31.4639	31.3853	31.5059	31.339	31.1589	31.7514	31.616	31.8366	31.5188	31.5167	31.38	0.030639	0.0321409	-0.226849
A8DUK4	A8DUK4;A8DUK7;A8DUQ5;A8DUQ1;A8DUL2;A8DUK2;A8DUM2;A8DUL7;A8DUP7;A8DUK0;P02088;E9Q223;A8DUP3;A8DUL5;A8DUP5;Q9QUN8;D0U293;Q61348;CON__P02070;P02104	Hemoglobin subunit beta-1	Hbbt1;Hbb-b1;Hbb-bs	tr|A8DUK4|A8DUK4_MOUSE Beta-globin OS=Mus musculus OX=10090 GN=Hbb-bs PE=1 SV=1;tr|A8DUK7|A8DUK7_MOUSE Beta-globin OS=Mus musculus OX=10090 GN=Hbbt1 PE=3 SV=1;tr|A8DUQ5|A8DUQ5_MOUSE Beta-globin OS=Mus musculus OX=10090 GN=Hbbt1 PE=3 SV=1;tr|A8DUQ1|A8DUQ1_M	767670000	1036900000	1538400000	1990300000	1915300000	1500800000	769920000	730720000	1225600000	1106100000	464500000	1315800000	30.408	30.864	31.2652	31.0893	30.9261	30.6385	30.6392	30.1048	30.4829	30.317	29.526	30.5732	0.030639	0.0320547	0.591342
Q99KI0	Q99KI0	Aconitate hydratase, mitochondrial	Aco2	sp|Q99KI0|ACON_MOUSE Aconitate hydratase, mitochondrial OS=Mus musculus OX=10090 GN=Aco2 PE=1 SV=1	117240000	117790000	137610000	193760000	209010000	176640000	99470000	131080000	150170000	171450000	119760000	158020000	27.7038	27.7643	27.8437	27.7367	27.7281	27.5309	27.7136	27.62	27.5057	27.5866	27.4799	27.4904	0.030639	0.0320093	0.151871
Q5HZJ8	Q5HZJ8;Q8C338;O88844;Q0QER9;A0A087WPT4;A0A087WRS9;D3YVY3;A0A087WRM4	Isocitrate dehydrogenase [NADP];Isocitrate dehydrogenase [NADP] cytoplasmic	Idh1	tr|Q5HZJ8|Q5HZJ8_MOUSE Isocitrate dehydrogenase [NADP] OS=Mus musculus OX=10090 GN=Idh1 PE=2 SV=1;tr|Q8C338|Q8C338_MOUSE Isocitrate dehydrogenase [NADP] OS=Mus musculus OX=10090 GN=Idh1 PE=2 SV=1;sp|O88844|IDHC_MOUSE Isocitrate dehydrogenase [NADP] cytopla	33611000	29040000	34336000	47884000	63283000	47768000	23664000	36072000	41033000	39297000	33457000	44745000	25.9008	25.768	25.87	25.7049	25.9636	25.6365	25.6659	25.7559	25.6225	25.47	25.6331	25.6602	0.030639	0.0320194	0.172703
E9QNN1	E9QNN1;Q3UR42;Q05BR6		Dhx9	tr|E9QNN1|E9QNN1_MOUSE ATP-dependent RNA helicase A OS=Mus musculus OX=10090 GN=Dhx9 PE=1 SV=1;tr|Q3UR42|Q3UR42_MOUSE ATP-dependent RNA helicase A (Fragment) OS=Mus musculus OX=10090 GN=Dhx9 PE=1 SV=1	9762600	12403000	13384000	23061000	25031000	23518000	10488000	7684900	13013000	17706000	14794000	19346000	24.2675	24.6005	24.5842	24.5535	24.5539	24.5007	24.5531	23.7762	24.123	24.1222	24.3073	24.3042	0.030639	0.0316258	0.312375
O88935	O88935;W8QPF2	Synapsin-1	Syn1	sp|O88935|SYN1_MOUSE Synapsin-1 OS=Mus musculus OX=10090 GN=Syn1 PE=1 SV=2	20000000	19813000	24386000	45467000	43218000	49089000	17076000	23774000	29227000	41890000	27178000	33331000	25.2784	25.3271	25.4868	25.5055	25.3345	25.5404	25.2979	25.2677	25.2355	25.4238	25.2333	25.1481	0.030639	0.0319138	0.144394
Q14C38	Q14C38;Q8CCT4;A2AJS2;A2AJS1	Transcription elongation factor A protein-like 5	Tceal5	tr|Q14C38|Q14C38_MOUSE Transcription elongation factor A (SII)-like 5 OS=Mus musculus OX=10090 GN=Tceal5 PE=1 SV=1;sp|Q8CCT4|TCAL5_MOUSE Transcription elongation factor A protein-like 5 OS=Mus musculus OX=10090 GN=Tceal5 PE=1 SV=1	19621000	29961000	32776000	43803000	44663000	38709000	36301000	26674000	51548000	51804000	40714000	49396000	25.2413	25.8037	25.8034	25.564	25.4621	25.2804	26.1867	25.393	25.9074	25.869	25.9413	25.8158	0.030639	0.032202	-0.326357
B2RSV4	B2RSV4;Q921M3	Splicing factor 3B subunit 3	Sf3b3	tr|B2RSV4|B2RSV4_MOUSE Splicing factor 3b, subunit 3 OS=Mus musculus OX=10090 GN=Sf3b3 PE=2 SV=1;sp|Q921M3|SF3B3_MOUSE Splicing factor 3B subunit 3 OS=Mus musculus OX=10090 GN=Sf3b3 PE=1 SV=1	5859200	6522200	6233400	9307200	9475100	8098200	4109300	4183400	6319000	7524900	6171700	8950800	23.3872	23.5657	23.4072	23.344	23.2312	23.0105	23.1738	22.7813	22.9945	23.0015	23.1549	23.3346	0.030639	0.031794	0.250871
Q3TG12	Q3TG12;Q9WUA2;Q9CZU5;Q8C644;Q3TI98;Q3TMX6;Q3UYC2;A0A087WPV4;A0A087WS80;A0A087WQ15	Phenylalanine--tRNA ligase beta subunit	Farsb	tr|Q3TG12|Q3TG12_MOUSE Uncharacterized protein (Fragment) OS=Mus musculus OX=10090 GN=Farsb PE=2 SV=1;sp|Q9WUA2|SYFB_MOUSE Phenylalanine--tRNA ligase beta subunit OS=Mus musculus OX=10090 GN=Farsb PE=1 SV=2;tr|Q9CZU5|Q9CZU5_MOUSE Uncharacterized protein OS	8059500	5537200	7796700	13634000	17785000	13343000	8362600	11935000	13413000	15986000	12038000	15755000	23.9364	23.5394	23.8427	23.7955	24.0971	23.6787	24.1882	24.1912	24.0547	24.0868	24.0892	24.0877	0.030639	0.0318838	-0.30133
Q497E9	Q497E9;P62242;Q5M9L9;Q3UJU6;Q9CQW4;Q3UA25;Q9CRJ5	40S ribosomal protein S8	Rps8	tr|Q497E9|Q497E9_MOUSE 40S ribosomal protein S8 OS=Mus musculus OX=10090 GN=Rps8 PE=1 SV=1;sp|P62242|RS8_MOUSE 40S ribosomal protein S8 OS=Mus musculus OX=10090 GN=Rps8 PE=1 SV=2;tr|Q5M9L9|Q5M9L9_MOUSE 40S ribosomal protein S8 OS=Mus musculus OX=10090 GN=R	18494000	24171000	29184000	41597000	47598000	39284000	32360000	34270000	42234000	45798000	33475000	40187000	25.1632	25.5282	25.6429	25.4957	25.5893	25.3071	26.0166	25.6717	25.6469	25.6983	25.6483	25.4944	0.030639	0.0321054	-0.241643
Q564E8	Q564E8;Q9D8E6;Q9CSM5;Q5ZEY2	60S ribosomal protein L4	Rpl4	tr|Q564E8|Q564E8_MOUSE Ribosomal protein L4 OS=Mus musculus OX=10090 GN=Rpl4 PE=1 SV=1;sp|Q9D8E6|RL4_MOUSE 60S ribosomal protein L4 OS=Mus musculus OX=10090 GN=Rpl4 PE=1 SV=3;tr|Q9CSM5|Q9CSM5_MOUSE Uncharacterized protein OS=Mus musculus OX=10090 GN=Rpl4 P	8061600	4046400	9844100	13925000	24593000	14143000	14352000	19423000	15037000	20387000	14087000	17570000	23.9671	23.2061	24.1502	23.7965	24.6353	23.7377	24.8524	24.7926	24.2181	24.4851	24.3395	24.255	0.030639	0.0318289	-0.57499
E9QAS4	E9QAS4;E9QAS5;Q5DTP7;Q6PDQ2;Q99JM0;Q8BM83;Q3U582;F6WR45;Q3UFM8;Q3ULG0;Q8BL30	Chromodomain-helicase-DNA-binding protein 4	Chd4	tr|E9QAS4|E9QAS4_MOUSE Chromodomain-helicase-DNA-binding protein 4 OS=Mus musculus OX=10090 GN=Chd4 PE=1 SV=1;tr|E9QAS5|E9QAS5_MOUSE Chromodomain-helicase-DNA-binding protein 4 OS=Mus musculus OX=10090 GN=Chd4 PE=1 SV=1;tr|Q5DTP7|Q5DTP7_MOUSE MKIAA4075 pro	1675100	1961400	2217100	3407900	3600500	3175000	1559600	1332400	1974400	2495700	2144900	3027900	21.6599	21.8996	21.938	21.8491	21.8028	21.641	21.7792	21.1764	21.3688	21.3433	21.574	21.7031	0.030639	0.03168	0.307603
Q543N6	Q543N6;P58389;Q8C0E1;A2AWE9;A2AWF0;B7ZDE0;D6RFC2;F6Z6I0	Serine/threonine-protein phosphatase 2A activator	Ppp2r4	tr|Q543N6|Q543N6_MOUSE Serine/threonine-protein phosphatase 2A activator OS=Mus musculus OX=10090 GN=Ptpa PE=1 SV=1;sp|P58389|PTPA_MOUSE Serine/threonine-protein phosphatase 2A activator OS=Mus musculus OX=10090 GN=Ptpa PE=1 SV=1;tr|Q8C0E1|Q8C0E1_MOUSE Ser	8324600	8873200	9890700	8899400	15968000	16451000	8852600	12670000	14126000	15073000	12134000	18732000	23.8989	24.0526	24.0787	23.3867	24.0102	24.0869	24.2286	24.2361	24.0649	24.0631	24.1477	24.3513	0.030639	0.0319238	-0.262932
Q58EU6	Q58EU6;P47962;Q3U850;Q3TKR5;Q3THE1;D3YYV8	60S ribosomal protein L5	Rpl5	tr|Q58EU6|Q58EU6_MOUSE MCG13589 OS=Mus musculus OX=10090 GN=Rpl5 PE=1 SV=1;sp|P47962|RL5_MOUSE 60S ribosomal protein L5 OS=Mus musculus OX=10090 GN=Rpl5 PE=1 SV=3;tr|Q3U850|Q3U850_MOUSE Uncharacterized protein OS=Mus musculus OX=10090 GN=Rpl5 PE=2 SV=1;tr|	10875000	7110200	10140000	22143000	22777000	18301000	10972000	20527000	20704000	28174000	16086000	17999000	24.3754	23.9163	24.2366	24.5261	24.4397	24.1379	24.5947	24.9251	24.657	24.9455	24.5005	24.2458	0.030639	0.0320952	-0.372759
Q9D0R2	Q9D0R2;Q3U630;Q99KJ4;A0A2I3BPK8	Threonine--tRNA ligase, cytoplasmic	Tars	sp|Q9D0R2|SYTC_MOUSE Threonine--tRNA ligase, cytoplasmic OS=Mus musculus OX=10090 GN=Tars PE=1 SV=2;tr|Q3U630|Q3U630_MOUSE Uncharacterized protein OS=Mus musculus OX=10090 GN=Tars PE=2 SV=1;tr|Q99KJ4|Q99KJ4_MOUSE Tars protein (Fragment) OS=Mus musculus OX=	3443100	4139900	3505800	5628400	7262100	6125300	2070200	2952600	3152400	5144300	4776500	4219200	22.6837	22.9602	22.6515	22.5217	22.8035	22.5785	22.2785	22.2807	22.0822	22.4057	22.749	22.1075	0.030639	0.0321155	0.382571
G3UYV7	G3UYV7;Q059I1;P62858	40S ribosomal protein S28	Rps28	tr|G3UYV7|G3UYV7_MOUSE 40S ribosomal protein S28 (Fragment) OS=Mus musculus OX=10090 GN=Rps28 PE=1 SV=1;tr|Q059I1|Q059I1_MOUSE MCG22987, isoform CRA_a OS=Mus musculus OX=10090 GN=Rps28 PE=1 SV=1;sp|P62858|RS28_MOUSE 40S ribosomal protein S28 OS=Mus musculu	44906000	35539000	57438000	94563000	136040000	75536000	12526000	23548000	58678000	83523000	42096000	67478000	26.4625	26.2371	26.7029	26.4957	26.9567	26.0471	25.1435	25.4756	26.2911	26.3232	25.669	25.999	0.030639	0.0316356	0.666779
Q91ZW3	Q91ZW3;Q3U0F8;Q3URV3;B2RT32;Q8BS67	SWI/SNF-related matrix-associated actin-dependent regulator of chromatin subfamily A member 5	Smarca5	sp|Q91ZW3|SMCA5_MOUSE SWI/SNF-related matrix-associated actin-dependent regulator of chromatin subfamily A member 5 OS=Mus musculus OX=10090 GN=Smarca5 PE=1 SV=1	1633700	2098900	2384900	3569700	3379900	3900300	1259500	1196600	1909300	2270300	2441700	3079200	21.6548	22.0089	22.054	21.8729	21.6477	21.9371	21.5498	21.0657	21.3494	21.1563	21.7473	21.6845	0.030639	0.0316307	0.437072
Q60I30	Q60I30;Q9D892;Q3U589	Inosine triphosphate pyrophosphatase	Itpa	tr|Q60I30|Q60I30_MOUSE Inosine triphosphate pyrophosphatase OS=Mus musculus OX=10090 GN=Itpa PE=1 SV=1;sp|Q9D892|ITPA_MOUSE Inosine triphosphate pyrophosphatase OS=Mus musculus OX=10090 GN=Itpa PE=1 SV=2;tr|Q3U589|Q3U589_MOUSE Uncharacterized protein OS=Mu	7066400	7224700	6475000	16798000	10937000	12097000	7068700	12392000	20308000	14112000	11796000	15911000	23.7244	23.8076	23.5612	24.1936	23.4097	23.6135	23.9377	24.1948	24.5204	23.9548	24.1172	24.1621	0.030639	0.0321969	-0.429493
B2RXS4	B2RXS4;Q8CHG6;Q99LF0;Q8K2J5	Plexin-B2	Plxnb2;mKIAA0315	sp|B2RXS4|PLXB2_MOUSE Plexin-B2 OS=Mus musculus OX=10090 GN=Plxnb2 PE=1 SV=1;tr|Q8CHG6|Q8CHG6_MOUSE MKIAA0315 protein (Fragment) OS=Mus musculus OX=10090 GN=mKIAA0315 PE=4 SV=2	1127600	1243400	971850	1908900	1851700	1980900	620750	1012500	995090	1533900	1335900	1746700	21.0583	21.2248	20.8332	20.9798	20.7781	20.957	20.5643	20.7227	20.4345	20.62	20.8841	20.8807	0.030639	0.0317592	0.287453
A0A087WSB8	A0A087WSB8;Q9DCB1	High mobility group nucleosome-binding domain-containing protein 3	Hmgn3	tr|A0A087WSB8|A0A087WSB8_MOUSE High mobility group nucleosome-binding domain-containing protein 3 OS=Mus musculus OX=10090 GN=Hmgn3 PE=1 SV=1;sp|Q9DCB1|HMGN3_MOUSE High mobility group nucleosome-binding domain-containing protein 3 OS=Mus musculus OX=10090	5856000	4480900	6900700	33459000	34373000	27188000	275810	2729600	6839300	19691000	10358000	27789000	23.9166	23.6639	24.0523	24.505	24.4093	24.0554	20.6398	22.8436	23.6259	23.6109	22.9863	24.2394	0.030639	0.0317543	1.10941
Q543B9	Q543B9;Q8C6A3;Q9QUR6;Q3TCS0;Q3TQ97	Prolyl endopeptidase	Prep	tr|Q543B9|Q543B9_MOUSE Prolyl endopeptidase OS=Mus musculus OX=10090 GN=Prep PE=1 SV=1;tr|Q8C6A3|Q8C6A3_MOUSE Uncharacterized protein OS=Mus musculus OX=10090 GN=Prep PE=2 SV=1;sp|Q9QUR6|PPCE_MOUSE Prolyl endopeptidase OS=Mus musculus OX=10090 GN=Prep PE=1	1852800	2144500	2702200	2681300	3019000	2813800	1463600	1795600	2656600	2968800	1615400	1914500	21.6679	21.9019	22.0744	21.6256	21.6797	21.6235	21.5904	21.4086	21.606	21.8024	21.3278	21.1809	0.030639	0.0317741	0.276132
Q7M754	Q7M754;Q792Z1		Gm5409;Try10	tr|Q7M754|Q7M754_MOUSE Try10-like trypsinogen OS=Mus musculus OX=10090 GN=Gm5409 PE=2 SV=1;tr|Q792Z1|Q792Z1_MOUSE MCG140784 OS=Mus musculus OX=10090 GN=Try10 PE=1 SV=1	6499300	8802200	7200400	16166000	9610700	7759200	9846700	12900000	11943000	13102000	12233000	16234000	23.5422	24.007	23.6191	24.1455	23.3434	23.1009	24.326	24.2152	23.8055	23.8902	24.1787	24.196	0.030639	0.0317047	-0.475604
O54984	O54984;Q8VEI6;Q8C1Q1;A0A1B0GRE1	ATPase Asna1	Asna1	sp|O54984|ASNA_MOUSE ATPase Asna1 OS=Mus musculus OX=10090 GN=Asna1 PE=1 SV=2;tr|Q8VEI6|Q8VEI6_MOUSE Arsenical pump-driving ATPase OS=Mus musculus OX=10090 GN=Asna1 PE=2 SV=1;tr|Q8C1Q1|Q8C1Q1_MOUSE Arsenical pump-driving ATPase OS=Mus musculus OX=10090 GN=	5382300	3448100	3792800	5170700	6800800	8000800	3557100	10312000	8329300	8159400	7768300	7383000	23.2357	22.7435	22.7499	22.4808	22.7766	23.0759	22.9383	23.8135	23.2673	23.2112	23.5742	23.0806	0.030639	0.031616	-0.470436
Q61655	Q61655;Q9QY15	ATP-dependent RNA helicase DDX19A	Ddx19a	sp|Q61655|DD19A_MOUSE ATP-dependent RNA helicase DDX19A OS=Mus musculus OX=10090 GN=Ddx19a PE=1 SV=2	2872700	2224500	4552700	3204500	3555300	7477300	1774200	3241100	2904900	2947000	2265200	2958400	22.2916	22.0195	22.8291	21.8729	21.9037	22.9815	21.8915	22.2139	21.7746	21.7824	21.813	21.8088	0.030639	0.032146	0.435705
Q5M9M0	Q5M9M0;P19253;A0A1B0GSQ6;A0A1B0GS68;A0A1B0GSB2;A0A1B0GTA1;A0A1B0GSC2;Q3TDS9;A0A140T8K2;A0A1B0GQW6;A0A1B0GSF0;A0A1B0GT00;A0A1B0GSL5;A0A1B0GRH1;A0A1B0GSJ2	60S ribosomal protein L13a	Rpl13a	tr|Q5M9M0|Q5M9M0_MOUSE MCG23455, isoform CRA_e OS=Mus musculus OX=10090 GN=Rpl13a PE=1 SV=1;sp|P19253|RL13A_MOUSE 60S ribosomal protein L13a OS=Mus musculus OX=10090 GN=Rpl13a PE=1 SV=4;tr|A0A1B0GSQ6|A0A1B0GSQ6_MOUSE 60S ribosomal protein L13a (Fragment) O	7067600	5525400	9691100	9524800	9454100	11108000	8036500	12127000	16091000	10609000	7154000	13554000	23.6033	23.363	23.9273	23.4838	23.3484	23.6417	23.9632	24.0329	24.0958	23.6756	23.5104	24.0703	0.030639	0.0318988	-0.330096
Q9QY42	Q9QY42	Prosaposin receptor GPR37	Gpr37	sp|Q9QY42|GPR37_MOUSE Prosaposin receptor GPR37 OS=Mus musculus OX=10090 GN=Gpr37 PE=2 SV=1	3244400	3449200	3645800	4844800	5302100	4088700	2579400	2317300	3695700	3700700	2961200	3793900	22.4803	22.6061	22.5652	22.47	22.4841	22.1052	22.413	21.8693	22.1486	22.0531	22.1564	22.1195	0.030639	0.0317692	0.325143
Q9D5T0	Q9D5T0;Q9D9C1	ATPase family AAA domain-containing protein 1	Atad1	sp|Q9D5T0|ATAD1_MOUSE ATPase family AAA domain-containing protein 1 OS=Mus musculus OX=10090 GN=Atad1 PE=1 SV=1;tr|Q9D9C1|Q9D9C1_MOUSE Uncharacterized protein (Fragment) OS=Mus musculus OX=10090 GN=Atad1 PE=2 SV=2	2358700	2393800	3181200	4292300	7366500	5258200	3428000	6031200	6580400	5495500	5881400	4961900	22.1872	22.2611	22.5001	22.1721	22.8826	22.4097	22.8591	23.1196	22.9436	22.584	23.1311	22.449	0.030639	0.0316554	-0.445621
D3YU17	D3YU17;Q8VCM8;F6S731	Nicalin	Ncln	tr|D3YU17|D3YU17_MOUSE Nicalin OS=Mus musculus OX=10090 GN=Ncln PE=1 SV=1;sp|Q8VCM8|NCLN_MOUSE Nicalin OS=Mus musculus OX=10090 GN=Ncln PE=1 SV=2	2032700	1529700	2078700	4249400	4817000	5458200	2031600	2944800	4454200	5521900	3594200	4314500	22.0368	21.7534	22.0103	22.0353	22.1072	22.3662	22.2406	22.262	22.4796	22.498	22.26	22.1159	0.030639	0.0321511	-0.257839
Q922Q1	Q922Q1;E0CZH6	Mitochondrial amidoxime reducing component 2	2018-03-02	sp|Q922Q1|MARC2_MOUSE Mitochondrial amidoxime reducing component 2 OS=Mus musculus OX=10090 GN=Marc2 PE=1 SV=1	1791400	3363200	2681700	5265200	2831600	6203600	4381500	5069700	9597300	3428200	7194200	5857000	21.7498	22.6087	22.2061	22.5788	21.5662	22.7437	23.1069	22.8432	23.3622	21.9868	23.4672	22.7811	0.030639	0.0321562	-0.682358
Q8K274	Q8K274;Q8BHV7	Ketosamine-3-kinase	Fn3krp	sp|Q8K274|KT3K_MOUSE Ketosamine-3-kinase OS=Mus musculus OX=10090 GN=Fn3krp PE=1 SV=2	3929000	3601700	1558700	4252000	6628800	6174000	2394600	7385700	5984100	7653200	7696900	7853400	22.8942	22.8433	21.7119	22.0386	22.6106	22.549	22.5006	23.4436	22.9061	22.996	23.4552	23.0606	0.030639	0.0321206	-0.619067
Q9JHU9	Q9JHU9;A0A1B0GS86	Inositol-3-phosphate synthase 1	Isyna1	sp|Q9JHU9|INO1_MOUSE Inositol-3-phosphate synthase 1 OS=Mus musculus OX=10090 GN=Isyna1 PE=1 SV=1	2958300	1412300	2519700	5285400	3509600	4371100	3330600	3863500	4661100	4342400	3916800	5251000	22.4197	21.5806	22.1716	22.5242	21.7306	22.137	22.7714	22.5239	22.4724	22.2368	22.5308	22.5681	0.030639	0.0321816	-0.423302
Q91W97	Q91W97	Putative hexokinase HKDC1	Hkdc1	sp|Q91W97|HKDC1_MOUSE Putative hexokinase HKDC1 OS=Mus musculus OX=10090 GN=Hkdc1 PE=2 SV=1	1020300	667410	721630	1766400	3232000	2605200	75102	797570	437970	792080	1057100	2130700	21.069	20.6189	20.6047	20.5227	21.3786	21.0779	18.1767	20.5621	19.5772	19.2394	20.1793	20.8852	0.030639	0.0319339	1.10867
B7ZW94	B7ZW94;Q8C3F2;Q3V3X9	Constitutive coactivator of PPAR-gamma-like protein 2	Fam120c	tr|B7ZW94|B7ZW94_MOUSE Family with sequence similarity 120, member C OS=Mus musculus OX=10090 GN=Fam120c PE=2 SV=1;sp|Q8C3F2|F120C_MOUSE Constitutive coactivator of PPAR-gamma-like protein 2 OS=Mus musculus OX=10090 GN=Fam120c PE=1 SV=3;tr|Q3V3X9|Q3V3X9_MO	1056200	949580	1010900	1768500	2060000	1738200	779700	850340	946900	1319700	1118500	1733900	20.9678	20.8938	20.8605	20.8668	20.9806	20.7592	20.8091	20.4864	20.3378	20.4266	20.6188	20.8892	0.030639	0.0319992	0.293469
Q4FJK0	Q4FJK0;Q9CQ62	2,4-dienoyl-CoA reductase, mitochondrial	Decr1	tr|Q4FJK0|Q4FJK0_MOUSE Decr1 protein OS=Mus musculus OX=10090 GN=Decr1 PE=1 SV=1;sp|Q9CQ62|DECR_MOUSE 2,4-dienoyl-CoA reductase, mitochondrial OS=Mus musculus OX=10090 GN=Decr1 PE=1 SV=1	2049900	1706700	1836100	2558400	3628700	3842400	2029100	2696200	3292100	3482100	3191400	3059100	21.9056	21.7235	21.7011	21.48	21.8426	21.9635	22.1197	22.0287	21.9884	21.9227	22.1908	21.7677	0.030639	0.031789	-0.233642
Q3TN26	Q3TN26;Q3TP13;Q544D7;Q60714;A0A1D5RLC0	Long-chain fatty acid transport protein 1	Slc27a1	tr|Q3TN26|Q3TN26_MOUSE Uncharacterized protein OS=Mus musculus OX=10090 GN=Slc27a1 PE=2 SV=1;tr|Q3TP13|Q3TP13_MOUSE Uncharacterized protein (Fragment) OS=Mus musculus OX=10090 GN=Slc27a1 PE=2 SV=1;tr|Q544D7|Q544D7_MOUSE Solute carrier family 27 (Fatty acid	777830	597180	853300	954250	1458700	1435100	711140	909240	1432300	3895100	1543900	1347900	20.6106	20.2983	20.6788	20.0451	20.4675	20.4869	20.7287	20.5754	20.8951	21.8022	21.0128	20.5125	0.030639	0.0320851	-0.489897
Q9D6K8	Q9D6K8	FUN14 domain-containing protein 2	Fundc2	sp|Q9D6K8|FUND2_MOUSE FUN14 domain-containing protein 2 OS=Mus musculus OX=10090 GN=Fundc2 PE=1 SV=1	2506600	3614300	3337100	5994200	4820700	6153100	1886400	3457100	2769200	3354000	1319600	4807800	22.1643	22.7234	22.4925	22.6668	22.2758	22.6361	22.0123	22.3556	21.741	21.9334	21.0881	22.423	0.030639	0.0320396	0.567568
A2AVJ7	A2AVJ7;Q99PL5;Q6ZPS0;Q8CAB9;Q8C7E8;Q3ULC0	Ribosome-binding protein 1	Rrbp1	tr|A2AVJ7|A2AVJ7_MOUSE Ribosome-binding protein 1 OS=Mus musculus OX=10090 GN=Rrbp1 PE=1 SV=1;sp|Q99PL5|RRBP1_MOUSE Ribosome-binding protein 1 OS=Mus musculus OX=10090 GN=Rrbp1 PE=1 SV=2;tr|Q6ZPS0|Q6ZPS0_MOUSE MKIAA1398 protein (Fragment) OS=Mus musculus O	190520	254770	155690	320630	246580	262180	234460	237110	302640	533710	291640	352620	18.4739	18.9184	18.1475	18.4776	18.0111	18.1376	18.9768	18.5243	18.5425	19.1931	18.7606	18.6521	0.030639	0.0318438	-0.413872
A2AHX9	A2AHX9;Q9QWX2;Q5HZH3;Q3T9W4;O35843;Q64373;Q99N35;Q99N36;A2AHX8;A2AHX7	Bcl-2-like protein 1	Bcl2l1;Bclx	tr|A2AHX9|A2AHX9_MOUSE Bcl-2-like protein 1 (Fragment) OS=Mus musculus OX=10090 GN=Bcl2l1 PE=1 SV=1;tr|Q9QWX2|Q9QWX2_MOUSE Bcl-2-like protein 1 (Fragment) OS=Mus musculus OX=10090 GN=Bcl2l1 PE=1 SV=1;tr|Q5HZH3|Q5HZH3_MOUSE Bcl2-like 1 OS=Mus musculus OX=10	2347600	1595000	3199000	2415500	3024200	3321200	2811300	3939400	3556500	3423300	3854700	4033300	22.0158	21.582	22.3521	21.486	21.6884	21.8663	22.464	22.4439	22.0213	22.0058	22.5772	22.2592	0.030639	0.0318139	-0.463488
Q9CQU3	Q9CQU3	Protein RER1	Rer1	sp|Q9CQU3|RER1_MOUSE Protein RER1 OS=Mus musculus OX=10090 GN=Rer1 PE=1 SV=1	1605200	2788000	2720900	3844200	4349200	4146800	1903100	2017200	2795500	2622800	1381900	2435600	21.5252	22.3072	22.1574	22.0874	22.1444	22.123	21.9738	21.5877	21.7134	21.5908	21.1051	21.5103	0.030639	0.0318388	0.47726
Q9QXB9	Q9QXB9	Developmentally-regulated GTP-binding protein 2	Drg2	sp|Q9QXB9|DRG2_MOUSE Developmentally-regulated GTP-binding protein 2 OS=Mus musculus OX=10090 GN=Drg2 PE=1 SV=1	654210	612400	359310	1066100	876730	1283600	907130	1316700	1329900	2026700	1379300	854250	20.2849	20.2587	19.4744	20.1795	19.7692	20.3806	20.9132	20.9376	20.6604	21.1575	21.01	19.9016	0.030639	0.0317394	-0.705503
Q9DCM2	Q9DCM2;A0A0N4SVE5	Glutathione S-transferase kappa 1	Gstk1	sp|Q9DCM2|GSTK1_MOUSE Glutathione S-transferase kappa 1 OS=Mus musculus OX=10090 GN=Gstk1 PE=1 SV=3;tr|A0A0N4SVE5|A0A0N4SVE5_MOUSE Glutathione S-transferase kappa 1 OS=Mus musculus OX=10090 GN=Gstk1 PE=1 SV=1	365880	745230	861330	1100200	1103800	1609500	1134300	1025100	3493400	1554500	3090500	1154700	19.593	20.54	20.6085	20.2233	20.1059	20.718	21.2249	20.6562	21.9025	20.7682	22.2226	20.346	0.030639	0.0319841	-0.888634
Q9Z0G0	Q9Z0G0;A0A1D5RML2	PDZ domain-containing protein GIPC1	Gipc1	sp|Q9Z0G0|GIPC1_MOUSE PDZ domain-containing protein GIPC1 OS=Mus musculus OX=10090 GN=Gipc1 PE=1 SV=1	1059000	1044600	618760	1829400	1683400	1400200	1087400	2061500	1848900	2313700	1476700	1487100	20.9377	20.9758	20.2353	21.008	20.7414	20.4953	21.1777	21.5234	21.1142	21.418	21.1529	20.7276	0.030639	0.0317097	-0.453363
B9EKJ7	B9EKJ7;P58871;Z4YJL4	182 kDa tankyrase-1-binding protein	Tnks1bp1	tr|B9EKJ7|B9EKJ7_MOUSE Tankyrase 1 binding protein 1 OS=Mus musculus OX=10090 GN=Tnks1bp1 PE=2 SV=1;sp|P58871|TB182_MOUSE 182 kDa tankyrase-1-binding protein OS=Mus musculus OX=10090 GN=Tnks1bp1 PE=1 SV=2;tr|Z4YJL4|Z4YJL4_MOUSE 182 kDa tankyrase-1-binding	155840	158270	141990	301750	231450	239300	156270	350480	196040	541530	230800	484620	18.2648	18.345	18.0828	18.312	17.8397	17.9287	18.4962	19.0964	18.0251	19.1335	18.3606	19.0029	0.030639	0.0319439	-0.556955
A3KGE1	A3KGE1;Q62398	Cyclic nucleotide-gated olfactory channel	Cnga2	tr|A3KGE1|A3KGE1_MOUSE Cyclic nucleotide gated channel alpha 2 OS=Mus musculus OX=10090 GN=Cnga2 PE=4 SV=1;sp|Q62398|CNGA2_MOUSE Cyclic nucleotide-gated olfactory channel OS=Mus musculus OX=10090 GN=Cnga2 PE=2 SV=2	561820	681610	719440	1267800	1083300	764640	188360	281610	622840	848830	680790	738610	20.0734	20.354	20.3116	20.426	20.0109	19.4615	18.9911	19.0487	19.7114	19.7616	19.8736	19.5462	0.030639	0.0321765	0.617479
Q00LT2	Q00LT2	Progressive rod-cone degeneration protein homolog	Prcd	sp|Q00LT2|PRCD_MOUSE Progressive rod-cone degeneration protein homolog OS=Mus musculus OX=10090 GN=Prcd PE=3 SV=1	3810500	5762900	5958200	8620300	11301000	5947000	3102400	3889900	7228600	6821800	1993500	2528500	22.6659	23.303	23.2242	23.2627	23.501	22.732	22.6199	22.4437	22.9842	22.9912	21.7995	21.7588	0.030639	0.0320244	0.681943
Q6PGB6	Q6PGB6	N-alpha-acetyltransferase 50	Naa50	sp|Q6PGB6|NAA50_MOUSE N-alpha-acetyltransferase 50 OS=Mus musculus OX=10090 GN=Naa50 PE=1 SV=1	1999700	1145200	1434300	2330800	2240700	2183800	696690	654450	174150	2129800	995850	2212500	21.7913	21.2005	21.3563	21.157	20.9337	20.9453	20.7739	20.2943	18.5016	21.0251	20.1493	21.1232	0.030639	0.0319489	0.919453
Q8BJW6	Q8BJW6;D3YZZ6	Eukaryotic translation initiation factor 2A;Eukaryotic translation initiation factor 2A, N-terminally processed	Eif2a	sp|Q8BJW6|EIF2A_MOUSE Eukaryotic translation initiation factor 2A OS=Mus musculus OX=10090 GN=Eif2a PE=1 SV=2;tr|D3YZZ6|D3YZZ6_MOUSE Eukaryotic translation initiation factor 2A (Fragment) OS=Mus musculus OX=10090 GN=Eif2a PE=1 SV=1	287810	168700	287910	522090	490240	648970	476950	392800	458310	748240	411060	535010	19.1412	18.5598	19.0884	19.0849	18.8405	19.3684	19.947	19.2961	19.2057	19.7242	19.1941	19.1831	0.030639	0.0318638	-0.411191
Q58E29	Q58E29;Q0VEW4;Q9R1Q7	Proteolipid protein 2	Plp2	tr|Q58E29|Q58E29_MOUSE Proteolipid protein 2 OS=Mus musculus OX=10090 GN=Plp2 PE=2 SV=1;tr|Q0VEW4|Q0VEW4_MOUSE Proteolipid protein 2 OS=Mus musculus OX=10090 GN=Plp2 PE=1 SV=1;sp|Q9R1Q7|PLP2_MOUSE Proteolipid protein 2 OS=Mus musculus OX=10090 GN=Plp2 PE=1	3003800	4149700	2342300	2954100	3687300	3417200	1576500	2090400	2818900	2403100	1657800	3471900	22.2663	22.7033	21.9183	21.7997	22.0278	21.9561	21.7063	21.6221	21.7036	21.4936	21.3532	22.1179	0.030639	0.0320043	0.445801
A0A0A0MQE5	A0A0A0MQE5;A2AHC3;A2AHC4;F6Q2D3;V9GXT0;V9GXD7;F6QF29	Calmodulin-regulated spectrin-associated protein 1	Camsap1	tr|A0A0A0MQE5|A0A0A0MQE5_MOUSE Calmodulin-regulated spectrin-associated protein 1 OS=Mus musculus OX=10090 GN=Camsap1 PE=1 SV=1;sp|A2AHC3|CAMP1_MOUSE Calmodulin-regulated spectrin-associated protein 1 OS=Mus musculus OX=10090 GN=Camsap1 PE=1 SV=1;tr|A2AHC4	90149	99561	88701	218900	124330	48454	95731	421520	158430	236870	95588	286120	17.2907	17.4804	17.2107	18.0268	17.1415	15.8967	17.5958	19.077	17.4913	18.1602	17.3091	18.4392	0.030639	0.031611	-0.837609
A0A0R4J1R7	A0A0R4J1R7;Q9CZL5	Pterin-4-alpha-carbinolamine dehydratase 2	Pcbd2	tr|A0A0R4J1R7|A0A0R4J1R7_MOUSE Pterin-4-alpha-carbinolamine dehydratase 2 OS=Mus musculus OX=10090 GN=Pcbd2 PE=1 SV=1;sp|Q9CZL5|PHS2_MOUSE Pterin-4-alpha-carbinolamine dehydratase 2 OS=Mus musculus OX=10090 GN=Pcbd2 PE=1 SV=2	1811400	3218200	1467300	1873200	3334500	1327600	240790	368270	1802000	1788700	870950	1460900	21.5685	22.2954	21.2689	21.0304	21.9037	20.3353	19.4046	19.4887	21.0805	20.9818	20.2151	20.6513	0.030639	0.031804	1.0967
Q78JW9	Q78JW9;Q9CYA9;A0A0U1RQ55	Ubiquitin domain-containing protein UBFD1	Ubfd1	sp|Q78JW9|UBFD1_MOUSE Ubiquitin domain-containing protein UBFD1 OS=Mus musculus OX=10090 GN=Ubfd1 PE=1 SV=2;tr|Q9CYA9|Q9CYA9_MOUSE Uncharacterized protein OS=Mus musculus OX=10090 GN=Ubfd1 PE=2 SV=1	270230	534160	1038300	691600	1287300	597650	708040	1447100	1061000	1374400	1256100	1890300	19.1406	20.0604	20.7877	19.5649	20.3544	19.2786	20.5781	21.0358	20.3515	20.597	20.8825	21.0854	0.030639	0.0316751	-0.890606
Q91YK2	Q91YK2;Q6ZQH4;F7AGW8;D6RDD0	Ribosomal RNA processing protein 1 homolog B	Rrp1b	sp|Q91YK2|RRP1B_MOUSE Ribosomal RNA processing protein 1 homolog B OS=Mus musculus OX=10090 GN=Rrp1b PE=1 SV=2;tr|Q6ZQH4|Q6ZQH4_MOUSE MKIAA0179 protein (Fragment) OS=Mus musculus OX=10090 GN=Rrp1b PE=2 SV=1	116900	0	114830	385240	507320	294370	183980	255010	613450	316110	379950	426690	18.0634	15.8363	17.9912	18.4293	18.7844	17.8446	18.7853	18.7545	19.5013	18.1007	18.9612	18.6787	0.030639	0.032075	-0.972069
F6U7V1	F6U7V1;E9Q401;Q80ZZ5;Q9CTT8	Ryanodine receptor 2	Ryr2	tr|F6U7V1|F6U7V1_MOUSE Ryanodine receptor 2 OS=Mus musculus OX=10090 GN=Ryr2 PE=1 SV=1;sp|E9Q401|RYR2_MOUSE Ryanodine receptor 2 OS=Mus musculus OX=10090 GN=Ryr2 PE=1 SV=1	36120	40528	21462	39491	66090	117320	23392	39524	40332	26226	8187.1	25477	15.9133	16.1402	15.1134	15.5751	16.1117	16.8622	15.5426	15.785	15.4878	15.0912	14.0023	15.074	0.030639	0.0321307	0.788845
Q545H3	Q545H3;Q3UBR8;Q9Z0V7;A2AES1	Mitochondrial import inner membrane translocase subunit Tim17-B	Timm17b	tr|Q545H3|Q545H3_MOUSE Mitochondrial import inner membrane translocase subunit TIM17 OS=Mus musculus OX=10090 GN=Timm17b PE=1 SV=1;tr|Q3UBR8|Q3UBR8_MOUSE Mitochondrial import inner membrane translocase subunit TIM17 OS=Mus musculus OX=10090 GN=Timm17b PE=2	924380	852860	1112500	1399900	2200600	1889600	355710	592910	339840	1448200	868310	1787500	20.8452	20.8041	21.0087	20.318	20.9688	20.7575	19.934	20.1176	19.2015	20.4103	20.0127	20.8064	0.030639	0.0320598	0.703297
Q3U8F7	Q3U8F7;Q3U3C2;Q9Z0J0;Q3TXQ4	Epididymal secretory protein E1	Npc2	tr|Q3U8F7|Q3U8F7_MOUSE Uncharacterized protein OS=Mus musculus OX=10090 GN=Npc2 PE=2 SV=1;tr|Q3U3C2|Q3U3C2_MOUSE Uncharacterized protein OS=Mus musculus OX=10090 GN=Npc2 PE=2 SV=1;sp|Q9Z0J0|NPC2_MOUSE NPC intracellular cholesterol transporter 2 OS=Mus musc	1196100	1653500	1181700	2058300	2040700	2734300	646430	414130	0	2166500	345260	2137000	21.1975	21.63	21.1308	20.8541	20.6961	21.264	20.6785	19.7429	16.1181	20.9763	18.2622	20.9787	0.030639	0.0319288	1.66927
Q8BU88	Q8BU88	39S ribosomal protein L22, mitochondrial	Mrpl22	sp|Q8BU88|RM22_MOUSE 39S ribosomal protein L22, mitochondrial OS=Mus musculus OX=10090 GN=Mrpl22 PE=1 SV=1	577230	385130	344680	1293600	1338500	1289300	150800	284590	624890	837910	645770	999430	20.2143	19.7982	19.5654	20.2057	20.1264	20.1174	18.8598	19.1862	19.8303	19.5142	19.5551	19.8325	0.030639	0.0318189	0.541553
B2RXW8	B2RXW8;B2RXQ2;B8QI33;S4R1D4;Q3UJC0;S4R1I7		Ppfia1	tr|B2RXW8|B2RXW8_MOUSE Ppfia1 protein OS=Mus musculus OX=10090 GN=Ppfia1 PE=1 SV=1;tr|B2RXQ2|B2RXQ2_MOUSE Ppfia1 protein OS=Mus musculus OX=10090 GN=Ppfia1 PE=1 SV=1;tr|B8QI33|B8QI33_MOUSE Liprin-alpha 1 OS=Mus musculus OX=10090 GN=Ppfia1 PE=2 SV=1	100300	101020	45109	74861	206720	207230	127070	199030	79539	211690	188800	328600	17.6377	17.704	16.5706	16.2389	17.6045	17.655	18.155	18.2758	16.8247	17.786	18.0355	18.451	0.030639	0.0320699	-0.686217
Q3UGY8	Q3UGY8;A0A1N9M5I8	Brefeldin A-inhibited guanine nucleotide-exchange protein 3	Arfgef3	sp|Q3UGY8|BIG3_MOUSE Brefeldin A-inhibited guanine nucleotide-exchange protein 3 OS=Mus musculus OX=10090 GN=Arfgef3 PE=1 SV=1;tr|A0A1N9M5I8|A0A1N9M5I8_MOUSE Brefeldin A-inhibited guanine nucleotide-exchange protein 3 OS=Mus musculus OX=10090 GN=Arfgef3 PE	61103	63064	44808	72266	69394	99730	51767	219090	72712	122350	87600	106560	16.784	16.876	16.3591	16.3358	16.1344	16.7844	16.792	18.0962	16.5003	17.2335	17.1528	17.0308	0.030639	0.0317146	-0.588653
Q14AT3	Q14AT3;Q8BGK9	Uncharacterized protein C3orf18 homolog	6430571L13Rik	tr|Q14AT3|Q14AT3_MOUSE 6430571L13Rik protein OS=Mus musculus OX=10090 GN=6430571L13Rik PE=2 SV=1;sp|Q8BGK9|CC018_MOUSE Uncharacterized protein C3orf18 homolog OS=Mus musculus OX=10090 PE=2 SV=1	789290	707680	1249900	1715600	1860700	3638600	1170700	949810	2484600	3207400	3273700	3830600	20.7979	20.7151	21.3354	20.6881	20.6874	21.6474	21.532	20.8036	21.7511	21.5685	21.9859	21.8317	0.030639	0.0321867	-0.600231
Q9ES28	Q9ES28;D3Z0V2;A0A0R4J0X8;A0A1B0GRS3;A0A1B0GSX2	Rho guanine nucleotide exchange factor 7	Arhgef7	sp|Q9ES28|ARHG7_MOUSE Rho guanine nucleotide exchange factor 7 OS=Mus musculus OX=10090 GN=Arhgef7 PE=1 SV=2;tr|D3Z0V2|D3Z0V2_MOUSE Rho guanine nucleotide exchange factor 7 (Fragment) OS=Mus musculus OX=10090 GN=Arhgef7 PE=1 SV=2;tr|A0A0R4J0X8|A0A0R4J0X8_M	141090	98936	148880	326000	331110	209630	32542	119640	43364	263770	186190	185410	18.1666	17.8083	18.177	18.2581	18.1414	17.3916	16.6685	17.7666	16.3256	17.9173	17.8058	17.3221	0.030639	0.0319942	0.689498
B2RY88	B2RY88;A0A217FL67;Q8BQM8;A0A1Y7VJS8;A0A1Y7VJC7	Echinoderm microtubule-associated protein-like 5	Eml5	tr|B2RY88|B2RY88_MOUSE Eml5 protein OS=Mus musculus OX=10090 GN=Eml5 PE=2 SV=1;tr|A0A217FL67|A0A217FL67_MOUSE Echinoderm microtubule-associated protein-like 5 OS=Mus musculus OX=10090 GN=Eml5 PE=1 SV=1;sp|Q8BQM8|EMAL5_MOUSE Echinoderm microtubule-associate	53474	47173	63644	76197	90009	136220	33367	34229	82476	60596	35986	70992	16.614	16.5099	16.7822	16.3956	16.5138	17.1359	16.225	15.7989	16.643	16.1023	15.7734	16.3439	0.030639	0.0318938	0.510779
E9QME5	E9QME5;E9QP19;Q99PP7;A0A0G2JGY5;A0A0G2JE09	E3 ubiquitin-protein ligase TRIM33	Trim33	tr|E9QME5|E9QME5_MOUSE E3 ubiquitin-protein ligase TRIM33 OS=Mus musculus OX=10090 GN=Trim33 PE=1 SV=1;tr|E9QP19|E9QP19_MOUSE E3 ubiquitin-protein ligase TRIM33 OS=Mus musculus OX=10090 GN=Trim33 PE=1 SV=1;sp|Q99PP7|TRI33_MOUSE E3 ubiquitin-protein ligase	60285	54363	28623	123180	170500	203810	100620	123970	78982	207810	164580	236790	17.0873	17.0188	16.1564	16.7174	17.1212	17.4704	17.8945	17.7241	16.9213	17.616	17.7021	17.8577	0.030639	0.03208	-0.690682
A0A2I3BRT5	A0A2I3BRT5;Q7TT21;Q3TCQ7;Q3UG88;A0A2I3BPP1;Q3UHB2;Q61037;Q3UGI8;Q3UG84;A0A2I3BPE9;Q3TBX9;Q925J1;Q3TP98;Q3TQ10	Tuberin	Tsc2	tr|A0A2I3BRT5|A0A2I3BRT5_MOUSE Tuberin OS=Mus musculus OX=10090 GN=Tsc2 PE=1 SV=1;tr|Q7TT21|Q7TT21_MOUSE Tuberin OS=Mus musculus OX=10090 GN=Tsc2 PE=1 SV=1;tr|Q3TCQ7|Q3TCQ7_MOUSE Uncharacterized protein OS=Mus musculus OX=10090 GN=Tsc2 PE=2 SV=1;tr|Q3UG88|	25224	21845	14333	115310	74627	64797	23696	56139	78936	75095	88817	110480	15.8718	15.754	15.1425	16.7293	15.9113	15.7384	16.0032	16.6122	16.7443	16.08	16.7969	16.715	0.030639	0.0316061	-0.634049
Q3UPY7	Q3UPY7;Q3UGP8	Putative Dol-P-Glc:Glc(2)Man(9)GlcNAc(2)-PP-Dol alpha-1,2-glucosyltransferase	Alg10b	tr|Q3UPY7|Q3UPY7_MOUSE Dol-P-Glc:Glc(2)Man(9)GlcNAc(2)-PP-Dol alpha-1,2-glucosyltransferase (Fragment) OS=Mus musculus OX=10090 GN=Alg10b PE=2 SV=1;sp|Q3UGP8|AG10B_MOUSE Putative Dol-P-Glc:Glc(2)Man(9)GlcNAc(2)-PP-Dol alpha-1,2-glucosyltransferase OS=Mus m	103260	226060	140420	474910	695260	494630	14048	42144	90391	483420	279580	334710	18.0736	19.0101	18.3703	18.3972	18.9314	18.3811	16.0145	16.8567	17.4588	18.4621	17.9939	17.8332	0.030639	0.0321358	1.09075
A6H6E9	A6H6E9	Tetratricopeptide repeat protein 23-like	Ttc23l	sp|A6H6E9|TT23L_MOUSE Tetratricopeptide repeat protein 23-like OS=Mus musculus OX=10090 GN=Ttc23l PE=2 SV=1	38913	107660	107920	173960	163380	27775	61604	180190	357770	499020	152870	209720	16.2358	17.6655	17.5476	17.6107	17.419	15.1104	17.0857	18.0542	18.6671	19.0336	17.8422	17.9035	0.030639	0.0317196	-1.16622
Q8CE18	Q8CE18;Q8VDK4;Q9WTR5;Q8BS79	Cadherin-13	Cdh13	tr|Q8CE18|Q8CE18_MOUSE Uncharacterized protein OS=Mus musculus OX=10090 PE=2 SV=1;tr|Q8VDK4|Q8VDK4_MOUSE Cadherin 13 OS=Mus musculus OX=10090 GN=Cdh13 PE=1 SV=1;sp|Q9WTR5|CAD13_MOUSE Cadherin-13 OS=Mus musculus OX=10090 GN=Cdh13 PE=1 SV=2;tr|Q8BS79|Q8BS79_	100250	69568	75151	0	136970	350210	89500	407350	340160	131510	341420	159170	17.3626	16.9256	16.908	14.6543	17.3327	18.591	17.4432	19.03	18.4695	17.4101	19.0162	17.677	0.030639	0.0318588	-1.21194
Q4FJM3	Q4FJM3;Q3V1E0;P52800;F6RSU6	Ephrin-B2	Efnb2	tr|Q4FJM3|Q4FJM3_MOUSE Efnb2 protein OS=Mus musculus OX=10090 GN=Efnb2 PE=1 SV=1;tr|Q3V1E0|Q3V1E0_MOUSE Uncharacterized protein OS=Mus musculus OX=10090 GN=Efnb2 PE=2 SV=1;sp|P52800|EFNB2_MOUSE Ephrin-B2 OS=Mus musculus OX=10090 GN=Efnb2 PE=1 SV=1;tr|F6RSU	216690	199680	118820	72616	294570	0	232940	259200	314360	289280	362470	427150	18.412	18.3603	17.4962	16.7705	18.395	16.167	18.7592	18.4097	18.3568	18.4964	19.1255	18.9951	0.030639	0.0317493	-1.09028
Q0VG49	Q0VG49	Uncharacterized protein C15orf61 homolog		sp|Q0VG49|CO061_MOUSE Uncharacterized protein C15orf61 homolog OS=Mus musculus OX=10090 PE=2 SV=2	119100	94301	251810	438520	620060	394070	35628	48720	0	322290	220380	541840	18.2405	18.0263	19.0417	18.1538	18.6398	17.8664	17.0631	17.0173	13.6924	17.6226	17.4482	18.6042	0.030639	0.0321714	1.42009
F8VQD7	F8VQD7;Q05909	Protein-tyrosine-phosphatase;Receptor-type tyrosine-protein phosphatase gamma	Ptprg	tr|F8VQD7|F8VQD7_MOUSE Receptor-type tyrosine-protein phosphatase gamma OS=Mus musculus OX=10090 GN=Ptprg PE=1 SV=1;sp|Q05909|PTPRG_MOUSE Receptor-type tyrosine-protein phosphatase gamma OS=Mus musculus OX=10090 GN=Ptprg PE=1 SV=1	0	0	0	0	0	21512	0	16790	22662	29805	57729	30874	12.3984	14.8953	13.6599	12.9247	14.4298	14.1921	14.4771	14.8929	14.9801	14.7738	16.1692	14.848	0.030639	0.0321003	-1.27346
E9PV92	E9PV92;A2AHG4;E9QKW9;A2AHG2;Q6ZPK0;A2AHG3;F6URE6;D3Z764;F6U6L3;F6TKP4	PHD finger protein 21A	Phf21a	tr|E9PV92|E9PV92_MOUSE PHD finger protein 21A OS=Mus musculus OX=10090 GN=Phf21a PE=1 SV=2;tr|A2AHG4|A2AHG4_MOUSE PHD finger protein 21A OS=Mus musculus OX=10090 GN=Phf21a PE=1 SV=1;tr|E9QKW9|E9QKW9_MOUSE PHD finger protein 21A OS=Mus musculus OX=10090 GN=	0	0	0	21469	34308	188510	0	0	0	17837	0	0	15.7502	15.0582	14.7832	14.6207	15.1194	17.3557	15.5598	14.4278	13.8362	14.406	14.0779	13.5782	0.030639	0.0319088	1.1336
Q6P549	Q6P549;A0A087WPT7;A0A1B0GR64	Phosphatidylinositol 3,4,5-trisphosphate 5-phosphatase 2	Inppl1	sp|Q6P549|SHIP2_MOUSE Phosphatidylinositol 3,4,5-trisphosphate 5-phosphatase 2 OS=Mus musculus OX=10090 GN=Inppl1 PE=1 SV=1;tr|A0A087WPT7|A0A087WPT7_MOUSE Phosphatidylinositol 3,4,5-trisphosphate 5-phosphatase 2 (Fragment) OS=Mus musculus OX=10090 GN=Inppl	4853.7	2061.5	3560.2	0	0	10220	7778.7	6433.6	0	15585	5872	9541.9	13.2423	12.2906	12.8261	13.0151	13.3209	13.3883	13.9982	13.3609	14.6635	14.2511	13.0352	13.4143	0.030639	0.0317841	-0.773287
J3QNU6	J3QNU6;Q8BWG8;F7DF62;E0CY53;Q3U172;E0CYB1	Beta-arrestin-1	Arrb1	tr|J3QNU6|J3QNU6_MOUSE Beta-arrestin-1 OS=Mus musculus OX=10090 GN=Arrb1 PE=1 SV=1;sp|Q8BWG8|ARRB1_MOUSE Beta-arrestin-1 OS=Mus musculus OX=10090 GN=Arrb1 PE=1 SV=1	67060000	100340000	72618000	61957000	70651000	79733000	1346900	20434000	11942000	86871000	51587000	13297000	26.8052	27.3351	26.8464	25.9165	26.0015	26.2638	22.3893	25.1866	24.2794	26.528	26.1232	23.3355	0.0453276	0.0480817	1.88774
Q923G2	Q923G2	DNA-directed RNA polymerases I, II, and III subunit RPABC3	Polr2h	sp|Q923G2|RPAB3_MOUSE DNA-directed RNA polymerases I, II, and III subunit RPABC3 OS=Mus musculus OX=10090 GN=Polr2h PE=1 SV=3	4975800	4776900	6031200	4918100	6372900	21800000	2032500	1090600	1208700	6489300	2052100	6166500	23.2218	23.2274	23.4036	22.1857	22.4586	24.4002	22.3316	21.1299	20.9729	22.6409	21.3082	22.5856	0.0453276	0.0477761	1.32138
D3YYN8	D3YYN8;E9PVY0;B2RXX8;A0A1D5RLQ9;Q3UU96;H7BX44;F6Q5A5;F6S5Z6;F6YZJ7	Non-specific serine/threonine protein kinase;Serine/threonine-protein kinase MRCK alpha	Cdc42bpa	tr|D3YYN8|D3YYN8_MOUSE Non-specific serine/threonine protein kinase OS=Mus musculus OX=10090 GN=Cdc42bpa PE=1 SV=1;tr|E9PVY0|E9PVY0_MOUSE Non-specific serine/threonine protein kinase OS=Mus musculus OX=10090 GN=Cdc42bpa PE=1 SV=1;tr|B2RXX8|B2RXX8_MOUSE Non	1193500	202320	362490	153720	35718	204610	169210	18435	447940	55228	54323	25120	19.9454	17.8882	18.4747	18.2934	15.8192	18.6727	17.8269	14.7699	18.2909	16.68	17.1111	15.4394	0.0453276	0.0487521	1.49589
Q91WL8	Q91WL8	WW domain-containing oxidoreductase	Wwox	sp|Q91WL8|WWOX_MOUSE WW domain-containing oxidoreductase OS=Mus musculus OX=10090 GN=Wwox PE=1 SV=1	598320	508620	552560	1194300	1218700	1137100	347540	47446	1121300	399060	284620	750460	20.0901	19.9508	19.9422	20.3721	20.2684	20.2055	19.649	16.86	20.3484	18.5551	18.4659	19.6455	0.0453276	0.0482128	1.21754
D3Z600	D3Z600;O09012	Peroxisomal targeting signal 1 receptor	Pex5	tr|D3Z600|D3Z600_MOUSE Peroxisomal targeting signal 1 receptor OS=Mus musculus OX=10090 GN=Pex5 PE=1 SV=1;sp|O09012|PEX5_MOUSE Peroxisomal targeting signal 1 receptor OS=Mus musculus OX=10090 GN=Pex5 PE=1 SV=2	181910	260550	368000	606390	651640	515390	61835	104740	104220	421380	474460	211290	18.6527	19.1365	19.4418	19.104	19.0883	18.7622	17.5685	17.7764	17.4951	18.548	19.198	17.4609	0.0453276	0.0488948	1.02311
Q8CAB7	Q8CAB7		Fam98b	tr|Q8CAB7|Q8CAB7_MOUSE Uncharacterized protein OS=Mus musculus OX=10090 GN=Fam98b PE=2 SV=1	5094700	1779200	1557800	0	5831500	0	963010	0	0	0	0	0	21.2828	20.0075	19.7251	13.9873	23.9079	15.4164	19.391	13.8165	13.5125	13.5861	14.7359	16.155	0.0453276	0.0479284	3.85501
E9Q1U6	E9Q1U6;Q6PEE2	CBP80/20-dependent translation initiation factor	Ctif	tr|E9Q1U6|E9Q1U6_MOUSE CBP80/20-dependent translation initiation factor OS=Mus musculus OX=10090 GN=Ctif PE=1 SV=1;sp|Q6PEE2|CTIF_MOUSE CBP80/20-dependent translation initiation factor OS=Mus musculus OX=10090 GN=Ctif PE=1 SV=2	139470	264030	215540	489370	582740	319710	0	0	235670	308760	312150	113860	18.2667	19.0677	18.7244	18.7635	18.9243	17.941	16.1552	14.8895	18.3998	17.9989	18.5111	16.299	0.0453276	0.0477837	1.57233
Q80X85	Q80X85	28S ribosomal protein S7, mitochondrial	Mrps7	sp|Q80X85|RT07_MOUSE 28S ribosomal protein S7, mitochondrial OS=Mus musculus OX=10090 GN=Mrps7 PE=1 SV=1	338150	600370	1041500	820040	602140	597360	136930	563560	1086700	231050	142130	365030	19.0686	19.8391	20.4124	20.142	19.5687	19.6041	18.1585	19.4792	20.0097	18.3102	18.0155	19.0036	0.0453276	0.0478979	0.943052
P83877	P83877;Q78JM7;F8WGE7	Thioredoxin-like protein 4A	Txnl4a	sp|P83877|TXN4A_MOUSE Thioredoxin-like protein 4A OS=Mus musculus OX=10090 GN=Txnl4a PE=1 SV=1	253580	527800	587270	1143300	2055100	690400	100780	82244	679840	644750	183410	1047300	19.1587	20.1225	20.1432	20.0455	20.8077	19.2086	18.2296	17.5406	19.871	19.2085	17.7403	19.964	0.0453276	0.0481587	1.1554
Q5FW82	Q5FW82;Q4FJY6;E9PV48;Q64345;Q8BPC3;Q3UAB1	Interferon-induced protein with tetratricopeptide repeats 3	Ifit3;I830012O16Rik	tr|Q5FW82|Q5FW82_MOUSE Interferon-induced protein with tetratricopeptide repeats 3 OS=Mus musculus OX=10090 GN=Ifit3 PE=1 SV=1;tr|Q4FJY6|Q4FJY6_MOUSE Ifit3 protein OS=Mus musculus OX=10090 GN=Ifit3 PE=2 SV=1;tr|E9PV48|E9PV48_MOUSE Interferon-induced protei	141750	326920	354660	413010	139270	317230	52147	182780	189790	123690	94630	192860	17.921	19.0113	19.0006	19.0439	17.2726	18.5688	16.8967	18.0119	17.7735	17.245	17.2712	17.941	0.0453276	0.0476701	0.946504
Q9CQ13	Q9CQ13	Coordinator of PRMT5 and differentiation stimulator	Coprs	sp|Q9CQ13|COPRS_MOUSE Coordinator of PRMT5 and differentiation stimulator OS=Mus musculus OX=10090 GN=Coprs PE=1 SV=1	1674200	1201800	466730	1522900	2074200	1248600	766420	0	691020	1170600	360260	432030	21.3738	21.04	19.8321	20.6739	21.0809	20.2292	20.6637	15.0753	19.8626	20.236	18.636	18.4778	0.0453276	0.048438	1.8797
A0A286YDP0	A0A286YDP0;Q9D046;Q9CYN1;Q545L8;O35648;A0A286YD15;A0A286YDS3;A0A286YCB3;A0A286YCV3	Centrin-3	Cetn3	tr|A0A286YDP0|A0A286YDP0_MOUSE Centrin-3 (Fragment) OS=Mus musculus OX=10090 GN=Cetn3 PE=1 SV=1;tr|Q9D046|Q9D046_MOUSE Uncharacterized protein OS=Mus musculus OX=10090 GN=Cetn3 PE=2 SV=1;tr|Q9CYN1|Q9CYN1_MOUSE Uncharacterized protein OS=Mus musculus OX=100	486560	92956	108650	1036800	736110	628410	0	102810	0	592440	87769	538550	19.9795	18.0912	18.1686	19.547	18.8365	18.6253	15.9316	17.9443	14.5035	18.641	15.9207	18.5066	0.0453276	0.0481664	1.96673
Q3TD37	Q3TD37;Q5PR72;Q3TYK5;A0A1B0GRJ9;F7D3W5;Q922S4;Q3TYU3;Q3TY50	cGMP-dependent 3,5-cyclic phosphodiesterase	Pde2a	tr|Q3TD37|Q3TD37_MOUSE Phosphodiesterase OS=Mus musculus OX=10090 GN=Pde2a PE=2 SV=1;tr|Q5PR72|Q5PR72_MOUSE Phosphodiesterase OS=Mus musculus OX=10090 GN=Pde2a PE=1 SV=1;tr|Q3TYK5|Q3TYK5_MOUSE Phosphodiesterase OS=Mus musculus OX=10090 GN=Pde2a PE=2 SV=1;t	0	840940	0	0	0	14350	0	8597.9	0	0	0	0	13.5967	19.1511	13.3149	14.293	15.7818	14.4215	14.1846	13.5391	12.3847	13.7801	12.7947	12.5448	0.0453276	0.0478598	1.8885
Q3UE75	Q3UE75;Q8BVA0;Q3TXG7;Q3TWC7;Q3TBB0;Q3TAV1;Q99P91	Transmembrane glycoprotein NMB	Gpnmb	tr|Q3UE75|Q3UE75_MOUSE Uncharacterized protein (Fragment) OS=Mus musculus OX=10090 GN=Gpnmb PE=2 SV=1;tr|Q8BVA0|Q8BVA0_MOUSE Transmembrane glycoprotein NMB OS=Mus musculus OX=10090 GN=Gpnmb PE=1 SV=1;tr|Q3TXG7|Q3TXG7_MOUSE Uncharacterized protein OS=Mus mu	30278	2183600	0	58140	0	362490	0	0	0	0	0	0	15.7937	20.9642	13.6369	16.0195	15.7725	18.9822	14.4007	13.9978	14.409	13.4922	13.8516	15.681	0.0453276	0.0483834	2.55612
A6H6S8	A6H6S8;Q8CI61	BAG family molecular chaperone regulator 4	Bag4	tr|A6H6S8|A6H6S8_MOUSE BCL2-associated athanogene 4 OS=Mus musculus OX=10090 GN=Bag4 PE=1 SV=1;sp|Q8CI61|BAG4_MOUSE BAG family molecular chaperone regulator 4 OS=Mus musculus OX=10090 GN=Bag4 PE=1 SV=2	445890	378670	364880	340880	309240	164810	66431	0	585230	256940	0	147950	19.1481	18.9955	18.8313	18.92	18.6685	17.8303	16.9119	14.5542	18.9685	18.5494	12.9528	17.7959	0.0453276	0.0479514	2.11019
Q3U605	Q3U605;D2CGM5;D2CGM4;Q8R5F7	Interferon-induced helicase C domain-containing protein 1	Ifih1	tr|Q3U605|Q3U605_MOUSE Uncharacterized protein (Fragment) OS=Mus musculus OX=10090 GN=Ifih1 PE=2 SV=1;tr|D2CGM5|D2CGM5_MOUSE Melanoma differentiation-associated protein 5 OS=Mus musculus OX=10090 GN=Ifih1 PE=2 SV=1;tr|D2CGM4|D2CGM4_MOUSE Melanoma different	0	819960	0	99887	0	0	71235	0	0	0	0	0	14.3887	19.4087	13.6596	17.4514	15.3331	14.5804	16.6697	11.7749	12.1347	13.3018	14.1567	12.2497	0.0453276	0.048074	2.42242
A0A0R4J091	A0A0R4J091;Q9JKP7;D6RDT4	DNA polymerase epsilon subunit 3	Pole3	tr|A0A0R4J091|A0A0R4J091_MOUSE DNA polymerase epsilon subunit 3 OS=Mus musculus OX=10090 GN=Pole3 PE=1 SV=1;sp|Q9JKP7|DPOE3_MOUSE DNA polymerase epsilon subunit 3 OS=Mus musculus OX=10090 GN=Pole3 PE=1 SV=1;tr|D6RDT4|D6RDT4_MOUSE DNA polymerase epsilon sub	334370	383760	404500	92235	625950	515750	0	65250	0	550250	0	273020	19.1569	19.3823	19.3362	16.3735	19.2033	18.9539	13.3808	16.9215	14.9089	19.1593	13.2207	18.1007	0.0453276	0.0484927	2.78569
A0A1B0GT05	A0A1B0GT05;O35153;A0A1B0GR53;A0A1B0GSF3;A0A1B0GS34;I6L979;A0A1B0GR52;A0A1B0GQV3	BET1-like protein	Bet1l	tr|A0A1B0GT05|A0A1B0GT05_MOUSE Predicted gene 45785 OS=Mus musculus OX=10090 GN=Gm45785 PE=4 SV=1;sp|O35153|BET1L_MOUSE BET1-like protein OS=Mus musculus OX=10090 GN=Bet1l PE=3 SV=1;tr|A0A1B0GR53|A0A1B0GR53_MOUSE BET1-like protein (Fragment) OS=Mus musculu	345090	673670	274380	1191600	447550	124420	0	0	386320	297500	0	449840	19.1563	20.0498	18.8135	20.3845	18.7964	16.9283	14.7243	14.054	18.7834	18.3354	13.0534	18.9768	0.0453276	0.047875	2.70023
A0A1B0GT63	A0A1B0GT63;G3X9F4;Q8VD26;A0A1B0GR29	Transmembrane protein 143	Tmem143	tr|A0A1B0GT63|A0A1B0GT63_MOUSE Transmembrane protein 143 OS=Mus musculus OX=10090 GN=Tmem143 PE=1 SV=1;tr|G3X9F4|G3X9F4_MOUSE Transmembrane protein 143 OS=Mus musculus OX=10090 GN=Tmem143 PE=1 SV=1;sp|Q8VD26|TM143_MOUSE Transmembrane protein 143 OS=Mus mus	49599	44757	234050	176330	73453	414600	41211	0	119200	20199	22306	39195	16.4622	16.3898	18.3619	17.6875	16.2759	18.8748	16.446	13.5489	17.0495	14.5204	15.087	15.52	0.0453276	0.0478446	1.98003
Q3TK15	Q3TK15;Q80TA2;Q99LH9	SH3 domain-binding protein 5-like	Sh3bp5l;mKIAA1720	tr|Q3TK15|Q3TK15_MOUSE Uncharacterized protein OS=Mus musculus OX=10090 GN=Sh3bp5l PE=2 SV=1;tr|Q80TA2|Q80TA2_MOUSE MKIAA1720 protein (Fragment) OS=Mus musculus OX=10090 GN=mKIAA1720 PE=4 SV=1;sp|Q99LH9|3BP5L_MOUSE SH3 domain-binding protein 5-like OS=Mus	121230	107290	146330	173300	112720	124710	120530	137640	0	0	0	0	17.2402	17.1408	17.4256	18.0182	17.311	17.495	17.4557	17.1707	14.0054	13.9613	14.6659	15.2707	0.0453276	0.0487442	2.01686
Q3TG64	Q3TG64;Q9JHN8;F6SFN2;F7CHD9	Serine/threonine-protein kinase 19	Stk19	tr|Q3TG64|Q3TG64_MOUSE MCG134593, isoform CRA_a OS=Mus musculus OX=10090 GN=Stk19 PE=2 SV=1;sp|Q9JHN8|STK19_MOUSE Serine/threonine-protein kinase 19 OS=Mus musculus OX=10090 GN=Stk19 PE=2 SV=2;tr|F6SFN2|F6SFN2_MOUSE Serine/threonine-protein kinase 19 (Frag	142140	177250	307290	100190	0	397680	53959	0	0	105320	0	86073	17.63	17.968	18.5527	17.0679	13.7708	18.9936	16.6185	14.8574	13.7373	17.1673	13.7067	16.8967	0.0453276	0.0484224	1.8332
Q3UMB5	Q3UMB5	Smith-Magenis syndrome chromosomal region candidate gene 8 protein homolog	Smcr8	sp|Q3UMB5|SMCR8_MOUSE Guanine nucleotide exchange protein SMCR8 OS=Mus musculus OX=10090 GN=Smcr8 PE=1 SV=2	12659	0	25807	31617	65348	114960	0	0	0	38305	37479	57587	15.0241	16.1594	15.7973	14.3774	15.4944	16.5294	14.2769	14.3395	12.2537	14.7424	15.1989	15.4754	0.0453276	0.0481896	1.18255
Q3UMW9	Q3UMW9;F7DBT7;Q8VCG9	Regulatory factor X-associated protein	Rfxap	tr|Q3UMW9|Q3UMW9_MOUSE Regulatory factor X-associated protein, isoform CRA_a OS=Mus musculus OX=10090 GN=Rfxap PE=2 SV=1;tr|F7DBT7|F7DBT7_MOUSE Regulatory factor X-associated protein OS=Mus musculus OX=10090 GN=Rfxap PE=1 SV=1;sp|Q8VCG9|RFXAP_MOUSE Regulat	194580	0	100900	217850	730840	335440	48003	0	0	391150	0	0	18.6312	15.3209	17.7029	17.5318	19.0565	18.0478	17.0074	14.9018	14.9679	18.3476	13.5285	14.6359	0.0453276	0.047982	2.15033
A2RS47	A2RS47;Q8BNL5	BTB/POZ domain-containing protein KCTD6	Kctd6	tr|A2RS47|A2RS47_MOUSE Potassium channel tetramerisation domain containing 6 OS=Mus musculus OX=10090 GN=Kctd6 PE=2 SV=1;sp|Q8BNL5|KCTD6_MOUSE BTB/POZ domain-containing protein KCTD6 OS=Mus musculus OX=10090 GN=Kctd6 PE=2 SV=1	120070	165400	173950	238510	109570	258570	110920	61049	228880	0	81997	55411	17.4638	17.9642	17.9099	18.2226	17.1304	18.2621	17.5913	16.2903	17.7843	15.1371	17.2519	16.4108	0.0453276	0.0486653	1.08121
Q6ZPY3	Q6ZPY3;Q8K596		mKIAA1087;Slc8a2	tr|Q6ZPY3|Q6ZPY3_MOUSE MKIAA1087 protein (Fragment) OS=Mus musculus OX=10090 GN=mKIAA1087 PE=2 SV=1;sp|Q8K596|NAC2_MOUSE Sodium/calcium exchanger 2 OS=Mus musculus OX=10090 GN=Slc8a2 PE=1 SV=1	0	78890	49549	122210	76214	85662	0	13982	28709	14674	40281	38530	13.9907	17.1771	16.4967	16.9213	16.0614	16.2925	14.2739	14.7794	15.379	13.6597	15.6699	15.1817	0.0453276	0.0481125	1.33271
Q62011	Q62011;A8Y5F6	Podoplanin	Pdpn	sp|Q62011|PDPN_MOUSE Podoplanin OS=Mus musculus OX=10090 GN=Pdpn PE=1 SV=2;tr|A8Y5F6|A8Y5F6_MOUSE Podoplanin OS=Mus musculus OX=10090 GN=Pdpn PE=1 SV=1	440650	375640	223180	424450	53031	135640	0	0	41977	275640	81518	0	19.217	19.0782	18.3369	19.1366	15.675	17.2302	14.5461	15.2871	15.8643	18.4752	16.9808	14.6298	0.0453276	0.0480663	2.14847
Q5F1Z8	Q5F1Z8;Q60648	Ganglioside GM2 activator	Gm2a	tr|Q5F1Z8|Q5F1Z8_MOUSE GM2 ganglioside activator protein OS=Mus musculus OX=10090 GN=Gm2a PE=1 SV=1;sp|Q60648|SAP3_MOUSE Ganglioside GM2 activator OS=Mus musculus OX=10090 GN=Gm2a PE=1 SV=2	0	95310	152180	182580	159590	331090	0	0	0	242130	0	175580	15.068	17.807	18.265	16.9981	16.6622	17.845	14.365	13.8704	15.0281	17.4653	13.4135	16.9897	0.0453276	0.0487047	1.91886
Q9DBW2	Q9DBW2;Q8K337;O54997	Type II inositol 1,4,5-trisphosphate 5-phosphatase	Inpp5b	tr|Q9DBW2|Q9DBW2_MOUSE Uncharacterized protein (Fragment) OS=Mus musculus OX=10090 GN=Inpp5b PE=2 SV=2;sp|Q8K337|I5P2_MOUSE Type II inositol 1,4,5-trisphosphate 5-phosphatase OS=Mus musculus OX=10090 GN=Inpp5b PE=1 SV=1	0	74535	28118	52132	51778	30938	0	0	29510	0	0	0	14.679	16.8475	15.5389	15.9251	15.7873	15.036	13.9465	13.71	15.1482	13.5719	13.8077	15.6135	0.0453276	0.0483212	1.33602
Q3TNK3	Q3TNK3;Q99LJ6;Q9D111	Glutathione peroxidase;Glutathione peroxidase 7	Gpx7	tr|Q3TNK3|Q3TNK3_MOUSE Glutathione peroxidase OS=Mus musculus OX=10090 GN=Gpx7 PE=1 SV=1;sp|Q99LJ6|GPX7_MOUSE Glutathione peroxidase 7 OS=Mus musculus OX=10090 GN=Gpx7 PE=1 SV=1	105110	124000	0	39819	134020	192440	0	69008	0	0	0	103170	17.4218	17.683	14.5576	15.3245	17.048	17.6476	13.8413	16.6757	13.4594	14.9507	12.7823	16.8254	0.0453276	0.0476928	1.85793
Q8C6I2	Q8C6I2	Succinate dehydrogenase assembly factor 2, mitochondrial	Sdhaf2	sp|Q8C6I2|SDHF2_MOUSE Succinate dehydrogenase assembly factor 2, mitochondrial OS=Mus musculus OX=10090 GN=Sdhaf2 PE=1 SV=1	65546	180780	98959	0	267160	61609	0	0	0	199030	0	49509	16.8933	18.1852	17.3409	14.8554	18.0956	15.8265	13.826	13.6686	14.8168	17.7888	13.9104	15.6126	0.0453276	0.047761	1.92893
D6REF7	D6REF7;Q4FK38;Q3UDJ2;Q69ZN1;Q8R0X7;D3YZT4	Sphingosine-1-phosphate lyase 1	Sgpl1	tr|D6REF7|D6REF7_MOUSE Sphingosine-1-phosphate lyase 1 OS=Mus musculus OX=10090 GN=Sgpl1 PE=1 SV=1;tr|Q4FK38|Q4FK38_MOUSE Sgpl1 protein OS=Mus musculus OX=10090 GN=Sgpl1 PE=2 SV=1;tr|Q3UDJ2|Q3UDJ2_MOUSE Uncharacterized protein OS=Mus musculus OX=10090 GN=S	99003	0	131850	0	0	96035	0	15034	0	0	0	15742	16.9357	12.9787	17.2327	13.5419	16.1049	17.0334	13.381	14.3983	12.7836	12.8653	12.6608	14.3519	0.0453276	0.0486811	2.23106
Q5UB50	Q5UB50;O35308	Monocarboxylate transporter 3	Slc16a8	tr|Q5UB50|Q5UB50_MOUSE Proton-coupled monocarboxylate transporter 3 OS=Mus musculus OX=10090 GN=Slc16a8 PE=4 SV=1;sp|O35308|MOT3_MOUSE Monocarboxylate transporter 3 OS=Mus musculus OX=10090 GN=Slc16a8 PE=2 SV=2	35402	125520	0	204020	0	74947	0	15021	0	0	0	0	15.9734	17.6295	14.4057	17.7916	13.9019	16.2483	13.591	14.662	13.8266	14.2048	13.5117	15.0084	0.0453276	0.0478065	1.85765
Q9CPV7	Q9CPV7	Palmitoyltransferase ZDHHC6	Zdhhc6	sp|Q9CPV7|ZDHC6_MOUSE Palmitoyltransferase ZDHHC6 OS=Mus musculus OX=10090 GN=Zdhhc6 PE=1 SV=1	0	54439	112020	57614	109420	49884	0	37381	0	42818	0	0	13.8744	16.5038	17.27	16.0507	16.9481	15.7401	12.7033	15.7736	15.2471	15.6047	13.2736	13.9617	0.0453276	0.0478522	1.63721
Q14AY4	Q14AY4;E9PWG9;O35099	Mitogen-activated protein kinase kinase kinase 5	Map3k5	tr|Q14AY4|Q14AY4_MOUSE Map3k5 protein OS=Mus musculus OX=10090 GN=Map3k5 PE=2 SV=1;tr|E9PWG9|E9PWG9_MOUSE Mitogen-activated protein kinase kinase kinase 5 OS=Mus musculus OX=10090 GN=Map3k5 PE=1 SV=1;sp|O35099|M3K5_MOUSE Mitogen-activated protein kinase ki	5612.8	0	29579	8724.7	24206	0	8342.6	4647.7	4158.3	9363.8	0	0	13.4925	15.2254	15.4812	13.1889	14.6469	15.6899	14.1919	13.0382	12.6182	13.3276	12.9677	14.2987	0.0453276	0.0481202	1.21374
D3Z603	D3Z603;Q5U5I3;Q99N85	28S ribosomal protein S18a, mitochondrial	Mrps18a	tr|D3Z603|D3Z603_MOUSE 28S ribosomal protein S18a, mitochondrial OS=Mus musculus OX=10090 GN=Mrps18a PE=1 SV=1;tr|Q5U5I3|Q5U5I3_MOUSE 28S ribosomal protein S18a, mitochondrial OS=Mus musculus OX=10090 GN=Mrps18a PE=1 SV=1;sp|Q99N85|RT18A_MOUSE 28S ribosoma	178910	0	0	127680	188250	169810	0	0	0	139970	0	0	18.4219	13.6345	13.8723	16.5775	17.0125	16.9117	13.5836	15.1624	13.0488	16.7344	12.2084	12.4398	0.0453276	0.0478217	2.20885
F6Q269	F6Q269;D3Z1G6;A0A0R4J059;Q3TA59	JmjC domain-containing protein 8	Jmjd8	tr|F6Q269|F6Q269_MOUSE JmjC domain-containing protein 8 (Fragment) OS=Mus musculus OX=10090 GN=Jmjd8 PE=1 SV=1;tr|D3Z1G6|D3Z1G6_MOUSE JmjC domain-containing protein 8 (Fragment) OS=Mus musculus OX=10090 GN=Jmjd8 PE=1 SV=1;tr|A0A0R4J059|A0A0R4J059_MOUSE Jmj	140370	126990	0	0	127520	79890	0	0	0	0	0	0	17.3825	17.3146	16.0767	13.2539	17.4557	16.7917	14.1584	13.5347	13.0852	13.7935	14.9612	13.3375	0.0453276	0.048236	2.56744
Q9D6K5	Q9D6K5	Synaptojanin-2-binding protein	Synj2bp	sp|Q9D6K5|SYJ2B_MOUSE Synaptojanin-2-binding protein OS=Mus musculus OX=10090 GN=Synj2bp PE=1 SV=1	85588	167160	0	0	0	157970	0	0	0	0	0	0	16.8869	17.7678	13.3752	14.9004	16.2235	17.6751	15.1387	13.2645	14.044	13.0676	14.3598	13.542	0.0453276	0.0480587	2.23539
A0A1B0GS08	A0A1B0GS08;J3QP43;Q0VBF8	Protein stum homolog	6330403A02Rik	tr|A0A1B0GS08|A0A1B0GS08_MOUSE Protein stum homolog OS=Mus musculus OX=10090 GN=Stum PE=1 SV=1;tr|J3QP43|J3QP43_MOUSE Protein stum homolog OS=Mus musculus OX=10090 GN=Stum PE=1 SV=1;sp|Q0VBF8|STUM_MOUSE Protein stum homolog OS=Mus musculus OX=10090 GN=Stum	0	136840	0	0	0	199120	0	0	0	0	0	0	14.1825	17.5729	13.6486	14.3184	14.285	17.8235	14.9884	12.818	12.4084	13.0196	12.6956	13.9203	0.0453276	0.0487363	1.99678
P62696	P62696	Beta-crystallin B2	Crybb2	sp|P62696|CRBB2_MOUSE Beta-crystallin B2 OS=Mus musculus OX=10090 GN=Crybb2 PE=1 SV=2	36227000	93207000	2611400	52291000	6883300	114840000	803510000	13825000	177730000	2535800000	5808800000	135120000	26.4904	27.7889	22.9834	25.5001	22.6063	26.5111	30.7802	24.9903	28.0369	30.8502	32.3783	26.8486	0.0453276	0.0477079	-3.66739
Q52L78	Q52L78;P23927;A0A1L1SRG5	Alpha-crystallin B chain	Cryab	tr|Q52L78|Q52L78_MOUSE Cryab protein OS=Mus musculus OX=10090 GN=Cryab PE=1 SV=1;sp|P23927|CRYAB_MOUSE Alpha-crystallin B chain OS=Mus musculus OX=10090 GN=Cryab PE=1 SV=2;tr|A0A1L1SRG5|A0A1L1SRG5_MOUSE Alpha-crystallin B chain (Fragment) OS=Mus musculus O	5994800	60387000	1936800	37717000	5498700	91960000	167990000	9647000	113970000	1067100000	4384000000	83579000	24.2016	27.3156	22.6484	24.8656	22.1597	26	28.8366	24.5916	27.5522	29.3965	31.6856	25.9836	0.0453276	0.0487838	-3.47588
Q9QXC6	Q9QXC6;P02525;Q61445	Beta-crystallin A1	Cryba1	tr|Q9QXC6|Q9QXC6_MOUSE Beta-A3/A1 crystallin protein OS=Mus musculus OX=10090 GN=Cryba1 PE=1 SV=1;sp|P02525|CRBA1_MOUSE Beta-crystallin A1 OS=Mus musculus OX=10090 GN=Cryba1 PE=2 SV=2	4035200	10337000	0	12178000	1746500	26114000	127470000	1107900	23947000	451390000	1208800000	24976000	23.7482	24.9612	16.0412	22.6342	19.54	23.7245	28.2084	21.9356	25.4335	28.1861	30.1281	23.7839	0.0453276	0.0482824	-4.50436
Q9WVJ5	Q9WVJ5;E9PYP8;Q8K106;Q9R082	Beta-crystallin B1;Beta-crystallin B1B	Crybb1	sp|Q9WVJ5|CRBB1_MOUSE Beta-crystallin B1 OS=Mus musculus OX=10090 GN=Crybb1 PE=1 SV=3;tr|E9PYP8|E9PYP8_MOUSE Beta-crystallin B1 (Fragment) OS=Mus musculus OX=10090 GN=Crybb1 PE=1 SV=1;tr|Q8K106|Q8K106_MOUSE Crybb1 protein OS=Mus musculus OX=10090 GN=Crybb1	90162	2191800	0	1500600	260820	6300500	36036000	140050	4279300	96388000	224760000	3296200	18.6706	22.7014	15.247	19.6541	16.9271	21.7164	26.3471	18.994	22.9664	25.8795	27.5646	20.8759	0.0453276	0.0488471	-4.61851
P04344	P04344	Gamma-crystallin B	Crygb	sp|P04344|CRGB_MOUSE Gamma-crystallin B OS=Mus musculus OX=10090 GN=Crygb PE=2 SV=4	1263200	1954300	0	4315500	2580100	8156500	41700000	1071900	7518500	156010000	295720000	8682000	22.1704	22.7521	14.4791	20.9429	19.9958	21.8752	26.602	21.7538	23.8283	26.672	28.1409	22.1069	0.0453276	0.0485867	-4.4814
E9QAS6	E9QAS6;Q3TT40		Cryba4	tr|E9QAS6|E9QAS6_MOUSE Beta-crystallin A4 OS=Mus musculus OX=10090 GN=Cryba4 PE=1 SV=1;tr|Q3TT40|Q3TT40_MOUSE Uncharacterized protein OS=Mus musculus OX=10090 GN=Cryba4 PE=2 SV=1	633090	1273400	0	2889000	554080	6522700	23221000	278120	3822200	148640000	316940000	6077500	21.2442	22.1783	15.5567	20.5656	18.0391	21.6803	25.9829	19.9846	22.9854	26.3373	27.8567	21.6988	0.0453276	0.0486968	-4.26359
Q5HZI6	Q5HZI6;P23591	GDP-L-fucose synthase	Tsta3	tr|Q5HZI6|Q5HZI6_MOUSE Tissue specific transplantation antigen P35B OS=Mus musculus OX=10090 GN=Tsta3 PE=1 SV=1;sp|P23591|FCL_MOUSE GDP-L-fucose synthase OS=Mus musculus OX=10090 GN=Tsta3 PE=1 SV=3	852570	1612500	730240	1942500	5645100	1565700	3824200	2086400	3083100	3511000	3918200	2885100	20.8284	21.6742	20.5809	20.956	22.4594	20.5511	22.9019	21.7134	21.912	21.8878	22.4904	21.6112	0.0453276	0.048151	-0.911113
A2A6K0	A2A6K0;P13412;A2A6J8;A0A1B0GRY8	Troponin I, fast skeletal muscle	Tnni2	tr|A2A6K0|A2A6K0_MOUSE Troponin I, fast skeletal muscle (Fragment) OS=Mus musculus OX=10090 GN=Tnni2 PE=1 SV=1;sp|P13412|TNNI2_MOUSE Troponin I, fast skeletal muscle OS=Mus musculus OX=10090 GN=Tnni2 PE=2 SV=2;tr|A2A6J8|A2A6J8_MOUSE Troponin I, fast skelet	0	0	0	0	0	0	0	8421900	81849000	0	0	0	12.9203	12.8045	13.3859	13.5116	13.252	16.1893	13.5576	21.0238	23.3803	13.32	17.5905	13.9299	0.0453276	0.0479055	-3.4564
Q6PGL7	Q6PGL7;A0A0N4SUJ0;A0A0N4SV74;Q8BRP9;Q9CT54	WASH complex subunit FAM21	Fam21	sp|Q6PGL7|WASC2_MOUSE WASH complex subunit 2 OS=Mus musculus OX=10090 GN=Washc2 PE=1 SV=1;tr|A0A0N4SUJ0|A0A0N4SUJ0_MOUSE WASH complex subunit 2 (Fragment) OS=Mus musculus OX=10090 GN=Washc2 PE=1 SV=1;tr|A0A0N4SV74|A0A0N4SV74_MOUSE WASH complex subunit 2 (F	65436	118650	76049	254370	169080	245830	155890	284630	147180	486380	174170	440380	17.209	18.01	17.341	17.9556	17.2285	17.8312	18.5106	18.8219	17.7088	18.9448	17.8443	18.8198	0.0453276	0.048871	-0.84582
Q546L9	Q546L9;P24622	Alpha-crystallin A chain	Cryaa	tr|Q546L9|Q546L9_MOUSE Alpha-A-crystallin OS=Mus musculus OX=10090 GN=Cryaa PE=2 SV=1;sp|P24622|CRYAA_MOUSE Alpha-crystallin A chain OS=Mus musculus OX=10090 GN=Cryaa PE=2 SV=1	0	0	0	0	0	0	0	0	0	2314100	7359500	180810	14.523	15.8711	15.2404	13.5784	13.1406	12.5818	17.0252	14.8019	13.5905	19.8831	21.648	16.7813	0.0453276	0.048329	-3.13245
Q3TS32	Q3TS32;H7BX91;Q9D8B1		Aig1	tr|Q3TS32|Q3TS32_MOUSE Uncharacterized protein OS=Mus musculus OX=10090 GN=Aig1 PE=2 SV=1	115260	626800	189810	186540	412260	1189400	1838300	1578200	1268400	1038800	254290	1352500	17.8692	20.0037	18.4267	17.7861	18.8889	20.5814	21.4808	20.8599	20.309	20.4775	18.7374	20.91	0.0453276	0.0482205	-1.5364
Q14AA6	Q14AA6		1700009N14Rik	tr|Q14AA6|Q14AA6_MOUSE GTP-binding nuclear protein Ran OS=Mus musculus OX=10090 GN=1700009N14Rik PE=2 SV=1	0	0	170190	920720	537740	792380	54172	173020	570730	977960	1341600	1349900	14.673	14.5147	18.9736	18.7517	17.6409	18.3934	17.9218	18.8381	19.9304	18.8932	19.9712	19.4982	0.0453276	0.0487996	-2.01758
Q69ZQ2	Q69ZQ2;Q8R241;A0A0N4SUM8;A0A0N4SV90;A0A0N4SUJ7;A0A0N4SV52	Pre-mRNA-splicing factor ISY1 homolog	Isy1	sp|Q69ZQ2|ISY1_MOUSE Pre-mRNA-splicing factor ISY1 homolog OS=Mus musculus OX=10090 GN=Isy1 PE=1 SV=2;tr|Q8R241|Q8R241_MOUSE Isy1 protein (Fragment) OS=Mus musculus OX=10090 GN=Isy1 PE=2 SV=1;tr|A0A0N4SUM8|A0A0N4SUM8_MOUSE Predicted gene 45140 OS=Mus muscu	0	536510	0	310360	151340	0	327570	530690	1270600	282980	1062200	708170	13.8419	19.7413	13.8382	18.3847	17.1332	13.1008	19.2925	19.4509	20.2388	18.2693	20.7846	19.728	0.0453276	0.0484458	-3.62066
D3Z6I4	D3Z6I4;Q921W4;D3YZD6;F7BGV1;D3YU21	Quinone oxidoreductase-like protein 1	Cryzl1	tr|D3Z6I4|D3Z6I4_MOUSE Crystallin, zeta (Quinone reductase)-like 1, isoform CRA_h OS=Mus musculus OX=10090 GN=Cryzl1 PE=1 SV=1;sp|Q921W4|QORL1_MOUSE Quinone oxidoreductase-like protein 1 OS=Mus musculus OX=10090 GN=Cryzl1 PE=1 SV=1;tr|D3YZD6|D3YZD6_MOUSE Q	171120	508240	246690	24963	141920	223450	347260	328410	346470	506180	589310	716000	18.0187	19.6244	18.4733	15.5593	17.607	18.2078	19.2651	18.6859	18.4357	19.3033	19.8439	19.7508	0.0453276	0.0482282	-1.29905
A0A0A0MQE8	A0A0A0MQE8;B2RWX1;B7ZCJ1;B7ZCJ0;Q6DFV3;G3UWM5;G3UX38	Rho GTPase-activating protein 21	Arhgap21	tr|A0A0A0MQE8|A0A0A0MQE8_MOUSE Rho GTPase-activating protein 21 OS=Mus musculus OX=10090 GN=Arhgap21 PE=1 SV=1;tr|B2RWX1|B2RWX1_MOUSE Arhgap21 protein OS=Mus musculus OX=10090 GN=Arhgap21 PE=2 SV=1;tr|B7ZCJ1|B7ZCJ1_MOUSE Rho GTPase-activating protein 21 OS	10598	15927	13556	27806	5169.8	15831	7547.8	41278	31042	47240	74514	42785	14.3451	14.9727	14.6244	14.9155	12.6635	14.133	14.1136	15.9797	15.2654	15.6158	16.5615	15.5086	0.0453276	0.0482747	-1.23173
Q9Z0P5	Q9Z0P5;A0A1L1STC8;A0A1L1SU53;A0A087WRG4	Twinfilin-2	Twf2	sp|Q9Z0P5|TWF2_MOUSE Twinfilin-2 OS=Mus musculus OX=10090 GN=Twf2 PE=1 SV=1;tr|A0A1L1STC8|A0A1L1STC8_MOUSE Twinfilin-2 (Fragment) OS=Mus musculus OX=10090 GN=Twf2 PE=1 SV=1;tr|A0A1L1SU53|A0A1L1SU53_MOUSE Twinfilin-2 (Fragment) OS=Mus musculus OX=10090 GN=T	0	166450	118570	0	0	0	126800	196680	389980	0	171930	162620	12.8263	17.4976	16.9537	15.6816	14.0732	13.9346	17.314	17.4227	17.9983	14.2886	18.7139	18.2487	0.0453276	0.0479896	-2.16986
A0A2I3BS14	A0A2I3BS14;Q9WVJ3;A0A2I3BPG0;Q3U496	Carboxypeptidase Q	Cpq	tr|A0A2I3BS14|A0A2I3BS14_MOUSE Carboxypeptidase Q (Fragment) OS=Mus musculus OX=10090 GN=Cpq PE=1 SV=1;sp|Q9WVJ3|CBPQ_MOUSE Carboxypeptidase Q OS=Mus musculus OX=10090 GN=Cpq PE=1 SV=1;tr|A0A2I3BPG0|A0A2I3BPG0_MOUSE Carboxypeptidase Q (Fragment) OS=Mus mus	0	0	0	0	0	204120	190360	1232000	1059700	0	197080	283190	12.4854	13.3743	13.809	14.214	13.0613	18.1816	18.1277	19.972	19.5081	13.1793	18.687	18.8338	0.0453276	0.0486024	-3.86373
Q9CQH8	Q9CQH8	Ribonuclease P protein subunit p14	Rpp14	sp|Q9CQH8|RPP14_MOUSE Ribonuclease P protein subunit p14 OS=Mus musculus OX=10090 GN=Rpp14 PE=1 SV=1	0	0	0	0	0	0	38037	0	0	0	0	67654	12.7788	13.9786	14.5263	12.9856	13.1732	13.9453	16.2922	14.2244	13.8833	16.2602	14.1417	16.0946	0.0453276	0.0487284	-1.58478
Q9CXK3	Q9CXK3;Q497E4;Q3TG92;P68033;Q3UIJ3;Q61275;A0A1D5RM20	Actin, alpha cardiac muscle 1	Actc1	tr|Q9CXK3|Q9CXK3_MOUSE Uncharacterized protein OS=Mus musculus OX=10090 GN=Actc1 PE=2 SV=1;tr|Q497E4|Q497E4_MOUSE Actin, alpha, cardiac muscle 1 OS=Mus musculus OX=10090 GN=Actc1 PE=2 SV=1;tr|Q3TG92|Q3TG92_MOUSE Uncharacterized protein OS=Mus musculus OX=1	1075000000	1238100000	1232700000	1576900000	1453300000	1662900000	1215500000	1845800000	2144000000	1550700000	1497900000	1606200000	30.8583	31.0826	30.9691	30.8567	30.6386	30.8612	31.2133	31.2909	31.1942	30.8592	31.1936	30.9263	0.0453276	0.048524	-0.235177
P15409	P15409;A0A0N4SV48;A0A0N4SUP8	Rhodopsin	Rho	sp|P15409|OPSD_MOUSE Rhodopsin OS=Mus musculus OX=10090 GN=Rho PE=1 SV=2;tr|A0A0N4SV48|A0A0N4SV48_MOUSE Rhodopsin OS=Mus musculus OX=10090 GN=Rho PE=1 SV=1;tr|A0A0N4SUP8|A0A0N4SUP8_MOUSE Rhodopsin (Fragment) OS=Mus musculus OX=10090 GN=Rho PE=1 SV=1	2484400000	3569600000	3390000000	2775900000	3937200000	2242800000	1456900000	1444000000	2335700000	1928400000	2226700000	2267100000	31.9677	32.452	32.2837	31.7032	32.1429	31.2713	31.5385	31.1084	31.4062	31.1355	31.8399	31.426	0.0453276	0.0483445	0.561053
Q9QW08	Q9QW08;A0A087WS02;A0A087WRK4	Phosducin	Pdc	sp|Q9QW08|PHOS_MOUSE Phosducin OS=Mus musculus OX=10090 GN=Pdc PE=2 SV=1;tr|A0A087WS02|A0A087WS02_MOUSE Phosducin (Fragment) OS=Mus musculus OX=10090 GN=Pdc PE=1 SV=1	618710000	481280000	542850000	778520000	840220000	744960000	388820000	261690000	652490000	777120000	515000000	620160000	30.0476	29.8091	29.8442	29.7285	29.7185	29.5566	29.7093	28.8415	29.6331	29.7594	29.5277	29.3733	0.0453276	0.0477989	0.310035
Q6ZWY9	Q6ZWY9;Q64478;P10853;A0JLV3;B2RTK3;Q8CGP2;Q64525;Q64475;P10854;B2RVD5;Q8CBB6;Q921L4;Q8CGP1;A0JNS9;P70696;Q8VEE3;Q8C622	Histone H2B type 1-C/E/G;Histone H2B type 1-H;Histone H2B type 1-F/J/L;Histone H2B;Histone H2B type 1-P;Histone H2B type 2-B;Histone H2B type 1-B;Histone H2B type 1-M;Histone H2B type 1-K;Histone H2B type 1-A	Hist1h2bc;Hist1h2bh;Hist1h2bf;Hist1h2bj;Hist1h2bm;Hist1h2bp;Hist2h2bb;Hist1h2bb;Hist1h2bk;Hist1h2br;LOC665622;Hist1h2ba	sp|Q6ZWY9|H2B1C_MOUSE Histone H2B type 1-C/E/G OS=Mus musculus OX=10090 GN=Hist1h2bc PE=1 SV=3;sp|Q64478|H2B1H_MOUSE Histone H2B type 1-H OS=Mus musculus OX=10090 GN=Hist1h2bh PE=1 SV=3;sp|P10853|H2B1F_MOUSE Histone H2B type 1-F/J/L OS=Mus musculus OX=1009	1104000000	1116500000	1068900000	1948100000	1302800000	1348700000	1100100000	905720000	530960000	715840000	729910000	1087500000	30.8226	30.8915	30.7288	31.2016	30.4418	30.5465	31.0284	30.3614	29.4306	29.6595	30.1375	30.3395	0.0453276	0.0486338	0.612638
Q6GQU1	Q6GQU1;Q3TJE3;G3UVV4;P17710;Q3UPC4;Q3UE51;Q3TTB4;D3YYR4;D3Z365;D3Z105;B4YB29;F6QD41	Hexokinase;Hexokinase-1	Hk1	tr|Q6GQU1|Q6GQU1_MOUSE Hexokinase 1, isoform CRA_d OS=Mus musculus OX=10090 GN=Hk1 PE=2 SV=1;tr|Q3TJE3|Q3TJE3_MOUSE Uncharacterized protein OS=Mus musculus OX=10090 GN=Hk1 PE=2 SV=1;tr|G3UVV4|G3UVV4_MOUSE Hexokinase 1, isoform CRA_f OS=Mus musculus OX=1009	84034000	89836000	94726000	149280000	141220000	146800000	67755000	89960000	108450000	135140000	97704000	131370000	27.2649	27.3971	27.3534	27.3352	27.1048	27.2236	27.2143	27.132	27.0809	27.1994	27.1335	27.1772	0.0453276	0.048005	0.123607
Q3UWK3	Q3UWK3;P15499;Q8C8S8	Peripherin-2	Prph2	tr|Q3UWK3|Q3UWK3_MOUSE Retinal degeneration, slow (Retinitis pigmentosa 7) OS=Mus musculus OX=10090 GN=Prph2 PE=2 SV=1;sp|P15499|PRPH2_MOUSE Peripherin-2 OS=Mus musculus OX=10090 GN=Prph2 PE=1 SV=1;tr|Q8C8S8|Q8C8S8_MOUSE Uncharacterized protein OS=Mus musc	311210000	334140000	276160000	256010000	375790000	296580000	306640000	285190000	557480000	509340000	413960000	477510000	29.0265	29.1838	28.8045	28.2934	28.6797	28.418	29.2396	28.6642	29.2589	29.1971	29.2965	29.1338	0.0453276	0.0488551	-0.397383
A0A1B0GR11	A0A1B0GR11;Q93092	Transaldolase	Taldo1	tr|A0A1B0GR11|A0A1B0GR11_MOUSE Transaldolase OS=Mus musculus OX=10090 GN=Taldo1 PE=1 SV=1;sp|Q93092|TALDO_MOUSE Transaldolase OS=Mus musculus OX=10090 GN=Taldo1 PE=1 SV=2	223200000	197170000	141180000	235950000	302440000	292280000	226790000	275360000	285520000	285200000	283580000	314230000	28.5928	28.4969	27.9802	28.0215	28.2785	28.2752	28.8224	28.6285	28.3921	28.3428	28.774	28.5157	0.0453276	0.0477686	-0.305064
Q543Y7	Q543Y7;Q61644;Q3TYF2	Protein kinase C and casein kinase substrate in neurons protein 1	Pacsin1	tr|Q543Y7|Q543Y7_MOUSE Uncharacterized protein OS=Mus musculus OX=10090 GN=Pacsin1 PE=1 SV=1;sp|Q61644|PACN1_MOUSE Protein kinase C and casein kinase substrate in neurons protein 1 OS=Mus musculus OX=10090 GN=Pacsin1 PE=1 SV=1;tr|Q3TYF2|Q3TYF2_MOUSE Unchar	62512000	60191000	59241000	79004000	90229000	54977000	83261000	79984000	104040000	87426000	60604000	81628000	26.6863	26.6954	26.5653	26.5722	26.6419	26.0099	27.25	26.767	26.8072	26.7357	26.6248	26.6627	0.0453276	0.048399	-0.279394
Q8BMF4	Q8BMF4;Q99LL2	Dihydrolipoyllysine-residue acetyltransferase component of pyruvate dehydrogenase complex, mitochondrial	Dlat	sp|Q8BMF4|ODP2_MOUSE Dihydrolipoyllysine-residue acetyltransferase component of pyruvate dehydrogenase complex, mitochondrial OS=Mus musculus OX=10090 GN=Dlat PE=1 SV=2	29952000	22978000	30264000	39895000	33257000	33384000	28070000	38853000	57132000	40029000	31325000	33814000	25.6349	25.3738	25.594	25.5589	25.2002	25.249	25.7626	25.7292	25.9137	25.5889	25.6431	25.3799	0.0453276	0.0488075	-0.234423
Q3U781	Q3U781;Q9D6W4;P84104;A2A4X6	Serine/arginine-rich splicing factor 3	Srsf3	tr|Q3U781|Q3U781_MOUSE MCG21131, isoform CRA_a OS=Mus musculus OX=10090 GN=Srsf3 PE=2 SV=1;tr|Q9D6W4|Q9D6W4_MOUSE Uncharacterized protein OS=Mus musculus OX=10090 GN=Srsf3 PE=2 SV=1;sp|P84104|SRSF3_MOUSE Serine/arginine-rich splicing factor 3 OS=Mus muscul	88318000	86910000	90154000	166550000	194770000	178320000	76166000	66249000	138340000	87410000	75560000	111050000	27.3115	27.3506	27.2792	27.4696	27.5692	27.4944	27.3442	26.6851	27.3621	26.6354	26.8212	26.9745	0.0453276	0.0480203	0.44201
Q3V3U0	Q3V3U0;Q8CI94;Q3UGT5;Q3UYH9;Q3TFQ8;Q3UZL2	Alpha-1,4 glucan phosphorylase;Glycogen phosphorylase, brain form	Pygb	tr|Q3V3U0|Q3V3U0_MOUSE Alpha-1,4 glucan phosphorylase OS=Mus musculus OX=10090 GN=Pygb PE=2 SV=1;sp|Q8CI94|PYGB_MOUSE Glycogen phosphorylase, brain form OS=Mus musculus OX=10090 GN=Pygb PE=1 SV=3;tr|Q3UGT5|Q3UGT5_MOUSE Alpha-1,4 glucan phosphorylase OS=Mus	13062000	12520000	14669000	25381000	24549000	26349000	10881000	12772000	15303000	22227000	18107000	23383000	24.6393	24.6427	24.7228	24.6989	24.4994	24.6776	24.6273	24.4012	24.3433	24.5011	24.64	24.6152	0.0453276	0.0485553	0.12544
P84244	P84244;P02301;E0CZ27;F8WI35;E0CYN1;E0CYR7	Histone H3.3;Histone H3.3C;Histone H3	H3f3a;H3f3c	sp|P84244|H33_MOUSE Histone H3.3 OS=Mus musculus OX=10090 GN=H3f3a PE=1 SV=2;sp|P02301|H3C_MOUSE Histone H3.3C OS=Mus musculus OX=10090 GN=H3f3c PE=3 SV=3;tr|E0CZ27|E0CZ27_MOUSE Histone H3 (Fragment) OS=Mus musculus OX=10090 GN=H3f3a PE=3 SV=1;tr|F8WI35|F8	226750000	232210000	288710000	317030000	387880000	164540000	142580000	131640000	59104000	176850000	217350000	155380000	28.5534	28.636	28.7887	28.5189	28.7185	27.3445	28.205	27.6873	26.4549	27.5783	28.3961	27.388	0.0453276	0.0484302	0.808397
P20357	P20357;Q3URJ7;G3UZK9;G3UZE9;Q80X35;Q80ZL4;B2KGT5;Q3TRF8;F7ALC8;E9Q8Y2;G3UXY3	Microtubule-associated protein 2	Map2	sp|P20357|MTAP2_MOUSE Microtubule-associated protein 2 OS=Mus musculus OX=10090 GN=Map2 PE=1 SV=2;tr|Q3URJ7|Q3URJ7_MOUSE Uncharacterized protein (Fragment) OS=Mus musculus OX=10090 GN=Map2 PE=2 SV=1	7850600	5758400	8733000	10613000	9933900	9267200	7145800	11101000	8529300	13197000	10073000	12521000	23.7925	23.4574	23.8707	23.5504	23.3379	23.2841	23.8918	24.0024	23.377	23.8904	23.9119	23.8365	0.0453276	0.0485083	-0.269506
Q8BFR5	Q8BFR5;A0A0U1RNQ6;A0A0U1RPC4	Elongation factor Tu, mitochondrial	Tufm	sp|Q8BFR5|EFTU_MOUSE Elongation factor Tu, mitochondrial OS=Mus musculus OX=10090 GN=Tufm PE=1 SV=1	15049000	20707000	22653000	27099000	28958000	32811000	22589000	27552000	32475000	28026000	27818000	32762000	24.7995	25.2422	25.2419	24.9135	24.89	25.1297	25.5023	25.3146	25.2346	24.9933	25.4172	25.2547	0.0453276	0.048863	-0.249991
P56135	P56135;F8WHP8	ATP synthase subunit f, mitochondrial	Atp5j2	sp|P56135|ATPK_MOUSE ATP synthase subunit f, mitochondrial OS=Mus musculus OX=10090 GN=Atp5j2 PE=1 SV=3;tr|F8WHP8|F8WHP8_MOUSE ATP synthase subunit f, mitochondrial OS=Mus musculus OX=10090 GN=Atp5j2 PE=1 SV=1	56847000	78262000	122850000	197810000	257800000	134600000	120450000	136060000	203880000	233630000	144800000	233240000	26.9021	27.3493	27.7914	27.6499	27.936	26.9706	28.0333	27.7499	27.9633	27.9391	27.637	27.96	0.0453276	0.0478674	-0.44725
Q4VA93	Q4VA93;P20444;Q3TQ39;Q9R0Z6;Q2NKI4;Q3UN66;P63318	Protein kinase C;Protein kinase C alpha type	Prkca	tr|Q4VA93|Q4VA93_MOUSE Protein kinase C OS=Mus musculus OX=10090 GN=Prkca PE=1 SV=1;sp|P20444|KPCA_MOUSE Protein kinase C alpha type OS=Mus musculus OX=10090 GN=Prkca PE=1 SV=3	8473400	10698000	10002000	15190000	13626000	15091000	6272800	7474300	9014800	14180000	10498000	10463000	23.9502	24.2832	24.095	24.0379	23.7217	23.9445	23.7968	23.584	23.5327	23.9546	23.9288	23.4749	0.0453276	0.0477155	0.293462
A0A0G2JFT8	A0A0G2JFT8;D6RET4			tr|A0A0G2JFT8|A0A0G2JFT8_MOUSE Protein RUFY3 OS=Mus musculus OX=10090 GN=Rufy3 PE=1 SV=1	7758000	5840000	7968000	13325000	12519000	11154000	8074400	12060000	13028000	12363000	9101800	12755000	23.7966	23.5157	23.7754	23.9012	23.6621	23.5237	24.0466	24.1031	23.923	23.8078	23.7728	23.8846	0.0453276	0.0478903	-0.227186
Q9CQ92	Q9CQ92;G3X9U9;D3YZ32	Mitochondrial fission 1 protein	Fis1	sp|Q9CQ92|FIS1_MOUSE Mitochondrial fission 1 protein OS=Mus musculus OX=10090 GN=Fis1 PE=1 SV=1;tr|G3X9U9|G3X9U9_MOUSE Mitochondrial fission 1 protein OS=Mus musculus OX=10090 GN=Fis1 PE=1 SV=1	22178000	41324000	37569000	45359000	97579000	87367000	12766000	33323000	10716000	48712000	30943000	55415000	25.5472	26.3394	26.1195	25.3233	26.4656	26.3345	25.0964	25.8158	24.1964	25.4735	25.1919	25.7138	0.0453276	0.0482437	0.773598
Q564E5	Q564E5;Q3V244;Q9WUK2	Eukaryotic translation initiation factor 4H	Eif4h	tr|Q564E5|Q564E5_MOUSE Williams-Beuren syndrome chromosome region 1 homolog (Human), isoform CRA_a OS=Mus musculus OX=10090 GN=Eif4h PE=2 SV=1;tr|Q3V244|Q3V244_MOUSE Uncharacterized protein OS=Mus musculus OX=10090 GN=Eif4h PE=2 SV=1;sp|Q9WUK2|IF4H_MOUSE E	13391000	15942000	16419000	24194000	25133000	16842000	21294000	19834000	27456000	28001000	22051000	21652000	24.5714	24.85	24.7732	24.7827	24.7212	24.2025	25.3786	24.8404	24.9609	25.0148	25.08	24.6739	0.0453276	0.0488154	-0.341258
Q3UJN2	Q3UJN2;Q3U1C2;P60122;D3YW60;Q05CB6	RuvB-like 1	Ruvbl1	tr|Q3UJN2|Q3UJN2_MOUSE RuvB-like helicase OS=Mus musculus OX=10090 GN=Ruvbl1 PE=2 SV=1;tr|Q3U1C2|Q3U1C2_MOUSE RuvB-like helicase OS=Mus musculus OX=10090 GN=Ruvbl1 PE=1 SV=1;sp|P60122|RUVB1_MOUSE RuvB-like 1 OS=Mus musculus OX=10090 GN=Ruvbl1 PE=1 SV=1	13308000	11140000	10421000	14772000	13699000	12284000	11276000	14802000	17858000	18447000	14353000	16952000	24.4832	24.3057	24.0957	24.1035	23.9082	23.8125	24.4923	24.3836	24.3266	24.4027	24.4452	24.3164	0.0453276	0.0476777	-0.276351
P54071	P54071;D6RIL6;A0A0U1RP68;A0A0U1RPR1	Isocitrate dehydrogenase [NADP], mitochondrial	Idh2	sp|P54071|IDHP_MOUSE Isocitrate dehydrogenase [NADP], mitochondrial OS=Mus musculus OX=10090 GN=Idh2 PE=1 SV=3	9192200	7755900	5661200	8535100	14673000	8971400	9480500	13330000	14819000	9678400	14276000	12870000	23.9591	23.7981	23.2748	23.3195	23.9547	23.3197	24.2219	24.2058	24.0451	23.5188	24.449	23.9331	0.0453276	0.0479361	-0.45797
Q68FG2	Q68FG2;Q3UGZ4;Q6A087;Q68FM2;Q80ZK2		Sptbn2	tr|Q68FG2|Q68FG2_MOUSE Spectrin beta chain OS=Mus musculus OX=10090 GN=Sptbn2 PE=1 SV=1;tr|Q3UGZ4|Q3UGZ4_MOUSE Spectrin beta chain OS=Mus musculus OX=10090 GN=Sptbn2 PE=2 SV=1;tr|Q6A087|Q6A087_MOUSE MKIAA0302 protein (Fragment) OS=Mus musculus OX=10090 GN=	1244300	1259900	1321200	1990600	1956700	2014400	1109700	4049200	1721100	2050400	1786800	3118800	21.1776	21.2467	21.1958	21.1262	20.9627	21.0637	21.2469	22.3722	21.0741	21.2059	21.4496	21.9238	0.0453276	0.0485632	-0.416634
G3X9K3	G3X9K3;D3YYK9;Q8R3I7	Brefeldin A-inhibited guanine nucleotide-exchange protein 1	Arfgef1	sp|G3X9K3|BIG1_MOUSE Brefeldin A-inhibited guanine nucleotide-exchange protein 1 OS=Mus musculus OX=10090 GN=Arfgef1 PE=1 SV=1	3180300	2672100	5451000	2436800	2881700	2306500	823090	1604000	1452000	682140	3374800	1786300	22.2405	22.079	22.8599	21.6014	21.728	21.4472	20.7621	21.1558	20.7423	19.7531	22.5286	21.1935	0.0453276	0.0480971	0.970105
Q5BLK0	Q5BLK0;Q3TIQ2;P35979;Q8C2K0;Q6DI58;F8VQK7	60S ribosomal protein L12	Rpl12	tr|Q5BLK0|Q5BLK0_MOUSE MCG18564, isoform CRA_a OS=Mus musculus OX=10090 GN=Rpl12 PE=1 SV=1;tr|Q3TIQ2|Q3TIQ2_MOUSE Uncharacterized protein OS=Mus musculus OX=10090 GN=Rpl12 PE=2 SV=1;sp|P35979|RL12_MOUSE 60S ribosomal protein L12 OS=Mus musculus OX=10090 GN	18160000	10240000	16052000	31728000	32210000	27788000	9318300	8722700	14173000	28374000	17618000	27574000	25.094	24.4853	24.9	24.9441	24.826	24.6211	24.5232	24.0395	24.3339	24.7791	24.4399	24.7552	0.0453276	0.0488392	0.333259
Q5XJF6	Q5XJF6;Q3U561;P53026;Q99JL6;D6RE43	Ribosomal protein;60S ribosomal protein L10a	Rpl10a	tr|Q5XJF6|Q5XJF6_MOUSE Ribosomal protein OS=Mus musculus OX=10090 GN=Rpl10a PE=1 SV=1;tr|Q3U561|Q3U561_MOUSE Ribosomal protein OS=Mus musculus OX=10090 GN=Rpl10a PE=2 SV=1;sp|P53026|RL10A_MOUSE 60S ribosomal protein L10a OS=Mus musculus OX=10090 GN=Rpl10a	6729900	5986900	10735000	19263000	21173000	18888000	8639500	13979000	25906000	23781000	15472000	15665000	23.8033	23.7192	24.2989	24.2784	24.3008	24.157	24.299	24.4492	24.9031	24.6798	24.4264	23.9755	0.0453276	0.0486732	-0.362587
Q3UI46	Q3UI46;P29595;Q3TY05;A0A2I3BRG0	NEDD8	Nedd8	tr|Q3UI46|Q3UI46_MOUSE Neural cell expressed, developmentally down-regulated gene 8, isoform CRA_a OS=Mus musculus OX=10090 GN=Nedd8 PE=1 SV=1;sp|P29595|NEDD8_MOUSE NEDD8 OS=Mus musculus OX=10090 GN=Nedd8 PE=1 SV=2;tr|Q3TY05|Q3TY05_MOUSE Uncharacterized pr	36845000	42709000	39331000	45238000	84353000	48886000	20976000	24307000	46091000	41992000	34063000	45590000	26.0207	26.259	26.046	25.6112	26.4399	25.6539	25.5379	25.2837	25.7896	25.5258	25.6419	25.6747	0.0453276	0.0485945	0.429517
Q9Z1S5	Q9Z1S5;Q5DTK0	Neuronal-specific septin-3	2018-09-03	sp|Q9Z1S5|SEPT3_MOUSE Neuronal-specific septin-3 OS=Mus musculus OX=10090 GN=Sept3 PE=1 SV=2;tr|Q5DTK0|Q5DTK0_MOUSE MKIAA4169 protein (Fragment) OS=Mus musculus OX=10090 GN=Sept3 PE=2 SV=1	9357600	5223400	6132600	10144000	10282000	8272800	6530500	13470000	9579400	10609000	10453000	11075000	23.9737	23.3184	23.4042	23.5118	23.406	23.1185	23.7455	24.1973	23.5014	23.6102	24.0294	23.7003	0.0453276	0.0480894	-0.341912
A0A0R4J0Z3	A0A0R4J0Z3;P55088;Q50H70;Q8BR89;Q8K4M1;Q3V388	Aquaporin-4	Aqp4	tr|A0A0R4J0Z3|A0A0R4J0Z3_MOUSE Aquaporin 4, isoform CRA_a OS=Mus musculus OX=10090 GN=Aqp4 PE=1 SV=1;sp|P55088|AQP4_MOUSE Aquaporin-4 OS=Mus musculus OX=10090 GN=Aqp4 PE=1 SV=2;tr|Q50H70|Q50H70_MOUSE Aquaporin 4 M23A isoform OS=Mus musculus OX=10090 GN=Aqp	15006000	16336000	20861000	42881000	44512000	26772000	13216000	14900000	19626000	27895000	22344000	22573000	24.8711	25.0439	25.249	25.3986	25.3389	24.6987	24.9314	24.6217	24.6818	24.8457	24.9307	24.5815	0.0453276	0.0488313	0.334573
Q6S385	Q6S385;Q6S390;Q6S388;Q6S392;Q6S393;Q6S387;Q9QXS1;E9Q3W4;F6R059;A0A0R4J218;A0A0R4J223;Q05CR3;Q8C8S5;E9Q9J6;A0A0R4J221;Q499F9;E9PW24;Q3V3W8	Plectin	Plec	tr|Q6S385|Q6S385_MOUSE Plectin 10 OS=Mus musculus OX=10090 GN=Plec PE=2 SV=1;tr|Q6S390|Q6S390_MOUSE Plectin 4 OS=Mus musculus OX=10090 GN=Plec PE=2 SV=1;tr|Q6S388|Q6S388_MOUSE Plectin 7 OS=Mus musculus OX=10090 GN=Plec PE=2 SV=1;tr|Q6S392|Q6S392_MOUSE Plec	245190	453660	260010	499590	516640	590130	267050	663510	834700	581180	594010	509560	18.9079	19.6943	18.9244	19.1139	19.0334	19.3094	19.2148	19.8778	19.8769	19.3981	19.9114	19.2034	0.0453276	0.0479437	-0.41653
Q9R1P3	Q9R1P3;Q8BJX0	Proteasome subunit beta type-2;Proteasome subunit beta type	Psmb2	sp|Q9R1P3|PSB2_MOUSE Proteasome subunit beta type-2 OS=Mus musculus OX=10090 GN=Psmb2 PE=1 SV=1;tr|Q8BJX0|Q8BJX0_MOUSE Proteasome subunit beta type OS=Mus musculus OX=10090 GN=Psmb2 PE=2 SV=1	9716100	12543000	11881000	20899000	19754000	20782000	4927800	8603100	17003000	15476000	14209000	15426000	24.2118	24.5651	24.3956	24.454	24.2128	24.3574	23.6167	23.8565	24.3864	23.9618	24.3106	23.9825	0.0453276	0.0483523	0.347022
P62843	P62843;Q3UK70;D3YTQ9;Q3UXS6	40S ribosomal protein S15	Rps15	sp|P62843|RS15_MOUSE 40S ribosomal protein S15 OS=Mus musculus OX=10090 GN=Rps15 PE=1 SV=2;tr|Q3UK70|Q3UK70_MOUSE Uncharacterized protein OS=Mus musculus OX=10090 GN=Rps15 PE=2 SV=1;tr|D3YTQ9|D3YTQ9_MOUSE 40S ribosomal protein S15 OS=Mus musculus OX=10090	19810000	14418000	19160000	39736000	46970000	23033000	15037000	8435800	4254600	26313000	24196000	27995000	25.2466	24.9294	25.1556	25.2473	25.3985	24.1952	25.1264	24.042	22.9769	24.5514	24.9072	24.6877	0.0453276	0.0486181	0.646821
A0A0G2JE32	A0A0G2JE32;Q9D1S1;Q4QQL2;A0A0G2JGL0;P61079;Q9D7F5;Q3U5V6;A0A0G2JF40;Q05CK8;A0A0G2JGZ3	Ubiquitin-conjugating enzyme E2 D3	Ube2d3	tr|A0A0G2JE32|A0A0G2JE32_MOUSE Ubiquitin-conjugating enzyme E2 D3 (Fragment) OS=Mus musculus OX=10090 GN=Ube2d3 PE=1 SV=1;tr|Q9D1S1|Q9D1S1_MOUSE Uncharacterized protein OS=Mus musculus OX=10090 GN=Ube2d3 PE=2 SV=1;tr|Q4QQL2|Q4QQL2_MOUSE MCG22362, isoform C	16600000	25720000	26136000	30781000	32945000	27511000	19667000	30948000	44197000	46328000	29044000	42133000	24.9258	25.5507	25.455	25.1053	25.0862	24.881	25.3681	25.4977	25.6608	25.6971	25.4454	25.5866	0.0453276	0.0487917	-0.3753
E0CXB9	E0CXB9;Q61301;Q8BS72;A0A0N4SUZ7	Catenin alpha-2	Ctnna2	tr|E0CXB9|E0CXB9_MOUSE Catenin alpha-2 OS=Mus musculus OX=10090 GN=Ctnna2 PE=1 SV=1;sp|Q61301|CTNA2_MOUSE Catenin alpha-2 OS=Mus musculus OX=10090 GN=Ctnna2 PE=1 SV=3	1822500	1136100	1451300	2759300	2720500	3270200	1231200	2131800	2578400	3206700	2702200	3654800	21.8016	21.2616	21.4572	21.4659	21.3268	21.6402	21.5239	21.7713	21.7207	21.7109	21.8761	21.9225	0.0453276	0.0478827	-0.261976
Q3TW74	Q3TW74;Q922D8;Q3UZH3;A0A1W2P733;Q8BXX7;A0A1W2P7L5;Q8BY49	C-1-tetrahydrofolate synthase, cytoplasmic;Methylenetetrahydrofolate dehydrogenase;Methenyltetrahydrofolate cyclohydrolase;Formyltetrahydrofolate synthetase;C-1-tetrahydrofolate synthase, cytoplasmic, N-terminally processed	Mthfd1	tr|Q3TW74|Q3TW74_MOUSE Uncharacterized protein OS=Mus musculus OX=10090 GN=Mthfd1 PE=2 SV=1;sp|Q922D8|C1TC_MOUSE C-1-tetrahydrofolate synthase, cytoplasmic OS=Mus musculus OX=10090 GN=Mthfd1 PE=1 SV=4;tr|Q3UZH3|Q3UZH3_MOUSE Uncharacterized protein (Fragmen	2309100	1316800	1996700	2705900	3254900	4985200	1247300	1562600	2254700	1976100	1718700	3026900	22.0667	21.3842	21.8154	21.5075	21.6477	22.2715	21.4806	21.3117	21.492	21.1051	21.3032	21.706	0.0453276	0.0480126	0.38241
Q80ZP8	Q80ZP8;Q3TMX5;A8C1V1;Q9CXI5;F6USD5;F6T4L3;F7C1S6	Mesencephalic astrocyte-derived neurotrophic factor	Manf	tr|Q80ZP8|Q80ZP8_MOUSE Armet protein OS=Mus musculus OX=10090 GN=Manf PE=1 SV=1;tr|Q3TMX5|Q3TMX5_MOUSE Arginine-rich, mutated in early stage tumors, isoform CRA_b OS=Mus musculus OX=10090 GN=Manf PE=1 SV=1;tr|A8C1V1|A8C1V1_MOUSE Uncharacterized protein (Fr	6165500	6412300	7939600	22559000	15009000	15426000	4095600	3846200	5453200	18680000	7683200	10737000	23.7	23.8046	23.9574	24.3534	23.6393	23.7261	23.4075	22.893	23.04	24.1052	23.2246	23.3189	0.0453276	0.0476852	0.531933
Q4VAE3	Q4VAE3	Transmembrane protein 65	Tmem65	sp|Q4VAE3|TMM65_MOUSE Transmembrane protein 65 OS=Mus musculus OX=10090 GN=Tmem65 PE=1 SV=1	4463800	4707000	5613700	7843000	8515600	10202000	2751000	2590300	4819300	8041800	4846900	8519700	23.1007	23.2161	23.317	22.9348	22.9357	23.3046	22.7353	22.2505	22.7086	23.0105	22.6269	23.1368	0.0453276	0.0477231	0.390064
Q3TDN2	Q3TDN2;D3Z2H4;D3YUP4;D6RE51;D3Z4G9	FAS-associated factor 2	Faf2	sp|Q3TDN2|FAF2_MOUSE FAS-associated factor 2 OS=Mus musculus OX=10090 GN=Faf2 PE=1 SV=2;tr|D3Z2H4|D3Z2H4_MOUSE FAS-associated factor 2 (Fragment) OS=Mus musculus OX=10090 GN=Faf2 PE=1 SV=1	1855400	3119400	3026600	2845800	3725200	3331700	3579600	4061800	5437300	4188200	2197800	3800500	21.7202	22.3791	22.2388	21.7779	22.072	21.9472	22.688	22.4234	22.495	22.4132	21.849	22.2845	0.0453276	0.0484536	-0.336321
Q5EBQ6	Q5EBQ6;P51410;A0A140T8T4;A0A0G2JES3;D3Z629;Q5M9J5;D3YZT0;A0A0G2JFQ3;S4R1R7	60S ribosomal protein L9	Rpl9	tr|Q5EBQ6|Q5EBQ6_MOUSE MCG10266, isoform CRA_a OS=Mus musculus OX=10090 GN=Rpl9 PE=1 SV=1;sp|P51410|RL9_MOUSE 60S ribosomal protein L9 OS=Mus musculus OX=10090 GN=Rpl9 PE=2 SV=2;tr|A0A140T8T4|A0A140T8T4_MOUSE Ribosomal protein L9, pseudogene 6 OS=Mus muscu	1830400	2862300	2842800	16347000	10900000	9717700	3219100	4545300	8092800	17324000	7755100	11670000	22.2543	22.8386	22.7236	23.7642	23.0491	22.9276	23.129	23.1193	23.5307	23.8768	23.1153	23.3189	0.0453276	0.048571	-0.42207
Q8CFW1	Q8CFW1;M1H0B0;M1GRW0;M1GTU4;M1GNA0;E0CZF2;F6UR69	Anoctamin-2;Anoctamin	Ano2	sp|Q8CFW1|ANO2_MOUSE Anoctamin-2 OS=Mus musculus OX=10090 GN=Ano2 PE=1 SV=2;tr|M1H0B0|M1H0B0_MOUSE Anoctamin OS=Mus musculus OX=10090 GN=Ano2 PE=2 SV=2;tr|M1GRW0|M1GRW0_MOUSE Anoctamin OS=Mus musculus OX=10090 GN=Ano2 PE=2 SV=2;tr|M1GTU4|M1GTU4_MOUSE Anoct	907960	1049900	1281300	1853500	1852500	1831500	666290	768850	1133900	1680600	1022800	1713800	20.7895	21.0145	21.1433	20.9471	20.8056	20.8411	20.6276	20.3796	20.5665	20.8107	20.4469	20.8703	0.0453276	0.0486103	0.306549
Q0VG22	Q0VG22;Q9JMD3;Q52LA1;E9PVP0;Q5RL65;Q6PDD6;Q66JR2;G3UY87;G3UW37;G3UYM0;G3UY59;G3UZB9;G3UYN6	PCTP-like protein	Stard10	tr|Q0VG22|Q0VG22_MOUSE START domain containing 10 OS=Mus musculus OX=10090 GN=Stard10 PE=1 SV=1;sp|Q9JMD3|STA10_MOUSE START domain-containing protein 10 OS=Mus musculus OX=10090 GN=Stard10 PE=1 SV=1;tr|Q52LA1|Q52LA1_MOUSE START domain containing 10 (Fragme	3268900	2759600	3473200	6374300	6108800	6584800	4132300	4630300	4961900	6266000	5157500	5902000	22.6333	22.4873	22.6519	22.7431	22.5262	22.7131	23.1118	22.8302	22.6407	22.7457	22.9036	22.6676	0.0453276	0.0482515	-0.190804
Q3UZN6	Q3UZN6;Q9DBX2;Q923E8;A2AVP3;A0A0N4SWE2	Phosducin-like protein	Pdcl	tr|Q3UZN6|Q3UZN6_MOUSE Uncharacterized protein OS=Mus musculus OX=10090 GN=Pdcl PE=2 SV=1;sp|Q9DBX2|PHLP_MOUSE Phosducin-like protein OS=Mus musculus OX=10090 GN=Pdcl PE=1 SV=1;tr|Q923E8|Q923E8_MOUSE Phosducin-like OS=Mus musculus OX=10090 GN=Pdcl PE=2 SV=	2747100	2593400	3505300	3483400	3631800	3525200	4741000	5554300	3772500	4141600	4228400	3825800	22.2198	22.2051	22.4573	22.055	21.9925	21.996	23.0773	22.8446	22.1077	22.3545	22.8323	22.2542	0.0453276	0.0482592	-0.424144
Q80VP0	Q80VP0	Tectonin beta-propeller repeat-containing protein 1	Tecpr1	sp|Q80VP0|TCPR1_MOUSE Tectonin beta-propeller repeat-containing protein 1 OS=Mus musculus OX=10090 GN=Tecpr1 PE=1 SV=1	821380	679500	1068500	1696800	2152900	1706900	590270	1039800	871460	1232700	1032800	1555100	20.6695	20.4905	20.9401	20.7692	21.0049	20.7032	20.4736	20.7377	20.2332	20.3156	20.4786	20.6886	0.0453276	0.0483368	0.275003
Q9DBH5	Q9DBH5	Vesicular integral-membrane protein VIP36	Lman2	sp|Q9DBH5|LMAN2_MOUSE Vesicular integral-membrane protein VIP36 OS=Mus musculus OX=10090 GN=Lman2 PE=1 SV=2	3147200	2102400	1762700	3581900	4422400	3930800	845010	1725000	3550200	3389400	1732500	2496400	22.4187	21.9883	21.6683	21.9378	22.1498	22.0088	21.0458	21.4789	22.0696	21.8776	21.2435	21.4001	0.0453276	0.0486417	0.509351
P11531	P11531;A2A9Z1;A2A9Z2;A0A023ZTV5;A0A023ZT56;Q5U476;Q3TWL4;A0A1Q1NN66;A0A1Q1PRS6;A0A1Q1PRS4;A0A1Q1PRS2;A0A1Q1PRT9;A0A1Q1PRS9;Q8BHM1;Q3UF47;C5I8Q2;Q9R0A2	Dystrophin	Dmd	sp|P11531|DMD_MOUSE Dystrophin OS=Mus musculus OX=10090 GN=Dmd PE=1 SV=3	193670	96738	166910	216530	143430	250440	121140	339800	268840	297390	192470	406170	18.4234	17.5852	18.1735	17.955	17.262	18.0894	18.0401	18.9161	18.3162	18.4266	18.216	18.8853	0.0453276	0.04876	-0.551949
Q3TEX7	Q3TEX7;Q80U63;Q3UGM1;A8Y5E5;A2A7Y8	Mitofusin-2	Mfn2	tr|Q3TEX7|Q3TEX7_MOUSE Uncharacterized protein OS=Mus musculus OX=10090 GN=Mfn2 PE=2 SV=1;sp|Q80U63|MFN2_MOUSE Mitofusin-2 OS=Mus musculus OX=10090 GN=Mfn2 PE=1 SV=3;tr|Q3UGM1|Q3UGM1_MOUSE Uncharacterized protein OS=Mus musculus OX=10090 GN=Mfn2 PE=2 SV=1	637770	787780	1031900	1725300	1449800	2254400	507660	804370	875190	1559000	863040	532070	20.2756	20.6328	20.8832	20.7892	20.4645	21.0658	20.198	20.3471	20.144	20.6842	20.2953	19.3383	0.0453276	0.0479667	0.517369
Q8C8T8	Q8C8T8;Z4YL87;G3UWF3	Pre-rRNA-processing protein TSR2 homolog	Tsr2	sp|Q8C8T8|TSR2_MOUSE Pre-rRNA-processing protein TSR2 homolog OS=Mus musculus OX=10090 GN=Tsr2 PE=1 SV=1;tr|Z4YL87|Z4YL87_MOUSE Pre-rRNA-processing protein TSR2 homolog OS=Mus musculus OX=10090 GN=Tsr2 PE=1 SV=1	5415800	7215300	5698700	8244400	8905600	9254700	2096400	4437600	9655100	7134100	5494800	7784700	23.2717	23.655	23.2788	23.1627	23.1542	23.2852	22.3755	22.8333	23.4647	22.9285	22.9731	23.1188	0.0453276	0.0485788	0.352313
P97390	P97390;Q3THX4	Vacuolar protein sorting-associated protein 45	Vps45	sp|P97390|VPS45_MOUSE Vacuolar protein sorting-associated protein 45 OS=Mus musculus OX=10090 GN=Vps45 PE=1 SV=1;tr|Q3THX4|Q3THX4_MOUSE Uncharacterized protein OS=Mus musculus OX=10090 GN=Vps45 PE=2 SV=1	881120	466800	806890	1132500	586170	2017100	947950	1494900	2381300	1480700	1004800	1694200	20.5993	19.8389	20.4282	20.3841	19.3433	21.1258	20.9157	21.0476	21.3508	20.7872	20.6429	20.9978	0.0453276	0.0488869	-0.67041
Q6P5D8	Q6P5D8	Structural maintenance of chromosomes flexible hinge domain-containing protein 1	Smchd1	sp|Q6P5D8|SMHD1_MOUSE Structural maintenance of chromosomes flexible hinge domain-containing protein 1 OS=Mus musculus OX=10090 GN=Smchd1 PE=1 SV=2	254580	541670	261980	366850	400290	693420	333940	220510	328510	324580	271030	251220	18.8136	19.7959	18.7938	18.7636	18.7721	19.6642	19.3583	18.4154	18.6221	18.6044	18.7652	18.2345	0.0453276	0.047959	0.433899
Q9D273	Q9D273;D3Z1G7;Q3UQM9	Cob(I)yrinic acid a,c-diamide adenosyltransferase, mitochondrial	Mmab	sp|Q9D273|MMAB_MOUSE Cob(I)yrinic acid a,c-diamide adenosyltransferase, mitochondrial OS=Mus musculus OX=10090 GN=Mmab PE=1 SV=1;tr|D3Z1G7|D3Z1G7_MOUSE Cob(I)yrinic acid a,c-diamide adenosyltransferase, mitochondrial OS=Mus musculus OX=10090 GN=Mmab PE=1 S	1301500	1095300	1552400	4390000	4344700	3730400	1265300	2632800	4067800	4900800	3116000	3992900	21.5095	21.3625	21.6614	22.0459	21.8857	21.6763	21.6761	22.1146	22.3512	22.2697	21.978	21.9396	0.0453276	0.0485161	-0.364665
D3Z079	D3Z079;Q8K400;D3Z2Q2	Syntaxin-binding protein 5	Stxbp5	tr|D3Z079|D3Z079_MOUSE Syntaxin-binding protein 5 OS=Mus musculus OX=10090 GN=Stxbp5 PE=1 SV=1;sp|Q8K400|STXB5_MOUSE Syntaxin-binding protein 5 OS=Mus musculus OX=10090 GN=Stxbp5 PE=1 SV=3;tr|D3Z2Q2|D3Z2Q2_MOUSE Syntaxin-binding protein 5 OS=Mus musculus O	686500	773000	814070	1326900	1025000	1063100	628400	673190	816890	900930	777120	876790	20.2827	20.4857	20.4383	20.562	20.0583	20.1599	20.3867	20.0346	19.9891	20.0159	20.2193	19.998	0.0453276	0.0477913	0.223886
A0A158SIT3	A0A158SIT3;Q9WV03;Q05AF0;Q9WTJ8	Protein FAM50A	Fam50a	tr|A0A158SIT3|A0A158SIT3_MOUSE DNA segment, human DXS9928E OS=Mus musculus OX=10090 GN=Fam50a PE=4 SV=1;sp|Q9WV03|FA50A_MOUSE Protein FAM50A OS=Mus musculus OX=10090 GN=Fam50a PE=1 SV=1;tr|Q05AF0|Q05AF0_MOUSE Fam50a protein OS=Mus musculus OX=10090 GN=Fam5	542040	952980	724230	2949700	3196700	2839400	1011300	1940800	2827400	2580500	3099900	2861700	20.4175	21.1238	20.7014	21.3976	21.3953	21.2449	21.34	21.686	21.8552	21.1975	22.0121	21.4036	0.0453276	0.0484068	-0.535633
Q3U3H5	Q3U3H5;Q68FH4;Q8BUU7;Q3U728;Q8BWB2;Q8BMX0;B7ZCT4;B7ZCT5;B7ZCT3	N-acetylgalactosamine kinase	Galk2	tr|Q3U3H5|Q3U3H5_MOUSE Uncharacterized protein OS=Mus musculus OX=10090 GN=Galk2 PE=1 SV=1;sp|Q68FH4|GALK2_MOUSE N-acetylgalactosamine kinase OS=Mus musculus OX=10090 GN=Galk2 PE=1 SV=1;tr|Q8BUU7|Q8BUU7_MOUSE N-acetylgalactosamine kinase OS=Mus musculus OX	1359000	1680300	1842800	2697500	2795600	1743200	889320	1690600	1709900	2245200	970060	1363000	21.232	21.5736	21.5766	21.5751	21.5139	20.9283	20.8982	21.2819	20.9915	21.3558	20.6187	20.7119	0.0453276	0.0479743	0.423576
Q9Z2L7	Q9Z2L7;J3QMV5;J3QPM4;J3QP70	Cytokine receptor-like factor 3	Crlf3	sp|Q9Z2L7|CRLF3_MOUSE Cytokine receptor-like factor 3 OS=Mus musculus OX=10090 GN=Crlf3 PE=1 SV=1;tr|J3QMV5|J3QMV5_MOUSE Cytokine receptor-like factor 3 OS=Mus musculus OX=10090 GN=Crlf3 PE=1 SV=1	1971000	1683300	3108200	2699800	2845800	3263000	831870	1186000	1945800	1432800	2806300	1028900	21.7522	21.6067	22.2831	21.5853	21.5444	21.7817	20.86	20.8619	21.2043	20.7211	22.0665	20.2769	0.0453276	0.0485005	0.76045
Q3V331	Q3V331;Q3UG14;A0A1L1STC5		Gnb5	tr|Q3V331|Q3V331_MOUSE Uncharacterized protein OS=Mus musculus OX=10090 GN=Gnb5 PE=2 SV=1;tr|Q3UG14|Q3UG14_MOUSE Uncharacterized protein OS=Mus musculus OX=10090 GN=Gnb5 PE=2 SV=1	1653800	1656800	2064700	2267800	2312800	2444400	1317800	1696700	1899900	2113200	1645600	1444000	21.4856	21.5444	21.707	21.3781	21.2927	21.413	21.4172	21.2916	21.1452	21.3066	21.3548	20.8032	0.0453276	0.0484146	0.250344
Q5XK33	Q5XK33;Q9CZB0;F8WGB3;D3Z1A8	Succinate dehydrogenase cytochrome b560 subunit, mitochondrial	Sdhc	tr|Q5XK33|Q5XK33_MOUSE Succinate dehydrogenase complex, subunit C, integral membrane protein OS=Mus musculus OX=10090 GN=Sdhc PE=2 SV=1;sp|Q9CZB0|C560_MOUSE Succinate dehydrogenase cytochrome b560 subunit, mitochondrial OS=Mus musculus OX=10090 GN=Sdhc PE=	1109000	1695500	1516300	4526100	3180000	4973400	1397400	2137600	3864200	6399200	4148600	6531000	21.3547	21.9495	21.6941	22.0198	21.4247	22.0807	21.8657	21.9567	22.4148	22.5193	22.3163	22.5679	0.0453276	0.048205	-0.519547
Q8BH69	Q8BH69;Q6P1B6;Q6NZN9;Q8BL02	Selenide, water dikinase 1	Sephs1	sp|Q8BH69|SPS1_MOUSE Selenide, water dikinase 1 OS=Mus musculus OX=10090 GN=Sephs1 PE=1 SV=1;tr|Q6P1B6|Q6P1B6_MOUSE Selenophosphate synthetase 1 OS=Mus musculus OX=10090 GN=Sephs1 PE=2 SV=1;tr|Q6NZN9|Q6NZN9_MOUSE Selenophosphate synthetase 1 OS=Mus musculu	2983400	2185800	2742700	2885200	4405800	2773600	1675400	2484600	2256600	2374300	1710300	2599700	22.264	21.9371	22.1055	21.7492	22.2503	21.6184	21.7664	21.8166	21.415	21.4906	21.4277	21.6458	0.0453276	0.0487758	0.393713
Q80SY6	Q80SY6;Z4YL50	Adenosine deaminase-like protein	Adal	sp|Q80SY6|ADAL_MOUSE Adenosine deaminase-like protein OS=Mus musculus OX=10090 GN=Adal PE=2 SV=1	503400	367880	684820	2874300	1860300	2731500	1203000	2208600	1379200	2673400	2172500	1716400	20.2572	19.943	20.5651	21.417	20.5314	21.2445	21.4791	21.7769	20.956	21.3248	21.4578	20.5913	0.0453276	0.0477004	-0.60461
Q3UWQ9	Q3UWQ9;Q3UJ70;Q8JZK9;Q3UKE7;Q8K0I5;Q8C5F4;A0A286YDE3	Hydroxymethylglutaryl-CoA synthase, cytoplasmic	Hmgcs1	tr|Q3UWQ9|Q3UWQ9_MOUSE 3-hydroxy-3-methylglutaryl coenzyme A synthase OS=Mus musculus OX=10090 GN=Hmgcs1 PE=2 SV=1;tr|Q3UJ70|Q3UJ70_MOUSE 3-hydroxy-3-methylglutaryl coenzyme A synthase OS=Mus musculus OX=10090 GN=Hmgcs1 PE=2 SV=1;sp|Q8JZK9|HMCS1_MOUSE Hydr	1049700	779430	1109900	1191200	866250	1621300	1294300	1863100	2955300	1565300	1357500	779050	20.7317	20.4125	20.7456	20.599	20.0499	20.9538	21.2145	21.2285	21.5207	20.9993	21.195	20.0627	0.0453276	0.0483757	-0.454722
Q80UJ8	Q80UJ8;B2RWI2;Q9EP89;A0A1L1SVF9;A1A4A8;A0PJ65;Q3UEQ3	Serine beta-lactamase-like protein LACTB, mitochondrial	Lactb	tr|Q80UJ8|Q80UJ8_MOUSE Lactb protein OS=Mus musculus OX=10090 GN=Lactb PE=2 SV=1;tr|B2RWI2|B2RWI2_MOUSE Lactamase, beta OS=Mus musculus OX=10090 GN=Lactb PE=1 SV=1;sp|Q9EP89|LACTB_MOUSE Serine beta-lactamase-like protein LACTB, mitochondrial OS=Mus musculu	760810	616130	700280	1882100	2677900	1943500	424670	536670	1789100	1147500	858130	1206300	20.6043	20.396	20.4437	20.8595	21.255	20.8339	20.0879	19.9381	21.1627	20.1644	20.1564	20.2594	0.0453276	0.0485396	0.437219
Q9D706	Q9D706	RNA polymerase II-associated protein 3	Rpap3	sp|Q9D706|RPAP3_MOUSE RNA polymerase II-associated protein 3 OS=Mus musculus OX=10090 GN=Rpap3 PE=1 SV=1	555370	591530	621820	1545400	1146900	1379900	117790	504680	600490	918440	987640	743420	20.1635	20.2915	20.2441	20.5704	19.9331	20.297	18.536	19.8371	19.7704	19.7289	20.3289	19.3996	0.0453276	0.0478141	0.649789
G3FEZ6	G3FEZ6;G3UWV4;G3UXM5;G3UZ19;G3UYN4;G3UZN4;G3UZ00;G3UXY1;G3UYP7		Brsk2	tr|G3FEZ6|G3FEZ6_MOUSE BR serine/threonine kinase 2 transcript variant 5 OS=Mus musculus OX=10090 GN=Brsk2 PE=2 SV=1;tr|G3UWV4|G3UWV4_MOUSE Serine/threonine-protein kinase BRSK2 OS=Mus musculus OX=10090 GN=Brsk2 PE=1 SV=1;tr|G3UXM5|G3UXM5_MOUSE Serine/thre	640790	451830	704170	751870	833810	1494800	397860	512820	566920	545810	685410	661790	20.1909	19.7874	20.2566	19.7033	19.7326	20.5643	19.7874	19.6555	19.4831	19.2959	19.9885	19.5765	0.0453276	0.0481433	0.408037
O88587	O88587;D3Z227	Catechol O-methyltransferase	Comt	sp|O88587|COMT_MOUSE Catechol O-methyltransferase OS=Mus musculus OX=10090 GN=Comt PE=1 SV=2	1811500	2002100	1989400	2742100	1832700	2157000	1114900	1092200	2955700	212250	878620	1695200	21.3801	21.5837	21.4486	21.7327	21.1343	21.375	20.9418	20.4183	21.4902	18.5965	20.7025	21.1805	0.0453276	0.0484614	0.887436
Q8K0D5	Q8K0D5	Elongation factor G, mitochondrial	Gfm1	sp|Q8K0D5|EFGM_MOUSE Elongation factor G, mitochondrial OS=Mus musculus OX=10090 GN=Gfm1 PE=1 SV=1	337000	444640	644600	872460	752020	1252500	222450	377600	706130	614280	588730	432070	19.3782	19.7922	20.1534	19.8469	19.5186	20.2915	19.0663	19.2922	19.8003	19.3733	19.7191	18.8931	0.0453276	0.0487679	0.472748
F7BJK1	F7BJK1;Q2TJI9;Q2TJI7;Q2TJI8		Pcdh1	tr|F7BJK1|F7BJK1_MOUSE Protocadherin 1 (Fragment) OS=Mus musculus OX=10090 GN=Pcdh1 PE=1 SV=1	533170	461420	402450	694670	767820	711340	607360	620730	702140	895190	555690	988630	19.9232	19.8	19.5185	19.5982	19.6258	19.5593	20.299	19.8876	19.7547	20.0063	19.7189	20.1778	0.0453276	0.0483601	-0.303246
Q3U506	Q3U506;Q3TLJ5;Q99LM2;Q3TSS9;D6RJ46;A2A6D9;F2Z486;B0QZI8;D6RII4;A2A6E1	CDK5 regulatory subunit-associated protein 3	Cdk5rap3	tr|Q3U506|Q3U506_MOUSE Uncharacterized protein OS=Mus musculus OX=10090 GN=Cdk5rap3 PE=2 SV=1;tr|Q3TLJ5|Q3TLJ5_MOUSE Uncharacterized protein OS=Mus musculus OX=10090 GN=Cdk5rap3 PE=2 SV=1;sp|Q99LM2|CK5P3_MOUSE CDK5 regulatory subunit-associated protein 3 O	539680	393560	583320	893480	853820	518880	699930	1356300	1077000	518380	978560	1171800	19.8765	19.5278	19.919	20.0682	19.8913	19.243	20.4341	20.8317	20.2375	19.3367	20.6173	20.4924	0.0453276	0.0476626	-0.570641
Q91YS7	Q91YS7;Q63932;Q3UPM3;M0QWN2;D3Z446	Dual specificity mitogen-activated protein kinase kinase 2	Map2k2	tr|Q91YS7|Q91YS7_MOUSE Dual-specificity mitogen-activated protein kinase kinase 2 OS=Mus musculus OX=10090 GN=Map2k2 PE=1 SV=1;sp|Q63932|MP2K2_MOUSE Dual specificity mitogen-activated protein kinase kinase 2 OS=Mus musculus OX=10090 GN=Map2k2 PE=1 SV=2;tr|	1057200	488110	367810	1356500	1683200	1317500	652410	860950	850670	2100700	1807000	2518900	21.0881	20.1917	19.7322	20.2758	20.4738	20.1593	20.7059	20.6124	20.314	20.9494	21.1481	21.2399	0.0453276	0.0487205	-0.508132
Q05A62	Q05A62;D3YYU7;D3YTL1;D6RHN1	Dynein light chain 1, axonemal	Dnal1	sp|Q05A62|DNAL1_MOUSE Dynein light chain 1, axonemal OS=Mus musculus OX=10090 GN=Dnal1 PE=1 SV=2	910110	883290	1078200	1797600	1914900	952970	989050	1999000	1343900	2285600	2573900	2184100	20.7829	20.8039	20.9535	20.9196	20.8956	20.0311	21.1325	21.6117	20.7539	21.2557	21.7801	21.2163	0.0453276	0.047655	-0.560604
D3Z6H3	D3Z6H3;Q9WUB4;D3Z4E5;F6XWI6;D3Z6A1	Dynactin subunit 6	Dctn6	tr|D3Z6H3|D3Z6H3_MOUSE Dynactin 6, isoform CRA_b OS=Mus musculus OX=10090 GN=Dctn6 PE=1 SV=1;sp|Q9WUB4|DCTN6_MOUSE Dynactin subunit 6 OS=Mus musculus OX=10090 GN=Dctn6 PE=1 SV=1;tr|D3Z4E5|D3Z4E5_MOUSE Dynactin subunit 6 OS=Mus musculus OX=10090 GN=Dctn6 PE	277760	1979500	2951900	3493700	2142000	465700	535310	2959400	7501000	6217600	3756300	5099300	19.3574	21.8994	22.291	21.8748	21.0387	18.8511	20.4057	22.1222	23.0076	22.7461	22.4257	22.4779	0.0453276	0.0482669	-1.31214
F2Z4B3	F2Z4B3;O35207;Q9CPY4;G3UYI1	Cyclin-dependent kinase 2-associated protein 1;Cyclin-dependent kinase 2-associated protein 2	Cdk2ap1;Cdk2ap2	tr|F2Z4B3|F2Z4B3_MOUSE Cyclin-dependent kinase 2-associated protein 1 OS=Mus musculus OX=10090 GN=Cdk2ap1 PE=1 SV=1;sp|O35207|CDKA1_MOUSE Cyclin-dependent kinase 2-associated protein 1 OS=Mus musculus OX=10090 GN=Cdk2ap1 PE=1 SV=2;sp|Q9CPY4|CDKA2_MOUSE Cyc	3514800	4617000	6463700	4662500	6219000	3705300	1127400	2369500	0	3893500	1760500	5607300	22.6403	23.0073	23.2917	22.1519	22.5343	21.6338	21.527	21.9766	17.5941	21.8523	20.9095	22.5564	0.0453276	0.048051	1.4739
O70230	O70230;Q60921;Q3U9J1;Q8VDZ7;Q8BPQ2;Q3UGJ1;B1ATG3;O08584	Zinc finger protein 143	Znf143	sp|O70230|ZN143_MOUSE Zinc finger protein 143 OS=Mus musculus OX=10090 GN=Znf143 PE=1 SV=2	348830	285010	726370	1464900	1274900	1466000	256360	300220	359450	1140500	858980	631570	19.6594	19.4707	20.4886	20.3338	20.005	20.2609	19.4962	19.2611	19.2007	19.9886	19.991	19.1303	0.0453276	0.0486575	0.525106
Q8BHE8	Q8BHE8	Uncharacterized protein C2orf47 homolog, mitochondrial		sp|Q8BHE8|MAIP1_MOUSE m-AAA protease-interacting protein 1, mitochondrial OS=Mus musculus OX=10090 GN=Maip1 PE=1 SV=1	314190	490040	490270	1095800	1216400	1156000	341560	903770	1462200	1548200	1073400	1218000	19.4995	20.0726	19.9678	20.0279	20.0672	20.0345	19.799	20.5244	20.8179	20.6595	20.5187	20.2697	0.0453276	0.0481279	-0.486633
Q99LW6	Q99LW6	YY1-associated factor 2	Yaf2	sp|Q99LW6|YAF2_MOUSE YY1-associated factor 2 OS=Mus musculus OX=10090 GN=Yaf2 PE=1 SV=1	1811400	765680	1379200	2897200	2556700	3127700	2009700	2068500	3133400	2538600	3632400	3711600	21.7774	20.7771	21.3883	21.5443	21.2218	21.5862	22.1162	21.7185	21.9454	21.3673	22.3708	21.9833	0.0453276	0.0478293	-0.534409
A2AQ42	A2AQ42;A2AQ45;A2AQ41;Q80TY0;A2AQ43;A2AQ44;A0A0A6YWT1;F6VVN1;A2AQ47;A2AQ39;Q61053	Formin-binding protein 1	Fnbp1	tr|A2AQ42|A2AQ42_MOUSE Formin-binding protein 1 OS=Mus musculus OX=10090 GN=Fnbp1 PE=1 SV=1;tr|A2AQ45|A2AQ45_MOUSE Formin-binding protein 1 OS=Mus musculus OX=10090 GN=Fnbp1 PE=1 SV=1;tr|A2AQ41|A2AQ41_MOUSE Formin-binding protein 1 OS=Mus musculus OX=10090	569380	449160	457740	839010	1113500	690990	145740	358240	587810	964800	484810	387550	20.0492	19.8098	19.7211	19.775	20.0777	19.4084	18.5647	19.2459	19.5763	20.0131	19.407	18.6643	0.0453276	0.048689	0.561672
A2AIX1	A2AIX1;E9QAT4;Q8K000;Q80U43;F7BPW6;Q811L5;Q8R336;Q3TRA8;Q3TZR0		Sec16a	tr|A2AIX1|A2AIX1_MOUSE Protein transport protein sec16 OS=Mus musculus OX=10090 GN=Sec16a PE=1 SV=1;tr|E9QAT4|E9QAT4_MOUSE Protein transport protein sec16 OS=Mus musculus OX=10090 GN=Sec16a PE=1 SV=1;tr|Q8K000|Q8K000_MOUSE Sec16a protein (Fragment) OS=Mus	99979	112580	79689	255430	197500	115230	110850	259070	226770	440180	107950	264470	17.5797	17.7976	17.219	18.107	17.6492	16.9646	17.9459	18.6043	18.1217	18.8674	17.3539	18.1996	0.0453276	0.0479973	-0.629274
Q9CYA0	Q9CYA0	Cysteine-rich with EGF-like domain protein 2	Creld2	sp|Q9CYA0|CREL2_MOUSE Cysteine-rich with EGF-like domain protein 2 OS=Mus musculus OX=10090 GN=Creld2 PE=1 SV=1	651080	902180	629610	667690	677620	1072600	1650100	613650	1062900	1935200	2003600	1477300	20.2392	20.7247	20.1368	19.593	19.5004	20.1799	21.6801	19.9256	20.3426	21.0905	21.5328	20.738	0.0453276	0.048477	-0.822589
A0A0R4J0W6	A0A0R4J0W6;Q9CRC8;Q78KN5;F6RGS7;F6RDA7;D6RHB1	Leucine-rich repeat-containing protein 40	Lrrc40	tr|A0A0R4J0W6|A0A0R4J0W6_MOUSE Leucine rich repeat containing 40, isoform CRA_a OS=Mus musculus OX=10090 GN=Lrrc40 PE=1 SV=1;sp|Q9CRC8|LRC40_MOUSE Leucine-rich repeat-containing protein 40 OS=Mus musculus OX=10090 GN=Lrrc40 PE=1 SV=2;tr|Q78KN5|Q78KN5_MOUSE	129330	162680	166280	271390	680960	401860	309810	525420	621570	475230	291050	432310	18.0866	18.4151	18.3336	18.1145	19.5098	18.6852	19.3374	19.5467	19.4723	19.0781	18.7365	18.9456	0.0453276	0.0483057	-0.662003
Q80SY5	Q80SY5;A0A0G2JEW4;A0A0G2JGW4;Q8CI29	Pre-mRNA-splicing factor 38B	Prpf38b	sp|Q80SY5|PR38B_MOUSE Pre-mRNA-splicing factor 38B OS=Mus musculus OX=10090 GN=Prpf38b PE=1 SV=1	483940	662370	840010	1108800	1794300	1620100	251570	191570	1062200	922100	883340	254750	19.9163	20.378	20.5678	20.1417	20.709	20.6095	19.2968	18.4923	20.3986	19.9064	20.2502	18.1014	0.0453276	0.0484849	0.97942
Q80W21	Q80W21;D3YVP6;D3YVP5;E9QAC8;D3YZ29	Glutathione S-transferase Mu 7	Gstm7	sp|Q80W21|GSTM7_MOUSE Glutathione S-transferase Mu 7 OS=Mus musculus OX=10090 GN=Gstm7 PE=1 SV=1;tr|D3YVP6|D3YVP6_MOUSE Glutathione S-transferase Mu 7 OS=Mus musculus OX=10090 GN=Gstm7 PE=1 SV=2;tr|D3YVP5|D3YVP5_MOUSE Glutathione S-transferase Mu 7 OS=Mus	409270	351110	412530	759270	870550	913680	391120	429790	1400300	1266000	981390	1532000	19.7515	19.6166	19.7055	19.538	19.6195	19.7385	19.9103	19.5868	20.7749	20.3224	20.3675	20.6271	0.0453276	0.0481819	-0.603244
A0A087WQH4	A0A087WQH4;F8VPL1;Q5RJF7;B9EIV3;Q3UUW6	Voltage-dependent calcium channel subunit alpha-2/delta-4;Voltage-dependent calcium channel subunit alpha-2-4;Voltage-dependent calcium channel subunit delta-4	Cacna2d4	tr|A0A087WQH4|A0A087WQH4_MOUSE Voltage-dependent calcium channel subunit alpha-2/delta-4 OS=Mus musculus OX=10090 GN=Cacna2d4 PE=4 SV=1;tr|F8VPL1|F8VPL1_MOUSE Voltage-dependent calcium channel subunit alpha-2/delta-4 OS=Mus musculus OX=10090 GN=Cacna2d4 PE	260170	183140	233180	339730	379740	460800	138390	250090	215160	325200	255910	244260	18.894	18.5128	18.7017	18.5189	18.5635	18.9035	18.3221	18.6194	18.1449	18.4811	18.5497	18.0724	0.0453276	0.0485318	0.317463
Q91WG4	Q91WG4;Q8C8Q3	Elongator complex protein 2	Elp2	sp|Q91WG4|ELP2_MOUSE Elongator complex protein 2 OS=Mus musculus OX=10090 GN=Elp2 PE=1 SV=1;tr|Q8C8Q3|Q8C8Q3_MOUSE Uncharacterized protein OS=Mus musculus OX=10090 PE=2 SV=1	293320	265420	220340	445160	413120	566760	194220	252260	270030	357200	271690	401290	19.0919	19.0238	18.6799	18.8975	18.6611	19.1874	18.7932	18.679	18.477	18.593	18.6103	18.7917	0.0453276	0.0480433	0.266218
P0DP60	P0DP60			sp|P0DP60|LYNX1_MOUSE Ly-6/neurotoxin-like protein 1 OS=Mus musculus OX=10090 GN=Lynx1 PE=1 SV=1	1997100	2862200	3822700	5707900	7896300	4952700	1352500	1081800	2548300	5535400	3001500	5536200	22.0905	22.5636	22.7964	22.3844	22.8002	22.0562	21.8367	21.1635	21.8951	22.3637	21.8037	22.3898	0.0453276	0.048626	0.539782
Q8K268	Q8K268	ATP-binding cassette sub-family F member 3	Abcf3	sp|Q8K268|ABCF3_MOUSE ATP-binding cassette sub-family F member 3 OS=Mus musculus OX=10090 GN=Abcf3 PE=1 SV=1	364590	110080	217590	496090	732490	706140	61909	233350	298820	173450	446240	242990	19.4657	17.9938	18.7492	18.9067	19.3462	19.3397	17.4211	18.6648	18.6866	17.4337	19.1891	17.9363	0.0453276	0.0479208	0.744959
A8Y5P4	A8Y5P4;A2AJI0;A2AJI1;F6WF36	MAP7 domain-containing protein 1	Map7d1	tr|A8Y5P4|A8Y5P4_MOUSE MAP7 domain-containing protein 1 OS=Mus musculus OX=10090 GN=Map7d1 PE=1 SV=1;sp|A2AJI0|MA7D1_MOUSE MAP7 domain-containing protein 1 OS=Mus musculus OX=10090 GN=Map7d1 PE=1 SV=1;tr|A2AJI1|A2AJI1_MOUSE MAP7 domain-containing protein 1	191390	125300	237630	247540	490180	239860	213940	367370	433410	713700	227120	385690	18.4894	17.9882	18.7168	18.1327	18.9475	18.0227	18.8654	19.1138	19.0278	19.5924	18.4275	18.7791	0.0453276	0.0476474	-0.584812
Q5XKN4	Q5XKN4;A0A0N4SV89	Protein jagunal homolog 1	Jagn1	sp|Q5XKN4|JAGN1_MOUSE Protein jagunal homolog 1 OS=Mus musculus OX=10090 GN=Jagn1 PE=1 SV=2	369500	643950	867200	3419600	2365700	6019800	519810	372690	663450	1110600	1190200	1071600	19.872	20.6732	20.95	21.3922	20.8159	22.0525	20.5572	19.6424	20.1045	19.9764	20.43	19.95	0.0453276	0.0483912	0.849223
Q921P9	Q921P9	Transcription elongation factor A protein-like 1	Tceal1	sp|Q921P9|TCAL1_MOUSE Transcription elongation factor A protein-like 1 OS=Mus musculus OX=10090 GN=Tceal1 PE=2 SV=1	5666100	732350	1017400	1631300	1722700	2065200	193850	60602	1048500	1779300	526790	1559900	22.8995	20.5821	20.8586	20.6479	20.598	20.9884	19.1898	17.4338	20.4692	20.8408	19.1355	20.6277	0.0453276	0.0482902	1.47961
Q3U466	Q3U466;D6RE34;F6SXC2;A0PJN2		Cln6	tr|Q3U466|Q3U466_MOUSE Ceroid-lipofuscinosis, neuronal 6 OS=Mus musculus OX=10090 GN=Cln6 PE=1 SV=1;tr|D6RE34|D6RE34_MOUSE Ceroid-lipofuscinosis, neuronal 6 OS=Mus musculus OX=10090 GN=Cln6 PE=1 SV=1;tr|F6SXC2|F6SXC2_MOUSE Ceroid-lipofuscinosis, neuronal 6	2624500	2200800	2281700	2865900	2836300	1864000	1590600	2067400	2073500	1007200	1866200	2438000	22.0311	21.8569	21.785	21.7675	21.6493	21.1518	21.5938	21.4726	21.1698	20.4497	21.6068	21.6033	0.0453276	0.0477306	0.390946
Q5SWP3	Q5SWP3;H3BKC6	NAC-alpha domain-containing protein 1	Nacad	sp|Q5SWP3|NACAD_MOUSE NAC-alpha domain-containing protein 1 OS=Mus musculus OX=10090 GN=Nacad PE=1 SV=1	38642	51737	90681	275290	76410	148430	83182	264310	141620	285750	94033	374790	16.4127	16.8463	17.4523	18.1137	16.1806	17.1674	17.6207	18.6535	17.5547	18.193	17.0214	18.5989	0.0453276	0.0483135	-0.911518
A0A0R4J187	A0A0R4J187;P23475;E9Q0B8;E9Q4A4;E9PZD4;E9Q163	X-ray repair cross-complementing protein 6	Xrcc6	tr|A0A0R4J187|A0A0R4J187_MOUSE X-ray repair cross-complementing protein 6 OS=Mus musculus OX=10090 GN=Xrcc6 PE=1 SV=1;sp|P23475|XRCC6_MOUSE X-ray repair cross-complementing protein 6 OS=Mus musculus OX=10090 GN=Xrcc6 PE=1 SV=5	259910	135780	150980	305020	294670	121060	193390	271510	367380	277610	389130	569280	18.8681	18.0317	18.0539	18.4301	18.2817	17.1873	18.6976	18.6783	18.7782	18.3337	19.1285	19.2695	0.0453276	0.0481973	-0.672157
B1AS37	B1AS37;Q9D032;B1AS34;Q8BYA8;Q8BMY2;Q3U5B9	Single-stranded DNA-binding protein 3	Ssbp3	tr|B1AS37|B1AS37_MOUSE Single-stranded DNA-binding protein 3 OS=Mus musculus OX=10090 GN=Ssbp3 PE=1 SV=1;sp|Q9D032|SSBP3_MOUSE Single-stranded DNA-binding protein 3 OS=Mus musculus OX=10090 GN=Ssbp3 PE=1 SV=2;tr|B1AS34|B1AS34_MOUSE Single-stranded DNA-bind	1036800	740020	1265900	1682100	1387600	1792100	0	460760	1412000	1047500	945110	0	20.6755	20.2858	20.8822	20.899	20.5312	20.9174	15.7469	19.3518	20.5392	20.2887	20.5332	13.6025	0.0453276	0.0488234	2.3548
A2A9W3	A2A9W3;Q3UBZ5;A2A9W1;Q8BTE1	MIF4G domain-containing protein	Mif4gd	tr|A2A9W3|A2A9W3_MOUSE MIF4G domain-containing protein OS=Mus musculus OX=10090 GN=Mif4gd PE=1 SV=1;sp|Q3UBZ5|MI4GD_MOUSE MIF4G domain-containing protein OS=Mus musculus OX=10090 GN=Mif4gd PE=1 SV=1;tr|A2A9W1|A2A9W1_MOUSE MIF4G domain-containing protein (F	782380	666620	362830	770650	624640	420300	180260	312030	903580	350450	191290	532320	20.1799	20.0397	19.187	19.9827	19.5342	18.9745	18.5982	18.8369	19.8539	18.8001	18.3078	19.4658	0.0453276	0.0488789	0.672526
E9Q9M0	E9Q9M0;Q6A078;Q99KF2;A0A1W2P6U7	Centrosomal protein of 290 kDa	Cep290	tr|E9Q9M0|E9Q9M0_MOUSE Centrosomal protein of 290 kDa OS=Mus musculus OX=10090 GN=Cep290 PE=1 SV=1;sp|Q6A078|CE290_MOUSE Centrosomal protein of 290 kDa OS=Mus musculus OX=10090 GN=Cep290 PE=1 SV=2	53084	81872	48444	33835	92764	80429	26821	6950.9	29854	22266	54326	64641	16.5219	17.0987	16.3577	15.1049	16.6158	16.4354	15.907	13.8538	15.3329	14.4531	16.3719	16.2152	0.0453276	0.0487126	1.00009
Q3UJQ2	Q3UJQ2		Hmgcs1	tr|Q3UJQ2|Q3UJQ2_MOUSE Uncharacterized protein (Fragment) OS=Mus musculus OX=10090 GN=Hmgcs1 PE=2 SV=1	1094800	1290600	1241600	2006700	1844000	1613500	1660500	1914300	2002300	1908900	1881100	1851400	20.9708	21.2287	21.0704	21.1903	20.9431	20.7923	21.6948	21.4355	21.2077	21.1437	21.5457	21.1207	0.0453276	0.0481742	-0.325422
Q9WTI7	Q9WTI7	Unconventional myosin-Ic	Myo1c	sp|Q9WTI7|MYO1C_MOUSE Unconventional myosin-Ic OS=Mus musculus OX=10090 GN=Myo1c PE=1 SV=2	102000	169780	97541	110410	173260	147360	41884	18754	124260	114490	115200	69900	17.4908	18.1417	17.3858	16.8696	17.519	17.2903	16.6488	15.2916	17.2402	16.9663	17.4791	16.1241	0.0453276	0.0484692	0.824513
Q62311	Q62311;D3Z0T0;D3Z5H6;S4R1R2;D3Z4X5	Transcription initiation factor TFIID subunit 6	Taf6	sp|Q62311|TAF6_MOUSE Transcription initiation factor TFIID subunit 6 OS=Mus musculus OX=10090 GN=Taf6 PE=1 SV=1;tr|D3Z0T0|D3Z0T0_MOUSE Transcription initiation factor TFIID subunit 6 OS=Mus musculus OX=10090 GN=Taf6 PE=1 SV=1	127290	153120	140620	220220	228990	213220	39297	140080	121000	126150	183130	112950	17.8733	18.1552	17.9405	17.9175	17.8507	17.7892	16.644	17.7691	17.3074	17.075	18.1042	16.9257	0.0453276	0.0477458	0.616871
J3QPR1	J3QPR1;P54254	Ataxin-1	Atxn1	tr|J3QPR1|J3QPR1_MOUSE Ataxin-1 OS=Mus musculus OX=10090 GN=Atxn1 PE=1 SV=1;sp|P54254|ATX1_MOUSE Ataxin-1 OS=Mus musculus OX=10090 GN=Atxn1 PE=1 SV=2	523270	0	0	27753	0	0	22586	29662	36447	1715900	0	34099	19.4921	13.0239	14.4184	14.9604	15.1136	12.6627	15.6353	15.5306	15.4991	20.7574	15.1516	15.2957	0.0453276	0.0479132	-1.36643
Q3U7R1	Q3U7R1;A0A1W2P784	Extended synaptotagmin-1	Esyt1	sp|Q3U7R1|ESYT1_MOUSE Extended synaptotagmin-1 OS=Mus musculus OX=10090 GN=Esyt1 PE=1 SV=2	81376	56710	91874	160230	139050	98571	52536	195480	149500	154180	141360	164660	17.2715	16.8842	17.3654	17.4623	17.1131	16.6256	16.9464	18.1245	17.5133	17.4313	17.7411	17.5576	0.0453276	0.0485475	-0.432001
Q3TA91	Q3TA91;Q4VAF7;P09926;Q3TM29	Surfeit locus protein 2	Surf2	tr|Q3TA91|Q3TA91_MOUSE Uncharacterized protein OS=Mus musculus OX=10090 GN=Surf2 PE=2 SV=1;tr|Q4VAF7|Q4VAF7_MOUSE Surfeit gene 2 OS=Mus musculus OX=10090 GN=Surf2 PE=1 SV=1;sp|P09926|SURF2_MOUSE Surfeit locus protein 2 OS=Mus musculus OX=10090 GN=Surf2 PE=	555070	477590	477580	971100	787520	727150	346090	0	722730	516550	517300	122240	19.9126	19.7887	19.6824	20.0953	19.5919	19.5094	19.5588	14.5317	19.7392	19.0365	19.5317	16.5718	0.0453276	0.0478369	1.60178
Q3TKQ3	Q3TKQ3;Q8VBV3;A2AV19;A0A0A6YW57	Exosome complex component RRP4	Exosc2	tr|Q3TKQ3|Q3TKQ3_MOUSE Exosome component 2 OS=Mus musculus OX=10090 GN=Exosc2 PE=1 SV=1;sp|Q8VBV3|EXOS2_MOUSE Exosome complex component RRP4 OS=Mus musculus OX=10090 GN=Exosc2 PE=1 SV=1;tr|A2AV19|A2AV19_MOUSE Exosome complex component RRP4 (Fragment) OS=Mu	262720	173790	231990	828370	613300	759860	173080	170980	0	640030	233290	298870	19.156	18.7314	18.9608	19.4635	18.7706	19.217	18.8734	18.4517	14.0207	19.0298	17.7175	17.6771	0.0453276	0.0477534	1.4215
Q6NVE9	Q6NVE9	Protein phosphatase PTC7 homolog	Pptc7	sp|Q6NVE9|PPTC7_MOUSE Protein phosphatase PTC7 homolog OS=Mus musculus OX=10090 GN=Pptc7 PE=1 SV=1	370690	288330	340230	169810	499850	538730	495760	626740	519020	668430	412620	441170	19.2584	18.9804	19.0823	17.8728	19.1577	19.2955	19.8835	19.7233	19.158	19.6612	19.4071	19.1456	0.0453276	0.0477382	-0.555269
Q9ERA0	Q9ERA0;Q3URS4	Alpha-globin transcription factor CP2	Tfcp2	sp|Q9ERA0|TFCP2_MOUSE Alpha-globin transcription factor CP2 OS=Mus musculus OX=10090 GN=Tfcp2 PE=1 SV=1;tr|Q3URS4|Q3URS4_MOUSE Uncharacterized protein (Fragment) OS=Mus musculus OX=10090 GN=Tfcp2 PE=2 SV=1	314120	445280	366890	314420	284380	531600	258880	363090	220030	152970	101930	282810	18.8882	19.3949	19.0302	18.713	18.4682	19.3521	18.8612	18.8421	17.9022	17.7696	17.6071	18.6159	0.0453276	0.0483679	0.708095
Q9CQF8	Q9CQF8	Ribosomal protein 63, mitochondrial	Mrpl57	sp|Q9CQF8|RT63_MOUSE Ribosomal protein 63, mitochondrial OS=Mus musculus OX=10090 GN=Mrpl57 PE=1 SV=1	0	235120	247250	825680	1219900	625050	117770	548480	857960	953820	893680	2346300	15.5719	19.3232	19.2772	19.1103	19.6541	18.5321	18.6706	20.0414	20.2926	19.3974	19.785	21.0103	0.0453276	0.0481048	-1.2881
Q3TWN5	Q3TWN5		Hnrnpu	tr|Q3TWN5|Q3TWN5_MOUSE Uncharacterized protein OS=Mus musculus OX=10090 GN=Hnrnpu PE=2 SV=1	82808	91681	90055	44484	0	0	114070	131750	277860	130790	95797	0	16.476	16.682	16.5308	16.3199	14.2747	15.2826	17.1662	16.8733	17.596	17.6197	17.5886	14.385	0.0453276	0.048298	-0.943815
A5D6P3	A5D6P3;O35379;Q8C7V6;Q3UDM1;E9Q1I5	Multidrug resistance-associated protein 1	Abcc1	tr|A5D6P3|A5D6P3_MOUSE ATP-binding cassette, sub-family C (CFTR/MRP), member 1 OS=Mus musculus OX=10090 GN=Abcc1 PE=1 SV=1;sp|O35379|MRP1_MOUSE Multidrug resistance-associated protein 1 OS=Mus musculus OX=10090 GN=Abcc1 PE=1 SV=1	26418	25852	36032	37289	78218	48500	10993	23555	47401	22168	29131	21543	15.574	15.605	15.9218	15.3953	16.3028	15.6888	14.6518	15.1872	15.8014	14.7048	15.4736	14.6862	0.0453276	0.0481356	0.663794
Q3U487	Q3U487	E3 ubiquitin-protein ligase HECTD3	Hectd3	sp|Q3U487|HECD3_MOUSE E3 ubiquitin-protein ligase HECTD3 OS=Mus musculus OX=10090 GN=Hectd3 PE=1 SV=2	0	0	0	29629	38910	37802	17636	46375	0	53592	30545	36334	14.3605	14.1677	13.316	14.5219	14.8682	14.8739	15.4437	16.1471	13.9431	15.6315	15.1285	14.9535	0.0453276	0.048028	-0.856524
Q3UQH1	Q3UQH1;Q3U3Y0;Q148Z6;Q8BUV8	Protein GPR107	Gpr107	tr|Q3UQH1|Q3UQH1_MOUSE Uncharacterized protein OS=Mus musculus OX=10090 GN=Gpr107 PE=2 SV=1;tr|Q3U3Y0|Q3U3Y0_MOUSE Uncharacterized protein OS=Mus musculus OX=10090 GN=Gpr107 PE=2 SV=1;tr|Q148Z6|Q148Z6_MOUSE Expressed sequence AI790205 OS=Mus musculus OX=10	65772	24985	48300	0	17980	19916	28990	12436	32491	0	3093.9	11420	16.0852	14.9818	15.6624	14.5354	14.8392	15.0286	15.3117	13.8772	14.7503	14.0612	12.9013	14.362	0.0453276	0.0486496	0.978128
A0A0J9YVF6	A0A0J9YVF6;A0A0J9YV01;H9H9S3;Q3URW5;Q80TX6;A0A0M3HEP2;Q9R0G7;A0A0J9YUY9;A0A0J9YU94	Zinc finger E-box-binding homeobox 2	Zeb2	tr|A0A0J9YVF6|A0A0J9YVF6_MOUSE Zinc finger E-box-binding homeobox 2 (Fragment) OS=Mus musculus OX=10090 GN=Zeb2 PE=1 SV=1;tr|A0A0J9YV01|A0A0J9YV01_MOUSE Zinc finger E-box-binding homeobox 2 OS=Mus musculus OX=10090 GN=Zeb2 PE=1 SV=1;tr|H9H9S3|H9H9S3_MOUSE	0	0	0	0	0	0	18081	0	22559	0	0	0	13.9309	13.8747	13.4691	13.3826	12.6567	14.7269	15.0107	14.7247	14.5394	14.4757	14.1264	14.3128	0.0453276	0.0480356	-0.858123
Q3TKB7	Q3TKB7;Q99N84;Q3THT9;G3UYQ9;G3UYX8;G3UX79;Q542W5	28S ribosomal protein S18b, mitochondrial	Mrps18b	tr|Q3TKB7|Q3TKB7_MOUSE Uncharacterized protein OS=Mus musculus OX=10090 GN=Mrps18b PE=2 SV=1;sp|Q99N84|RT18B_MOUSE 28S ribosomal protein S18b, mitochondrial OS=Mus musculus OX=10090 GN=Mrps18b PE=1 SV=1;tr|Q3THT9|Q3THT9_MOUSE Uncharacterized protein OS=Mus	913770	779540	858580	960450	1475000	2173600	1538700	434060	211600	635980	97908	507230	20.4945	20.3485	20.3569	20.22	20.7126	21.3081	21.3857	19.3056	18.0864	19.6616	17.4116	19.3621	0.0655522	0.072226	1.37124
A2AMH5	A2AMH5;A2AMH4;Q6X893;A2AMH3;A2AMH8	Choline transporter-like protein 1	Slc44a1	tr|A2AMH5|A2AMH5_MOUSE Choline transporter-like protein 1 OS=Mus musculus OX=10090 GN=Slc44a1 PE=1 SV=1;tr|A2AMH4|A2AMH4_MOUSE Choline transporter-like protein 1 OS=Mus musculus OX=10090 GN=Slc44a1 PE=1 SV=1;sp|Q6X893|CTL1_MOUSE Choline transporter-like pr	402620	372300	225710	28233	459080	536450	87667	344670	0	212260	152340	95264	19.1739	19.133	18.4007	14.9967	19.1166	19.4024	17.4973	18.7571	14.7308	18.0953	18.0244	16.8989	0.0655522	0.0725393	1.03658
A0A0U1RPY2	A0A0U1RPY2;P59648	FXYD domain-containing ion transport regulator 7	Fxyd7	tr|A0A0U1RPY2|A0A0U1RPY2_MOUSE FXYD domain-containing ion transport regulator OS=Mus musculus OX=10090 GN=Fxyd7 PE=1 SV=1;sp|P59648|FXYD7_MOUSE FXYD domain-containing ion transport regulator 7 OS=Mus musculus OX=10090 GN=Fxyd7 PE=3 SV=1	3878100	3891200	3367600	5066700	4601200	4584400	3172200	2514100	1471400	0	0	4585400	22.0082	22.0781	21.7414	22.824	22.6076	22.6421	21.9674	21.1269	20.0277	15.7161	17.0379	22.7437	0.0655522	0.0729408	2.54695
Q8BVF2	Q8BVF2;A0A0A6YXV1	Phosducin-like protein 3	Pdcl3	sp|Q8BVF2|PDCL3_MOUSE Phosducin-like protein 3 OS=Mus musculus OX=10090 GN=Pdcl3 PE=1 SV=1	272860	281130	147610	727240	282220	698390	65278	0	0	770270	187500	465330	19.2315	19.3183	18.4702	19.0724	17.253	18.9129	17.7787	14.7562	15.5724	19.2071	17.2115	18.3421	0.0655522	0.0722741	1.56505
Q99JX1	Q99JX1	Transcription initiation factor TFIID subunit 11	Taf11	sp|Q99JX1|TAF11_MOUSE Transcription initiation factor TFIID subunit 11 OS=Mus musculus OX=10090 GN=Taf11 PE=2 SV=1	266790	288870	413160	609300	635470	565350	62034	77618	786370	270600	168600	198360	18.9241	19.0746	19.3975	19.4575	19.3929	19.2547	17.3731	17.2175	19.7319	18.1661	17.8599	17.6849	0.0655522	0.0732109	1.24464
A2AW05	A2AW05;Q05DR5;Q08943	FACT complex subunit SSRP1	Ssrp1	tr|A2AW05|A2AW05_MOUSE FACT complex subunit SSRP1 (Fragment) OS=Mus musculus OX=10090 GN=Ssrp1 PE=1 SV=1;tr|Q05DR5|Q05DR5_MOUSE FACT complex subunit SSRP1 (Fragment) OS=Mus musculus OX=10090 GN=Ssrp1 PE=2 SV=1;sp|Q08943|SSRP1_MOUSE FACT complex subunit SSR	282920	44303	268130	314850	174880	313530	37411	0	35344	0	359210	220320	19.0039	16.8318	18.8857	18.1437	17.0568	18.0563	16.7815	14.9139	16.0126	15.2984	18.8506	17.6191	0.0655522	0.0723823	1.41704
Q8K1R3	Q8K1R3;Q3TST0;Q3UNL5;Q3TN29	Polyribonucleotide nucleotidyltransferase 1, mitochondrial	Pnpt1	sp|Q8K1R3|PNPT1_MOUSE Polyribonucleotide nucleotidyltransferase 1, mitochondrial OS=Mus musculus OX=10090 GN=Pnpt1 PE=1 SV=1;tr|Q3TST0|Q3TST0_MOUSE Uncharacterized protein OS=Mus musculus OX=10090 GN=Pnpt1 PE=2 SV=1;tr|Q3UNL5|Q3UNL5_MOUSE Uncharacterized p	71790	44126	46202	285100	114540	211270	0	0	27743	80119	264600	62818	17.3888	16.8212	16.7645	17.7939	16.4423	17.3187	16.3425	15.4455	15.6378	16.0927	18.1056	15.7823	0.0655522	0.0722141	0.853829
Q9CXI0	Q9CXI0;F6X4L9;Q3UWE3	2-methoxy-6-polyprenyl-1,4-benzoquinol methylase, mitochondrial	Coq5	sp|Q9CXI0|COQ5_MOUSE 2-methoxy-6-polyprenyl-1,4-benzoquinol methylase, mitochondrial OS=Mus musculus OX=10090 GN=Coq5 PE=1 SV=2	164460	40981	90395	285910	577780	646790	0	0	190920	494020	154360	86341	18.5628	16.991	17.8107	17.5117	18.5699	18.8164	15.8672	13.0057	18.2567	18.4742	16.9795	15.5312	0.0655522	0.0724185	1.69133
Q9D8V7	Q9D8V7;Q8BM48;D6RFV4;D3Z5H3	Signal peptidase complex catalytic subunit SEC11C;Signal peptidase I	Sec11c	sp|Q9D8V7|SC11C_MOUSE Signal peptidase complex catalytic subunit SEC11C OS=Mus musculus OX=10090 GN=Sec11c PE=1 SV=3;tr|Q8BM48|Q8BM48_MOUSE Signal peptidase I OS=Mus musculus OX=10090 GN=Sec11c PE=2 SV=1	656570	129130	540280	402240	631490	674340	136780	184100	0	284650	0	580380	20.0175	18.0315	19.7164	18.7581	19.3063	19.4514	18.2635	18.1931	14.2743	18.2725	13.9648	19.3524	0.0655522	0.0728187	2.16009
Q8K0B2	Q8K0B2	Probable lysosomal cobalamin transporter	Lmbrd1	sp|Q8K0B2|LMBD1_MOUSE Probable lysosomal cobalamin transporter OS=Mus musculus OX=10090 GN=Lmbrd1 PE=1 SV=1	107600	170860	210450	425450	323630	261960	0	196140	0	150830	306690	227390	17.9401	18.5247	18.661	18.4958	17.846	17.518	15.2646	18.4234	13.8497	16.6334	18.4527	17.4117	0.0655522	0.0731494	1.49171
P60761	P60761	Neurogranin;NEUG(55-78)	Nrgn	sp|P60761|NEUG_MOUSE Neurogranin OS=Mus musculus OX=10090 GN=Nrgn PE=1 SV=1	1623500	876830	2837500	2468800	2407400	1232300	643830	1442800	0	661520	0	2237900	21.1625	20.4086	21.841	21.5823	21.4368	20.5692	20.1685	20.7679	15.2622	19.8157	13.1393	21.4945	0.0655522	0.0734087	2.72535
E9QP54	E9QP54;Q8K3E5;A0A1L1SQE2;E9Q552;Q3KQM7;Q3TM46	Jouberin	Ahi1	tr|E9QP54|E9QP54_MOUSE Jouberin OS=Mus musculus OX=10090 GN=Ahi1 PE=1 SV=1;sp|Q8K3E5|AHI1_MOUSE Jouberin OS=Mus musculus OX=10090 GN=Ahi1 PE=1 SV=2;tr|A0A1L1SQE2|A0A1L1SQE2_MOUSE Jouberin OS=Mus musculus OX=10090 GN=Ahi1 PE=1 SV=1	53031	75154	62471	34957	32097	125640	43128	87438	31753	23458	0	8270.3	16.1261	16.6539	16.2856	15.7283	15.5161	17.2895	16.0803	16.5539	14.8885	15.2454	15.1205	13.9408	0.0655522	0.0714429	0.961698
Q8CAK1	Q8CAK1	Putative transferase CAF17 homolog, mitochondrial	Iba57	sp|Q8CAK1|CAF17_MOUSE Putative transferase CAF17 homolog, mitochondrial OS=Mus musculus OX=10090 GN=Iba57 PE=1 SV=1	242060	152980	0	676590	153380	446350	63697	0	190090	266790	0	0	18.6588	18.1017	15.5749	19.3686	17.2943	18.7518	17.0929	14.7068	17.7797	18.1605	15.3651	12.9453	0.0655522	0.0729041	1.94998
E9QJS0	E9QJS0;Q501J4;G5E8U8;G5E8U5;Q80ZK0;Q3UVS8;D3Z6K5	28S ribosomal protein S10, mitochondrial	Mrps10	tr|E9QJS0|E9QJS0_MOUSE 28S ribosomal protein S10, mitochondrial OS=Mus musculus OX=10090 GN=Mrps10 PE=1 SV=1;tr|Q501J4|Q501J4_MOUSE Mrps10 protein (Fragment) OS=Mus musculus OX=10090 GN=Mrps10 PE=2 SV=1;tr|G5E8U8|G5E8U8_MOUSE 28S ribosomal protein S10, mit	255000	321510	295410	370550	277220	845410	125290	60164	106350	140120	130290	723710	18.9213	19.2712	19.0505	18.5527	18.0075	19.6891	18.2415	16.8688	17.2975	17.1544	17.4657	19.5835	0.0655522	0.0724426	1.14682
Q8BJS4	Q8BJS4;Q4QQM3;Q6A022	SUN domain-containing protein 2	Sun2	sp|Q8BJS4|SUN2_MOUSE SUN domain-containing protein 2 OS=Mus musculus OX=10090 GN=Sun2 PE=1 SV=3;tr|Q4QQM3|Q4QQM3_MOUSE Unc84b protein OS=Mus musculus OX=10090 GN=Sun2 PE=2 SV=1	329810	43016	0	75677	59798	167070	3424.2	22729	9505.6	0	40656	53920	18.7718	16.444	13.8852	16.1257	15.5655	17.4362	13.6349	15.4343	14.1463	14.3213	15.5649	15.5867	0.0655522	0.0707341	1.59002
Q32MD7	Q32MD7;Q9CQE5	Regulator of G-protein signaling 10	Rgs10	tr|Q32MD7|Q32MD7_MOUSE Regulator of G-protein signalling 10 OS=Mus musculus OX=10090 GN=Rgs10 PE=1 SV=1;sp|Q9CQE5|RGS10_MOUSE Regulator of G-protein signaling 10 OS=Mus musculus OX=10090 GN=Rgs10 PE=1 SV=1	16762	264180	476160	550530	432480	464130	0	57530	0	219720	0	618840	15.6947	19.1605	19.7776	18.7087	18.2197	18.3751	14.2941	16.9961	13.5054	17.3467	12.4804	18.9367	0.0655522	0.0727456	2.72947
D3Z3A8	D3Z3A8;Q8C170	Unconventional myosin-IXa	Myo9a	tr|D3Z3A8|D3Z3A8_MOUSE Unconventional myosin-IXa OS=Mus musculus OX=10090 GN=Myo9a PE=1 SV=1;sp|Q8C170|MYO9A_MOUSE Unconventional myosin-IXa OS=Mus musculus OX=10090 GN=Myo9a PE=1 SV=2	0	24594	0	134290	0	10571	3320.6	14969	4471.8	0	0	4073.9	13.5314	15.5884	13.5062	16.8263	14.7359	13.392	13.0662	14.6165	12.6818	14.2495	12.5669	12.2389	0.0655522	0.0718442	1.36007
Q8K0D7	Q8K0D7	Tail-anchored protein insertion receptor WRB	Wrb	sp|Q8K0D7|WRB_MOUSE Tail-anchored protein insertion receptor WRB OS=Mus musculus OX=10090 GN=Wrb PE=1 SV=1	102240	91212	37530	257040	308990	619400	0	31801	14437	349270	82723	275670	17.9974	17.9178	16.787	17.2864	17.4562	18.6631	14.4183	16.4383	15.2592	17.826	15.9094	17.4584	0.0655522	0.0712323	1.46639
A0A1W2P7X0	A0A1W2P7X0;E9QMV2;C6EQJ5;Q4KML4	Costars family protein ABRACL	Abracl	tr|A0A1W2P7X0|A0A1W2P7X0_MOUSE Costars family protein ABRACL (Fragment) OS=Mus musculus OX=10090 GN=Abracl PE=1 SV=1;tr|E9QMV2|E9QMV2_MOUSE Costars family protein ABRACL OS=Mus musculus OX=10090 GN=Abracl PE=1 SV=1;tr|C6EQJ5|C6EQJ5_MOUSE ASL1/3110003A17Rik	107370	354900	220910	1667800	3834800	574030	127390	130370	475220	0	291660	0	17.5358	19.3199	18.5088	20.5492	21.4698	19.1807	18.0296	17.555	19.0837	15.4176	18.7838	14.1635	0.0655522	0.0717021	2.25516
Q3TJB5	Q3TJB5;Q61140;Q3TLY3;Q3TXP6;Q3TJP4;Q3TIT7	Breast cancer anti-estrogen resistance protein 1	Bcar1	tr|Q3TJB5|Q3TJB5_MOUSE Uncharacterized protein OS=Mus musculus OX=10090 GN=Bcar1 PE=2 SV=1;sp|Q61140|BCAR1_MOUSE Breast cancer anti-estrogen resistance protein 1 OS=Mus musculus OX=10090 GN=Bcar1 PE=1 SV=2;tr|Q3TLY3|Q3TLY3_MOUSE Uncharacterized protein OS=	34148	25621	10213	109920	115800	46182	4173.8	29498	0	30588	0	78432	16.1598	15.8395	14.5028	16.5451	16.5051	15.3083	13.6058	15.7268	13.4406	14.8448	12.0705	16.1353	0.0655522	0.0719512	1.50612
Q3TGB1	Q3TGB1;Q9CQ26;Q5DTH9	STAM-binding protein	Stambp	tr|Q3TGB1|Q3TGB1_MOUSE Uncharacterized protein OS=Mus musculus OX=10090 GN=Stambp PE=2 SV=1;sp|Q9CQ26|STABP_MOUSE STAM-binding protein OS=Mus musculus OX=10090 GN=Stambp PE=1 SV=1;tr|Q5DTH9|Q5DTH9_MOUSE MKIAA4198 protein (Fragment) OS=Mus musculus OX=10090	117480	154480	147080	21013	214860	121470	0	107010	55496	0	60354	35273	17.3259	17.7462	17.5629	15.0484	18.0381	17.3207	15.8691	16.9648	15.7965	15.1902	16.8595	15.7837	0.0655522	0.0718205	1.0964
Q3TCU2	Q3TCU2;Q5I1X5	RelA-associated inhibitor	Ppp1r13l	tr|Q3TCU2|Q3TCU2_MOUSE Uncharacterized protein OS=Mus musculus OX=10090 GN=Ppp1r13l PE=1 SV=1;sp|Q5I1X5|IASPP_MOUSE RelA-associated inhibitor OS=Mus musculus OX=10090 GN=Ppp1r13l PE=1 SV=1	22635	0	436940	0	0	0	0	38911	0	0	0	0	14.8566	14.4112	18.2274	14.7633	15.5132	14.0403	13.758	15.2741	13.4094	14.5871	13.2989	13.7265	0.0655522	0.072953	1.29302
B2RRP1	B2RRP1;Q99MS8	Tubulin polyglutamylase complex subunit 1	Tpgs1	tr|B2RRP1|B2RRP1_MOUSE Gene trap ROSA b-geo 22 OS=Mus musculus OX=10090 GN=Tpgs1 PE=1 SV=1;sp|Q99MS8|TPGS1_MOUSE Tubulin polyglutamylase complex subunit 1 OS=Mus musculus OX=10090 GN=Tpgs1 PE=1 SV=1	75795	27086	0	290150	243960	182290	0	62308	0	130560	51503	0	17.4341	16.2443	14.8662	17.7366	17.3428	16.9424	13.6751	16.9786	14.1609	16.5327	15.5369	14.0836	0.0655522	0.0722021	1.5998
D3YTU5	D3YTU5;D3YVV3;Q3TS37		Ankrd29	tr|D3YTU5|D3YTU5_MOUSE Ankyrin repeat domain 29 OS=Mus musculus OX=10090 GN=Ankrd29 PE=1 SV=1;tr|D3YVV3|D3YVV3_MOUSE Ankyrin repeat domain 29 OS=Mus musculus OX=10090 GN=Ankrd29 PE=1 SV=1;tr|Q3TS37|Q3TS37_MOUSE Uncharacterized protein (Fragment) OS=Mus mus	74834	84148	70799	148560	158510	118800	0	0	143810	103020	35328	67320	17.149	17.3381	17.0325	17.2115	17.1812	16.7211	14.4423	13.3263	17.4307	16.588	15.1788	15.8514	0.0655522	0.0726726	1.636
E9Q942	E9Q942	Small integral membrane protein 13	Smim13	sp|E9Q942|SIM13_MOUSE Small integral membrane protein 13 OS=Mus musculus OX=10090 GN=Smim13 PE=1 SV=1	2487200	2095200	2380900	3114800	0	1924900	0	1460700	0	2279300	0	0	21.2199	21.0572	21.1059	22.2953	15.1973	21.5456	14.0984	20.3007	13.5123	21.8807	12.5783	14.0403	0.0655522	0.0720943	4.33509
Q99PE9	Q99PE9	ADP-ribosylation factor-like protein 4D	Arl4d	sp|Q99PE9|ARL4D_MOUSE ADP-ribosylation factor-like protein 4D OS=Mus musculus OX=10090 GN=Arl4d PE=2 SV=2	52999	299090	320130	448920	315270	135850	43118	104680	451160	0	0	191640	16.2994	18.7059	18.676	19.1418	18.5748	17.5195	16.2535	16.9768	18.6446	15.6367	13.7728	18.0765	0.0655522	0.0726241	1.59273
Q8CF17	Q8CF17;Q61845;A2AJG4	Meiosis-expressed gene 1 protein	Meig1	tr|Q8CF17|Q8CF17_MOUSE Uncharacterized protein OS=Mus musculus OX=10090 GN=Meig1 PE=2 SV=1;sp|Q61845|MEIG1_MOUSE Meiosis-expressed gene 1 protein OS=Mus musculus OX=10090 GN=Meig1 PE=1 SV=1;tr|A2AJG4|A2AJG4_MOUSE Meiosis-expressed gene 1 protein (Fragment)	303630	0	187880	248000	428130	400600	0	55184	182610	0	96140	314100	19.0701	15.3271	18.4057	17.8881	18.565	18.5148	14.9112	16.6825	17.906	13.7759	16.9493	18.2818	0.0655522	0.0711391	1.54403
Q8CGH9	Q8CGH9;Q8BJ97;Q3TDV8;A0A140LI69;E9Q3H2;D3Z1T3;Q8R1Y5;Q9CZA1;D3Z688;Q5DU63		Zfp444	tr|Q8CGH9|Q8CGH9_MOUSE Zfp444 protein (Fragment) OS=Mus musculus OX=10090 GN=Zfp444 PE=2 SV=1;tr|Q8BJ97|Q8BJ97_MOUSE Uncharacterized protein OS=Mus musculus OX=10090 GN=Zfp444 PE=2 SV=1;tr|Q3TDV8|Q3TDV8_MOUSE Zinc finger protein 444 OS=Mus musculus OX=1009	0	16834	138630	0	237380	256140	0	0	0	78026	101420	0	13.3517	15.6934	18.1013	14.2233	17.0933	17.2642	12.7183	13.0143	13.7982	15.4923	16.3579	13.1099	0.0655522	0.0724668	1.87273
Q3UDG9	Q3UDG9;Q3U7M4;Q3U6W5;Q0PM16;Q0PM15;P22366;Q3TIB3;F6SPW1;A0A1S5WLF0;Q8C1X0;A0A1S5WLE4	Myeloid differentiation primary response protein MyD88	Myd88	tr|Q3UDG9|Q3UDG9_MOUSE Uncharacterized protein (Fragment) OS=Mus musculus OX=10090 GN=Myd88 PE=2 SV=1;tr|Q3U7M4|Q3U7M4_MOUSE Myeloid differentiation primary response protein MyD88 OS=Mus musculus OX=10090 GN=Myd88 PE=2 SV=1;tr|Q3U6W5|Q3U6W5_MOUSE Myeloid d	32453	24635	51178	89672	118200	193630	34279	0	0	104190	0	0	16.0013	15.6895	16.5573	16.4243	16.6799	17.3707	16.3088	14.201	13.7977	16.6461	12.9928	13.4261	0.0655522	0.071975	1.89178
Q9D6Y4	Q9D6Y4;D6RJ21;D3Z373	Protein MEF2BNB	Mef2bnb;2310045N01Rik	sp|Q9D6Y4|BORC8_MOUSE BLOC-1-related complex subunit 8 OS=Mus musculus OX=10090 GN=Borcs8 PE=1 SV=1;tr|D6RJ21|D6RJ21_MOUSE BLOC-1-related complex subunit 8 OS=Mus musculus OX=10090 GN=Borcs8 PE=1 SV=1;tr|D3Z373|D3Z373_MOUSE BLOC-1-related complex subunit 8	54999	63086	230710	129670	179750	316460	44231	0	169540	118060	0	55108	16.6689	16.8972	18.4069	17.1775	17.544	18.4387	16.612	13.4318	17.5632	17.065	13.5506	15.9471	0.0655522	0.0710809	1.82725
Q8C5B4	Q8C5B4;P00688;P00687;G3UXY7;Q61297;E9PV85;D3YYQ5	Alpha-amylase;Pancreatic alpha-amylase;Alpha-amylase 1	Amy2;Amy1;Amy2a1	tr|Q8C5B4|Q8C5B4_MOUSE Alpha-amylase OS=Mus musculus OX=10090 PE=2 SV=1;sp|P00688|AMYP_MOUSE Pancreatic alpha-amylase OS=Mus musculus OX=10090 GN=Amy2 PE=1 SV=2;sp|P00687|AMY1_MOUSE Alpha-amylase 1 OS=Mus musculus OX=10090 GN=Amy1 PE=1 SV=2;tr|G3UXY7|G3UXY	28380	0	122900	8133	25541	228740	0	0	0	0	0	3539.4	15.3327	12.9866	17.1946	13.4915	14.9518	18.0085	14.1337	13.6737	13.0666	12.4672	13.1117	12.3946	0.0655522	0.0715958	2.18639
Q3UXU0	Q3UXU0;H3BJV9		Tsc22d1	tr|Q3UXU0|Q3UXU0_MOUSE TSC22 domain family, member 1 OS=Mus musculus OX=10090 GN=Tsc22d1 PE=2 SV=1	61192	0	83868	471200	92955	147540	0	0	0	143180	87656	74380	17.2536	14.701	17.5656	18.3065	15.4231	16.2586	14.3378	13.2442	13.377	16.3235	15.9758	15.2414	0.0655522	0.0724547	1.83481
P55099	P55099	Tachykinin-3;Neurokinin-B	Tac3	sp|P55099|TKNK_MOUSE Tachykinin-3 OS=Mus musculus OX=10090 GN=Tac3 PE=3 SV=2	62238	41798	87962	189380	285460	246580	0	0	141860	171370	36921	83569	17.157	16.7454	17.5083	17.1743	17.7461	17.5471	12.6813	14.1494	17.6387	17.0329	14.8582	15.8097	0.0655522	0.0730756	1.95135
A0A0R4J0B8	A0A0R4J0B8;Q62421;J3QQ08;J3QQ44;Q497N4	Endophilin-A3	Sh3gl3	tr|A0A0R4J0B8|A0A0R4J0B8_MOUSE Endophilin-A3 OS=Mus musculus OX=10090 GN=Sh3gl3 PE=1 SV=1;sp|Q62421|SH3G3_MOUSE Endophilin-A3 OS=Mus musculus OX=10090 GN=Sh3gl3 PE=1 SV=1;tr|J3QQ08|J3QQ08_MOUSE Endophilin-A3 OS=Mus musculus OX=10090 GN=Sh3gl3 PE=1 SV=1;tr|	0	43486	87524	145900	69959	0	0	0	0	0	0	0	13.2179	16.3891	17.148	17.1599	15.9321	15.2875	13.733	14.0565	13.7752	15.5642	12.8902	13.4008	0.0655522	0.0724064	1.95245
Q78ZC4	Q78ZC4;P50295;Q921E5	Arylamine N-acetyltransferase 2	Nat2	tr|Q78ZC4|Q78ZC4_MOUSE Arylamine N-acetyltransferase 2 OS=Mus musculus OX=10090 GN=Nat2 PE=1 SV=1;sp|P50295|ARY2_MOUSE Arylamine N-acetyltransferase 2 OS=Mus musculus OX=10090 GN=Nat2 PE=1 SV=1;tr|Q921E5|Q921E5_MOUSE Nat2 protein OS=Mus musculus OX=10090 G	29878	27785	0	0	27020	114530	0	0	0	48762	0	62035	15.9697	15.9365	13.6997	14.0642	14.2413	16.5182	13.5891	13.5452	13.1286	15.3067	13.513	15.7012	0.0655522	0.07225	0.940965
O54790	O54790;Q3UKW6;Q3U0G5;A0A1S6GWH7;O54791	Transcription factor MafG	Mafg	sp|O54790|MAFG_MOUSE Transcription factor MafG OS=Mus musculus OX=10090 GN=Mafg PE=1 SV=1	19385	0	58298	87146	69410	87655	19189	0	0	29273	0	59211	15.4289	13.3258	16.7156	16.2841	15.8006	16.2155	15.6266	12.7993	14.9898	14.608	12.9506	15.7327	0.0655522	0.0728919	1.17725
B7ZWK3	B7ZWK3		Sptan1	tr|B7ZWK3|B7ZWK3_MOUSE Spna2 protein OS=Mus musculus OX=10090 GN=Sptan1 PE=2 SV=1	0	3914.2	3055.5	5667.5	0	0	1510	1744	0	3597.9	3313.4	5164	13.4823	12.9955	12.5736	12.5524	14.3746	14.7202	11.9644	11.7032	15.0074	11.8985	12.2027	12.4634	0.0655522	0.0728309	0.909834
D3Z017	D3Z017;G8JL39;D3YZ34;A0A0R4J1S6;D3YZ33;Q8R331	Zinc finger HIT domain-containing protein 1	Znhit1	tr|D3Z017|D3Z017_MOUSE Zinc finger HIT domain-containing protein 1 (Fragment) OS=Mus musculus OX=10090 GN=Znhit1 PE=1 SV=1;tr|G8JL39|G8JL39_MOUSE Zinc finger HIT domain-containing protein 1 (Fragment) OS=Mus musculus OX=10090 GN=Znhit1 PE=1 SV=1;tr|D3YZ34|	87502	62389	83904	0	309340	200750	0	0	0	0	0	0	17.0665	16.6889	16.9547	12.9499	18.3026	17.7353	13.5133	12.9942	14.1807	13.9205	13.9755	14.3064	0.0655522	0.0709186	2.80119
Q8VCR3	Q8VCR3	Transmembrane protein 242	Tmem242	sp|Q8VCR3|TM242_MOUSE Transmembrane protein 242 OS=Mus musculus OX=10090 GN=Tmem242 PE=2 SV=1	20453	64579	0	37234	43697	50351	0	0	0	0	0	146520	15.3926	16.8987	15.0355	15.1528	15.2677	15.5226	14.5284	14.0839	13.9028	14.1434	13.9625	17.2118	0.0655522	0.0726484	0.906154
Q8K330	Q8K330	Protein phosphatase Slingshot homolog 3	Ssh3	sp|Q8K330|SSH3_MOUSE Protein phosphatase Slingshot homolog 3 OS=Mus musculus OX=10090 GN=Ssh3 PE=1 SV=1	0	0	0	52467	0	32393	0	0	0	0	37990	0	14.4482	14.6574	14.5193	15.489	13.6196	14.6915	13.9867	11.2068	11.595	12.1266	15.4604	12.1282	0.0655522	0.0714077	1.82026
Q2QI47	Q2QI47	Usherin	Ush2A	sp|Q2QI47|USH2A_MOUSE Usherin OS=Mus musculus OX=10090 GN=Ush2A PE=1 SV=2	0	0	0	0	0	2616.9	1264.1	749.7	1375.4	0	1588.2	3036.8	13.4224	14.1337	12.5442	13.4266	13.699	11.2448	11.7106	10.6308	11.0952	13.5246	11.0201	11.6024	0.0655522	0.071584	1.48119
G3UY06	G3UY06;G3UYB8;E9Q601;G3UZI1;Q811B5	Proline-rich protein 3	Prr3	tr|G3UY06|G3UY06_MOUSE Proline-rich protein 3 (Fragment) OS=Mus musculus OX=10090 GN=Prr3 PE=4 SV=8;tr|G3UYB8|G3UYB8_MOUSE Proline-rich protein 3 (Fragment) OS=Mus musculus OX=10090 GN=Prr3 PE=4 SV=1;tr|E9Q601|E9Q601_MOUSE Proline-rich protein 3 OS=Mus mus	0	0	0	1025300	0	0	0	0	0	0	0	0	15.6967	14.767	15.4833	19.3801	13.546	13.7086	14.1315	13.2755	13.7926	13.2665	14.6967	12.932	0.0655522	0.0709071	1.7478
Q9D8Z6	Q9D8Z6	Autophagy-related protein 101	Atg101	sp|Q9D8Z6|ATGA1_MOUSE Autophagy-related protein 101 OS=Mus musculus OX=10090 GN=Atg101 PE=1 SV=1	35558	36682	33203	0	0	0	0	0	72538	0	0	0	15.5645	15.6534	15.4327	15.6508	14.6254	14.404	13.6464	13.4956	15.9158	14.2073	14.2276	14.0808	0.0655522	0.0712206	0.959544
Q8K2P6	Q8K2P6	Rieske domain-containing protein	Rfesd	sp|Q8K2P6|RFESD_MOUSE Rieske domain-containing protein OS=Mus musculus OX=10090 GN=Rfesd PE=1 SV=1	0	0	37228	0	0	67947	0	0	0	0	0	0	13.8133	13.9594	15.8532	13.2657	15.3565	16.0416	12.5098	14.3758	13.2121	12.345	14.5045	11.9723	0.0655522	0.0723101	1.56167
H3BJY1	H3BJY1;H3BJ78;H3BKF4;H3BIZ8;B0QZP8;O55101	Synaptogyrin-2	Syngr2;Gm20708	tr|H3BJY1|H3BJY1_MOUSE Synaptogyrin-2 OS=Mus musculus OX=10090 GN=Syngr2 PE=4 SV=1;tr|H3BJ78|H3BJ78_MOUSE Synaptogyrin-2 (Fragment) OS=Mus musculus OX=10090 GN=Syngr2 PE=4 SV=1;tr|H3BKF4|H3BKF4_MOUSE Predicted gene 20708 OS=Mus musculus OX=10090 GN=Gm20708	308850	0	0	0	0	0	0	0	0	0	0	0	18.1016	14.5754	15.0274	16.6868	13.8473	13.4816	13.5312	13.6331	13.0319	13.5289	13.7561	14.4079	0.0655522	0.0711158	1.63849
Q5SX40	Q5SX40;B2RWX0;Q9ESW6;Q8BLW0;Q3TT35;Q1WNQ6;Q8BX48;Q8BVF4	Myosin-1	Myh1	sp|Q5SX40|MYH1_MOUSE Myosin-1 OS=Mus musculus OX=10090 GN=Myh1 PE=1 SV=1;tr|B2RWX0|B2RWX0_MOUSE Myosin, heavy polypeptide 1, skeletal muscle, adult OS=Mus musculus OX=10090 GN=Myh1 PE=2 SV=1	27447	0	2658.8	11003	0	0	0	15678000	169060000	0	0	969500	15.1203	14.401	12.3164	14.3442	13.8616	14.1909	12.5584	22.3883	24.9195	16.9461	14.4357	22.1187	0.0655522	0.0719988	-4.85538
Q9JJV1	Q9JJV1;A0A087WQQ2	Beta-crystallin A2	Cryba2	sp|Q9JJV1|CRBA2_MOUSE Beta-crystallin A2 OS=Mus musculus OX=10090 GN=Cryba2 PE=2 SV=3	6776100	8892800	87305	10862000	1275500	22403000	66461000	1970000	18180000	298070000	1069600000	24075000	24.2443	24.6516	18.5967	22.8939	19.7579	23.8447	27.3987	22.4252	24.9841	27.5911	29.7951	24.0639	0.0655522	0.0723462	-3.7115
Q3UPY3	Q3UPY3;O35486	Beta-crystallin S	Crygs	tr|Q3UPY3|Q3UPY3_MOUSE Crystallin, gamma S OS=Mus musculus OX=10090 GN=Crygs PE=2 SV=1;sp|O35486|CRBS_MOUSE Beta-crystallin S OS=Mus musculus OX=10090 GN=Crygs PE=1 SV=3	10960000	13233000	963120	13172000	2987800	24620000	104260000	3267200	22230000	381510000	1014900000	31001000	24.783	25.0917	21.5113	23.4592	21.3421	24.2379	27.9866	22.9453	25.1743	28.037	29.7459	24.6624	0.0655522	0.0715723	-3.02107
Q9JJU9	Q9JJU9;Q8BPQ8;D3YYW5	Beta-crystallin B3;Beta-crystallin B3, N-terminally processed	Crybb3	sp|Q9JJU9|CRBB3_MOUSE Beta-crystallin B3 OS=Mus musculus OX=10090 GN=Crybb3 PE=2 SV=3;tr|Q8BPQ8|Q8BPQ8_MOUSE Uncharacterized protein OS=Mus musculus OX=10090 GN=Crybb3 PE=2 SV=1	791390	5707600	0	5333600	1207700	18640000	85564000	532750	14902000	189030000	478590000	6463500	21.5268	24.0227	16.4353	21.555	19.1764	23.3788	27.5234	20.8149	24.6445	26.9988	28.8415	21.8978	0.0655522	0.0710229	-4.10431
E9Q264	E9Q264		Myh15	tr|E9Q264|E9Q264_MOUSE Myosin, heavy chain 15 OS=Mus musculus OX=10090 GN=Myh15 PE=1 SV=1	6193.6	33202	68354	37290	0	0	16806	7159900	9900700	74695	92752	14033	13.4133	15.4251	16.1625	16.486	14.2261	14.3494	14.7791	21.4309	21.5404	17.7339	18.6115	14.8352	0.0655522	0.0710461	-3.14476
Q99JP7	Q99JP7;Q6KAN2;A2AQN2;H3BKA5	Gamma-glutamyltransferase 7;Gamma-glutamyltransferase 7 heavy chain;Gamma-glutamyltransferase 7 light chain	Ggt7	sp|Q99JP7|GGT7_MOUSE Glutathione hydrolase 7 OS=Mus musculus OX=10090 GN=Ggt7 PE=1 SV=2	702050	2213100	940400	1757600	1723700	1419400	773470	2070200	11068000	1642000	5125600	19243000	20.5197	22.0838	20.8441	20.8981	20.7586	20.5351	20.8727	21.7001	23.5955	20.83	22.7916	24.2425	0.0655522	0.0719155	-1.39884
Q3UJ88	Q3UJ88;A0A0R4J1B4;Q3U4I5;Q3TD86;E9Q604;G5E8F1;Q3U3F0;E9Q5K8;Q3U1U4;P05555;Q3U1W4;Q3TBT0	Integrin alpha-M	Itgam	tr|Q3UJ88|Q3UJ88_MOUSE Uncharacterized protein (Fragment) OS=Mus musculus OX=10090 PE=2 SV=1;tr|A0A0R4J1B4|A0A0R4J1B4_MOUSE Integrin alpha-M OS=Mus musculus OX=10090 GN=Itgam PE=1 SV=1;tr|Q3U4I5|Q3U4I5_MOUSE Uncharacterized protein OS=Mus musculus OX=10090	89979	87342	22221	4425400	2576300	1428200	861410	1360300	2658800	2282900	3047700	3136200	18.5096	18.5274	16.8568	21.5678	20.4476	19.4441	21.2938	21.4126	21.9163	20.4107	21.4432	21.009	0.0655522	0.0710925	-2.02207
Q8CFQ6	Q8CFQ6		Pcbp3	tr|Q8CFQ6|Q8CFQ6_MOUSE Pcbp3 protein OS=Mus musculus OX=10090 GN=Pcbp3 PE=2 SV=1	304450	1026200	999070	6044600	5996000	1369600	2656500	3017900	4134100	8036800	1442700	7130000	19.7003	21.275	21.129	22.4514	22.3179	20.1715	22.6222	22.3403	22.4459	22.9023	20.7739	22.7469	0.0655522	0.0723703	-1.13107
B0LAE4	B0LAE4;Q3UBA1;Q3TQE3;Q8C1Y9;Q80ZW9;Q3TIC7;Q3THR3;Q9JKW0;A0A0U1RPY6	ADP-ribosylation factor-like protein 6-interacting protein 1	Arl6ip1	tr|B0LAE4|B0LAE4_MOUSE ADP-ribosylation factor-like 6 interacting protein 1 (Fragment) OS=Mus musculus OX=10090 GN=Arl6ip1 PE=2 SV=1;tr|Q3UBA1|Q3UBA1_MOUSE Uncharacterized protein (Fragment) OS=Mus musculus OX=10090 GN=Arl6ip1 PE=2 SV=1;tr|Q3TQE3|Q3TQE3_MO	1268300	1037200	674410	2369300	4714900	2897500	346010	9990600	3560800	10447000	8689000	12896000	21.6456	21.4548	20.8177	20.8356	21.7648	21.0679	20.2667	23.9507	22.4061	23.1377	23.2922	23.4835	0.0655522	0.0733839	-1.49174
G3UW83	G3UW83;Q6NZL6;E9Q2M2	Tonsoku-like protein	Tonsl	tr|G3UW83|G3UW83_MOUSE Nuclear factor of kappa light polypeptide gene enhancer in B-cells inhibitor-like 2 OS=Mus musculus OX=10090 GN=Tonsl PE=1 SV=1;sp|Q6NZL6|TONSL_MOUSE Tonsoku-like protein OS=Mus musculus OX=10090 GN=Tonsl PE=1 SV=2;tr|E9Q2M2|E9Q2M2_M	0	158180	0	29018	0	100300	248810	11584	0	1055300	1939700	42631	14.5849	18.4673	13.5702	14.6289	12.9045	16.2664	19.2256	14.7551	14.9883	19.5973	20.8266	15.2043	0.0655522	0.0716312	-2.36252
E9Q4G8	E9Q4G8;E9Q3Q6;Q54AJ5;Q61490;Q5MPX5;F6QH25	CD166 antigen	Alcam	tr|E9Q4G8|E9Q4G8_MOUSE CD166 antigen OS=Mus musculus OX=10090 GN=Alcam PE=1 SV=1;tr|E9Q3Q6|E9Q3Q6_MOUSE CD166 antigen OS=Mus musculus OX=10090 GN=Alcam PE=1 SV=1;tr|Q54AJ5|Q54AJ5_MOUSE MuSC OS=Mus musculus OX=10090 GN=Alcam PE=1 SV=1;sp|Q61490|CD166_MOUSE	395020	315640	175600	475710	455480	438940	552810	751520	548090	315980	886300	1163200	19.4782	19.2459	18.3681	19.0851	18.91	18.9031	20.1381	20.0783	19.3699	18.5389	20.3802	20.3828	0.0655522	0.0721182	-0.816326
Q3UUT6	Q3UUT6		D430041D05Rik	tr|Q3UUT6|Q3UUT6_MOUSE Uncharacterized protein OS=Mus musculus OX=10090 GN=D430041D05Rik PE=2 SV=1	0	0	0	0	0	0	1767000	0	1792800	14110000	31667000	0	14.7124	15.6579	13.6626	12.5435	13.3225	14.5544	21.6703	14.0317	20.907	23.3237	24.7795	13.9886	0.0655522	0.0711274	-5.70794
A2A4A1	A2A4A1;Q91ZF0;F7CGC9	DnaJ homolog subfamily C member 24	Dnajc24	tr|A2A4A1|A2A4A1_MOUSE DnaJ homolog subfamily C member 24 OS=Mus musculus OX=10090 GN=Dnajc24 PE=1 SV=1;sp|Q91ZF0|DJC24_MOUSE DnaJ homolog subfamily C member 24 OS=Mus musculus OX=10090 GN=Dnajc24 PE=1 SV=3;tr|F7CGC9|F7CGC9_MOUSE DnaJ homolog subfamily C m	146940	1016200	434710	859620	1392600	627340	590570	1134000	738200	2369700	1393000	1625000	18.5493	20.981	19.827	19.6604	20.2791	19.0972	20.4704	20.838	20.0277	21.255	20.8748	20.6957	0.0655522	0.0707686	-0.961282
A0A1L1SVG0	A0A1L1SVG0;A0A0R4J0S7;Q8CGB3;Q8CIA8;A0A1L1STY4	Uveal autoantigen with coiled-coil domains and ankyrin repeats	Uaca	tr|A0A1L1SVG0|A0A1L1SVG0_MOUSE Uveal autoantigen with coiled-coil domains and ankyrin repeats OS=Mus musculus OX=10090 GN=Uaca PE=1 SV=1;tr|A0A0R4J0S7|A0A0R4J0S7_MOUSE Uveal autoantigen with coiled-coil domains and ankyrin repeats OS=Mus musculus OX=10090	0	0	0	20701	11446	7472.7	118390	270610	0	288170	271370	13981	15.5731	15.1381	12.7298	14.6754	13.7196	13.1607	17.6422	18.2521	14.3345	18.4345	18.7535	14.1669	0.0655522	0.0727212	-2.76451
B1Q450	B1Q450		HBB1	tr|B1Q450|B1Q450_MOUSE Hemoglobin beta chain subunit OS=Mus musculus OX=10090 GN=HBB1 PE=2 SV=1	0	90252	396050	737690	0	702950	890940	653990	343350	352360	1477300	882930	14.3908	17.6519	19.4327	19.5673	13.5344	19.4274	20.7508	19.9015	18.7801	18.5384	20.9933	19.8722	0.0655522	0.0728431	-2.47197
Q571M5	Q571M5;Q8C863;Q6P289;Q9CT73;Q7TMG3;Q3TXI7;Q05CE4;Q3UJU3;A0A1D5RM92;I3RSH5;Q3UV52;B9EKB3;Q9DBH0;Q8BZZ3	E3 ubiquitin-protein ligase Itchy	Itch	tr|Q571M5|Q571M5_MOUSE MKIAA4011 protein (Fragment) OS=Mus musculus OX=10090 GN=Itch PE=2 SV=1;sp|Q8C863|ITCH_MOUSE E3 ubiquitin-protein ligase Itchy OS=Mus musculus OX=10090 GN=Itch PE=1 SV=2;tr|Q6P289|Q6P289_MOUSE E3 ubiquitin-protein ligase OS=Mus muscu	0	0	0	0	5202.7	0	0	84310	19922	1413300	0	83769	14.7276	15.4152	12.6167	13.6163	12.8439	11.7214	14.7387	16.7916	14.4468	20.0317	13.1016	16.4906	0.0655522	0.0733963	-2.44334
Q3U3Q1	Q3U3Q1	Serine/threonine-protein kinase ULK3	Ulk3	sp|Q3U3Q1|ULK3_MOUSE Serine/threonine-protein kinase ULK3 OS=Mus musculus OX=10090 GN=Ulk3 PE=2 SV=1	0	102870	0	123730	206680	129540	146460	315870	287920	245520	0	484290	13.7743	17.5889	13.5984	17.0172	17.661	17.0115	18.1907	18.7111	18.3066	18.0678	12.2208	19.1042	0.0655522	0.0708493	-1.32501
Q8VHX6	Q8VHX6;Q3UXJ8	Filamin-C	Flnc	sp|Q8VHX6|FLNC_MOUSE Filamin-C OS=Mus musculus OX=10090 GN=Flnc PE=1 SV=3	0	0	0	0	0	0	0	52982	304250	0	0	0	14.266	13.9403	14.7631	14.3096	14.6874	12.2783	13.9146	15.8234	17.676	15.4057	14.7321	16.0925	0.0655522	0.073285	-1.56658
D3Z3T8	D3Z3T8;A2N6K8;Q3V169;O35706;L7N265;D3Z452;A2N6L0;A2N6K9;Q99206;Q8C5S9;Q80YU2;Q80W76;Q62184;O35703;E9PYJ0;B2RUN1;Q8C641;E9Q046		Tcp10a;Tcp10;Tcp10c;Tcp10b	tr|D3Z3T8|D3Z3T8_MOUSE T-complex protein 10a (Fragment) OS=Mus musculus OX=10090 GN=Tcp10a PE=4 SV=1;tr|A2N6K8|A2N6K8_MOUSE T complex protein-10 (Fragment) OS=Mus musculus OX=10090 GN=Tcp10 PE=2 SV=1;tr|Q3V169|Q3V169_MOUSE Uncharacterized protein OS=Mus mu	0	71603	301210	187600	0	182480	300090	361170	235660	82286	168850	716910	13.2015	17.1063	18.7489	17.8152	14.3363	17.6928	19.0093	18.8045	18.0028	16.5407	18.1292	19.9898	0.0655522	0.0725877	-1.92922
A0A509	A0A509;Q9JIF9	Myotilin	Myot	tr|A0A509|A0A509_MOUSE MCG4625 OS=Mus musculus OX=10090 GN=Myot PE=1 SV=1;sp|Q9JIF9|MYOTI_MOUSE Myotilin OS=Mus musculus OX=10090 GN=Myot PE=1 SV=1	0	0	0	0	0	0	0	66158	1172100	69241	0	0	12.4555	14.2467	13.5996	16.6477	14.4211	12.3957	14.9056	16.2571	19.4649	16.678	16.6936	12.8377	0.0655522	0.0729653	-2.17841
Q9D1B9	Q9D1B9	39S ribosomal protein L28, mitochondrial	Mrpl28	sp|Q9D1B9|RM28_MOUSE 39S ribosomal protein L28, mitochondrial OS=Mus musculus OX=10090 GN=Mrpl28 PE=1 SV=3	70585	64437	0	191040	261140	184570	257190	326960	548180	414620	195650	17334	17.0411	16.9834	14.9847	17.8106	18.153	17.6858	18.8826	18.7404	19.1004	18.9877	18.2965	14.3005	0.0655522	0.0721302	-0.941608
Q8BMB0	Q8BMB0;A0A0U1RPK1;A0A0U1RPW3;A0A0U1RQ63;A0A0U1RNQ4;A0A0U1RNN7	Protein EMSY	Emsy	sp|Q8BMB0|EMSY_MOUSE BRCA2-interacting transcriptional repressor EMSY OS=Mus musculus OX=10090 GN=Emsy PE=1 SV=2;tr|A0A0U1RPK1|A0A0U1RPK1_MOUSE BRCA2-interacting transcriptional repressor EMSY OS=Mus musculus OX=10090 GN=Emsy PE=1 SV=1;tr|A0A0U1RPW3|A0A0U1	40320	7808	19298	37998	45999	15196	16686	116030	13235	90936	55429	76987	16.228	14.2602	15.2646	15.2327	15.4013	13.7437	15.3531	17.3082	14.3483	16.6063	16.2827	16.3729	0.0655522	0.0721661	-1.02349
Q8BLR9	Q8BLR9	Hypoxia-inducible factor 1-alpha inhibitor	Hif1an	sp|Q8BLR9|HIF1N_MOUSE Hypoxia-inducible factor 1-alpha inhibitor OS=Mus musculus OX=10090 GN=Hif1an PE=1 SV=2	0	120200	103420	213670	0	0	174200	0	78525	361690	657340	433070	13.0634	17.8902	17.5703	17.6733	13.4685	12.4673	18.5531	15.0639	16.7167	18.4071	19.5953	18.6699	0.0655522	0.0708955	-2.47884
Q9EQK5	Q9EQK5;Q8C2S9;Q3THX5;E9Q3X0;Q3U7S9;D3Z2N7	Major vault protein	Mvp	sp|Q9EQK5|MVP_MOUSE Major vault protein OS=Mus musculus OX=10090 GN=Mvp PE=1 SV=4;tr|Q8C2S9|Q8C2S9_MOUSE Uncharacterized protein OS=Mus musculus OX=10090 GN=Mvp PE=2 SV=1;tr|Q3THX5|Q3THX5_MOUSE Uncharacterized protein OS=Mus musculus OX=10090 GN=Mvp PE=2 S	8427.4	58125	0	0	0	37582	9279.1	50607	263210	41751	68799	172670	14.1503	16.6206	14.662	14.5032	13.6708	15.3483	14.4861	16.1649	17.9381	15.6085	16.7852	17.7603	0.0655522	0.0719274	-1.63135
Q3TK27	Q3TK27;Q8CI11;A0A2I3BR82;A0A2I3BRV9;A0A2I3BPZ6;A0A2I3BR32	Guanine nucleotide-binding protein-like 3	Gnl3	tr|Q3TK27|Q3TK27_MOUSE Uncharacterized protein OS=Mus musculus OX=10090 GN=Gnl3 PE=2 SV=1;sp|Q8CI11|GNL3_MOUSE Guanine nucleotide-binding protein-like 3 OS=Mus musculus OX=10090 GN=Gnl3 PE=1 SV=2	0	27699	127610	30422	76385	51230	122700	77888	57687	118750	62063	102460	14.3016	15.8199	17.5331	14.9295	16.338	15.7211	17.7453	16.7827	16.1504	17.2474	16.6366	17.025	0.0655522	0.0711507	-1.15736
Q0VGR8	Q0VGR8;E9QQ97;E7CHD7;Q9EPQ2;M0QW58;M0QWC0;M0QWM1;Q5D222;M0QW56;M0QWL3	X-linked retinitis pigmentosa GTPase regulator-interacting protein 1	Rpgrip1	tr|Q0VGR8|Q0VGR8_MOUSE Rpgrip1 protein OS=Mus musculus OX=10090 GN=Rpgrip1 PE=2 SV=1;tr|E9QQ97|E9QQ97_MOUSE X-linked retinitis pigmentosa GTPase regulator-interacting protein 1 OS=Mus musculus OX=10090 GN=Rpgrip1 PE=4 SV=1;tr|E7CHD7|E7CHD7_MOUSE RPGRIP1 va	0	22318	0	20211	13957	18347	53520	34127	20577	36358	11887	36791	14.1611	15.2165	14.3557	14.6665	13.9526	14.4351	16.4315	15.4575	14.5647	15.6234	14.3078	15.6659	0.0655522	0.0721901	-0.877213
Q8C7Q6	Q8C7Q6;P55288;Q3TU38;Q8BLT4;B2RUF4;Q8BM92;Q5RJH3	Cadherin-11	Cdh11	tr|Q8C7Q6|Q8C7Q6_MOUSE Uncharacterized protein OS=Mus musculus OX=10090 GN=Cdh11 PE=2 SV=1;sp|P55288|CAD11_MOUSE Cadherin-11 OS=Mus musculus OX=10090 GN=Cdh11 PE=1 SV=1	48769	0	0	0	0	0	0	65671	160190	0	0	125130	15.8857	13.1643	15.1063	13.1594	12.6963	14.0339	13.4614	16.0353	16.8819	15.2461	14.1293	17.605	0.0655522	0.0712907	-1.55217
B2RQZ6	B2RQZ6;Q8BWS5	G protein-regulated inducer of neurite outgrowth 3	Gprin3	tr|B2RQZ6|B2RQZ6_MOUSE GPRIN family member 3 OS=Mus musculus OX=10090 GN=Gprin3 PE=1 SV=1;sp|Q8BWS5|GRIN3_MOUSE G protein-regulated inducer of neurite outgrowth 3 OS=Mus musculus OX=10090 GN=Gprin3 PE=1 SV=1	0	0	0	0	95639	23568	17530	38522	48210	41018	23057	68527	13.2636	13.8464	13.6242	13.777	16.3941	14.2195	15.4498	15.9749	15.9677	15.2085	14.7462	16.0479	0.0655522	0.0728797	-1.37837
E9Q446	E9Q446;Q9QZR0;D3Z7S2;Q9CS30;Q9CT51	E3 ubiquitin-protein ligase RNF25	Rnf25	tr|E9Q446|E9Q446_MOUSE E3 ubiquitin-protein ligase RNF25 OS=Mus musculus OX=10090 GN=Rnf25 PE=1 SV=1;sp|Q9QZR0|RNF25_MOUSE E3 ubiquitin-protein ligase RNF25 OS=Mus musculus OX=10090 GN=Rnf25 PE=1 SV=2	16189	0	0	0	0	91217	30798	37291	176660	0	83853	30464	14.8708	13.5025	13.9065	13.1748	14.3142	16.6962	15.9023	15.6976	17.3737	14.1653	17.0906	15.2121	0.0655522	0.0724788	-1.4961
Q9EPK6	Q9EPK6	Nucleotide exchange factor SIL1	Sil1	sp|Q9EPK6|SIL1_MOUSE Nucleotide exchange factor SIL1 OS=Mus musculus OX=10090 GN=Sil1 PE=1 SV=2	0	0	0	0	0	63829	0	0	58271	42141	101050	138710	14.0028	13.9364	15.5982	14.1943	12.978	15.7689	15.0589	15.2135	16.3343	15.3151	16.8324	16.8935	0.0655522	0.0730388	-1.52818
Q6NXH3	Q6NXH3	Vasculin	Gpbp1	sp|Q6NXH3|GPBP1_MOUSE Vasculin OS=Mus musculus OX=10090 GN=Gpbp1 PE=1 SV=1	0	0	0	0	0	180250	17593	42503	43895	54514	0	0	14.2238	13.1214	13.8692	12.5584	13.8424	17.3076	15.3269	16.027	15.7649	15.7783	14.8718	14.7345	0.0655522	0.0724306	-1.2634
O88413	O88413	Tubby-related protein 3	Tulp3	sp|O88413|TULP3_MOUSE Tubby-related protein 3 OS=Mus musculus OX=10090 GN=Tulp3 PE=1 SV=1	0	0	0	0	0	0	106880	28391	0	63401	59152	61941	15.1572	13.538	13.8128	13.2908	12.5494	13.4475	17.476	15.3953	12.0726	16.1663	16.4955	16.1538	0.0655522	0.0734211	-1.99396
Q9D8C2	Q9D8C2	Tetraspanin-13	Tspan13	sp|Q9D8C2|TSN13_MOUSE Tetraspanin-13 OS=Mus musculus OX=10090 GN=Tspan13 PE=1 SV=1	0	0	0	0	0	0	254210	326330	0	0	0	0	14.339	14.1141	13.483	14.5921	13.1546	12.8723	17.7653	17.644	13.9528	13.8223	15.362	16.0286	0.0655522	0.0727334	-2.00333
A2A9C3	A2A9C3;Q6ZQA5;V9GXW1	Protein SZT2	Szt2;mKIAA0467	sp|A2A9C3|SZT2_MOUSE KICSTOR complex protein SZT2 OS=Mus musculus OX=10090 GN=Szt2 PE=1 SV=1;tr|Q6ZQA5|Q6ZQA5_MOUSE MKIAA0467 protein (Fragment) OS=Mus musculus OX=10090 GN=mKIAA0467 PE=4 SV=2	0	0	1935.1	0	0	1733.9	0	17615	0	0	0	0	12.4509	14.6518	11.6952	12.252	13.3517	11.2329	14.0071	14.3469	14.4378	13.0487	15.4353	13.8596	0.0655522	0.0708147	-1.58349
P97952	P97952	Sodium channel subunit beta-1	Scn1b	sp|P97952|SCN1B_MOUSE Sodium channel subunit beta-1 OS=Mus musculus OX=10090 GN=Scn1b PE=1 SV=1	0	0	0	0	0	0	0	0	0	0	113400	159200	13.9851	13.9198	13.1322	13.7035	13.441	12.3314	15.7829	14.1791	13.8911	13.1802	16.8504	16.9375	0.0655522	0.0719393	-1.71804
Q91WM0	Q91WM0;Q3UP18;Q9Z2X6;D3Z0X4		Zfp617	tr|Q91WM0|Q91WM0_MOUSE Zfp617 protein OS=Mus musculus OX=10090 GN=Zfp617 PE=1 SV=1;tr|Q3UP18|Q3UP18_MOUSE Uncharacterized protein OS=Mus musculus OX=10090 GN=Zfp617 PE=2 SV=1;tr|Q9Z2X6|Q9Z2X6_MOUSE Zinc finger protein s11-6 OS=Mus musculus OX=10090 GN=Zfp6	0	0	0	8194	0	0	0	29123	0	0	18089	0	13.7661	14.0939	13.9613	13.2019	13.2816	13.4893	12.4584	15.1671	15.0022	14.3937	15.0067	14.155	0.0655522	0.0726362	-0.731505
E9Q6F9	E9Q6F9;Q3UQ55;G3X9U2;Q80Y64;Q8C9M8		Zfp446	tr|E9Q6F9|E9Q6F9_MOUSE Zinc finger protein 446 OS=Mus musculus OX=10090 GN=Zfp446 PE=4 SV=1;tr|Q3UQ55|Q3UQ55_MOUSE Uncharacterized protein OS=Mus musculus OX=10090 GN=Zfp446 PE=2 SV=1;tr|G3X9U2|G3X9U2_MOUSE Zinc finger protein 446 OS=Mus musculus OX=10090	0	0	0	0	0	9709.2	0	0	0	0	0	0	12.8041	14.1776	12.6147	13.5465	14.3427	13.1568	15.935	14.1569	14.5924	16.0029	14.0072	13.8226	0.0655522	0.0710577	-1.31243
P63101	P63101;A0A2I3BQ03;Q8BWN0;D3YXN6;Q3UA58;D3YXF4;D3YW45	14-3-3 protein zeta/delta	Ywhaz	sp|P63101|1433Z_MOUSE 14-3-3 protein zeta/delta OS=Mus musculus OX=10090 GN=Ywhaz PE=1 SV=1;tr|A0A2I3BQ03|A0A2I3BQ03_MOUSE 14-3-3 protein zeta/delta (Fragment) OS=Mus musculus OX=10090 GN=Ywhaz PE=1 SV=1	844750000	1154700000	1330100000	1488700000	1432800000	1362900000	809920000	881330000	1367400000	1110500000	937420000	1101400000	30.5284	30.9442	31.0039	30.7774	30.5822	30.5529	30.6798	30.3676	30.6105	30.3309	30.5191	30.3421	0.0655522	0.0721541	0.256481
P99024	P99024;Q80ZV2	Tubulin beta-5 chain	Tubb5	sp|P99024|TBB5_MOUSE Tubulin beta-5 chain OS=Mus musculus OX=10090 GN=Tubb5 PE=1 SV=1	130600000	177590000	188970000	310970000	264920000	159740000	254260000	286280000	416020000	172470000	273060000	251780000	27.8134	28.2619	28.2264	28.537	28.1994	27.5382	28.8802	28.5818	28.7643	27.7405	28.7795	28.2895	0.0655522	0.0730633	-0.409901
Q71LX8	Q71LX8;P11499;Q811H6;Q80YC2;E9Q3D6;E9PX27;D3Z1R1;E9Q0C3	Heat shock protein HSP 90-beta	Hsp90ab1	tr|Q71LX8|Q71LX8_MOUSE Heat shock protein 84b OS=Mus musculus OX=10090 GN=Hsp90ab1 PE=1 SV=1;sp|P11499|HS90B_MOUSE Heat shock protein HSP 90-beta OS=Mus musculus OX=10090 GN=Hsp90ab1 PE=1 SV=3	62228000	58386000	64671000	98785000	107770000	108500000	58478000	79202000	79253000	112730000	90598000	107210000	26.8549	26.8316	26.847	26.6977	26.7055	26.7624	26.9941	26.9312	26.6414	26.9185	27.016	26.8671	0.0655522	0.0731863	-0.11154
Q3UV17	Q3UV17	Keratin, type II cytoskeletal 2 oral	Krt76	sp|Q3UV17|K22O_MOUSE Keratin, type II cytoskeletal 2 oral OS=Mus musculus OX=10090 GN=Krt76 PE=1 SV=1	141510000	61368000	103190000	102870000	196510000	47850000	45325000	59316000	100280000	38565000	60249000	35294000	27.6753	26.6214	27.1944	26.9958	27.7354	25.9299	26.3868	26.2746	26.6678	25.7371	26.6934	25.6409	0.0655522	0.0709765	0.791928
Q80TJ1	Q80TJ1;K4DI76;J3QJW3;A0A286YE00;S4R1C6;E9Q5C0;A0A0M3HEP6;E9Q835;A4PI81;Q8BYR5;A4PI84;A4PI83;F6SH36;A4PI82;A4PI80	Calcium-dependent secretion activator 1	Cadps	sp|Q80TJ1|CAPS1_MOUSE Calcium-dependent secretion activator 1 OS=Mus musculus OX=10090 GN=Cadps PE=1 SV=3;tr|K4DI76|K4DI76_MOUSE Calcium-dependent secretion activator 1 OS=Mus musculus OX=10090 GN=Cadps PE=1 SV=1;tr|J3QJW3|J3QJW3_MOUSE Calcium-dependent se	10982000	14092000	12989000	24406000	22365000	21735000	10237000	12457000	12238000	19708000	13434000	20478000	24.3834	24.7339	24.5298	24.6979	24.4126	24.4184	24.505	24.3183	24.0232	24.3685	24.203	24.4587	0.0655522	0.0729286	0.216562
Q9JIS5	Q9JIS5	Synaptic vesicle glycoprotein 2A	Sv2a	sp|Q9JIS5|SV2A_MOUSE Synaptic vesicle glycoprotein 2A OS=Mus musculus OX=10090 GN=Sv2a PE=1 SV=1	27431000	32541000	34435000	48951000	52260000	36981000	22903000	29452000	29652000	43835000	33207000	42352000	25.6378	25.8983	25.8579	25.7402	25.7139	25.2079	25.6282	25.5056	25.2362	25.5923	25.6043	25.5611	0.0655522	0.0708262	0.15473
Q8C671	Q8C671;Q62093;Q06477	Serine/arginine-rich splicing factor 2	Srsf2	tr|Q8C671|Q8C671_MOUSE Uncharacterized protein OS=Mus musculus OX=10090 GN=Srsf2 PE=2 SV=1;sp|Q62093|SRSF2_MOUSE Serine/arginine-rich splicing factor 2 OS=Mus musculus OX=10090 GN=Srsf2 PE=1 SV=4	50920000	69851000	61345000	95018000	110630000	67728000	38941000	26659000	80819000	71270000	65088000	52186000	26.5135	26.9511	26.6848	26.7171	26.8303	26.0929	26.3975	25.511	26.5752	26.2847	26.5972	25.808	0.0655522	0.0733715	0.436031
Q790Y8	Q790Y8;Q00612;A3KG36;G3UWD6;P97324;A0FF38	Glucose-6-phosphate 1-dehydrogenase;Glucose-6-phosphate 1-dehydrogenase X	G6pdx	tr|Q790Y8|Q790Y8_MOUSE Glucose-6-phosphate 1-dehydrogenase OS=Mus musculus OX=10090 GN=G6pdx PE=1 SV=1;sp|Q00612|G6PD1_MOUSE Glucose-6-phosphate 1-dehydrogenase X OS=Mus musculus OX=10090 GN=G6pdx PE=1 SV=3;tr|A3KG36|A3KG36_MOUSE Glucose-6-phosphate 1-dehy	14958000	14377000	16950000	22378000	23471000	25067000	15452000	21239000	24346000	24658000	20387000	21836000	24.7375	24.7444	24.8363	24.6449	24.5995	24.73	24.9898	24.9466	24.8312	24.7991	24.9257	24.6572	0.0655522	0.0707226	-0.142828
Q8R1W8	Q8R1W8;A0A140T8V8	Interphotoreceptor matrix proteoglycan 1	Impg1	sp|Q8R1W8|IMPG1_MOUSE Interphotoreceptor matrix proteoglycan 1 OS=Mus musculus OX=10090 GN=Impg1 PE=1 SV=1	8794700	10001000	10298000	15306000	10451000	14135000	8834400	11724000	12793000	19284000	13227000	18115000	23.9933	24.239	24.1531	24.051	23.4759	23.8905	24.2435	24.1442	23.9421	24.361	24.2469	24.3021	0.0655522	0.0722621	-0.239464
Q8C1T5	Q8C1T5;Q9CWZ7;D3Z4B2	Gamma-soluble NSF attachment protein	Napg	tr|Q8C1T5|Q8C1T5_MOUSE Uncharacterized protein OS=Mus musculus OX=10090 GN=Napg PE=2 SV=1;sp|Q9CWZ7|SNAG_MOUSE Gamma-soluble NSF attachment protein OS=Mus musculus OX=10090 GN=Napg PE=1 SV=1;tr|D3Z4B2|D3Z4B2_MOUSE Gamma-soluble NSF attachment protein (Frag	19835000	21081000	18018000	26383000	27469000	29617000	20053000	22692000	27204000	35334000	27024000	33444000	25.1533	25.2927	24.9684	24.8627	24.8069	24.9515	25.394	25.0927	25.0285	25.2814	25.3043	25.2276	0.0655522	0.0723582	-0.215492
P60824	P60824	Cold-inducible RNA-binding protein	Cirbp	sp|P60824|CIRBP_MOUSE Cold-inducible RNA-binding protein OS=Mus musculus OX=10090 GN=Cirbp PE=1 SV=1	44897000	34995000	34066000	53212000	70757000	87911000	34894000	16782000	19899000	58127000	32101000	26846000	26.3117	26.0618	25.9185	25.772	26.0898	26.4795	26.2141	24.8843	24.8109	25.9393	25.4565	24.7545	0.0655522	0.071279	0.762293
E9Q035	E9Q035;P47758;Q542X6;F7BAE9;F7CJN9;E9Q2Q7;A0A1W2P830;E9Q939;CON__Q29443;CON__Q0IIK2		Gm20425	tr|E9Q035|E9Q035_MOUSE Predicted gene 20425 OS=Mus musculus OX=10090 GN=Gm20425 PE=4 SV=1	3725900	4689900	4302000	7631200	8481800	8560100	3397500	5897800	7277000	9829800	8945100	7999700	22.8765	23.2436	23.0085	22.9573	22.9891	23.044	22.9834	23.2478	23.221	23.319	23.5729	23.0649	0.0655522	0.0713491	-0.214999
Q9D172	Q9D172;A0A1W2P7B6;A0A1W2P870	ES1 protein homolog, mitochondrial	D10Jhu81e	sp|Q9D172|ES1_MOUSE ES1 protein homolog, mitochondrial OS=Mus musculus OX=10090 GN=D10Jhu81e PE=1 SV=1;tr|A0A1W2P7B6|A0A1W2P7B6_MOUSE ES1 protein homolog, mitochondrial (Fragment) OS=Mus musculus OX=10090 GN=D10Jhu81e PE=1 SV=1	21491000	24681000	30605000	37425000	39510000	37080000	15572000	21461000	32626000	35449000	26765000	27526000	25.2832	25.5024	25.6516	25.3613	25.3161	25.2645	25.1046	25.0659	25.291	25.3028	25.3096	24.9126	0.0655522	0.0732233	0.232112
Q5M8R9	Q5M8R9;Q4FJN9;Q920E5;Q3US29;Q3TMB3;A0A0G2JEA5;A0A0G2JDJ5;A0A0G2JEB3;A0A0G2JE82	Farnesyl pyrophosphate synthase	Fdps	tr|Q5M8R9|Q5M8R9_MOUSE Farnesyl diphosphate synthetase OS=Mus musculus OX=10090 GN=Fdps PE=2 SV=1;tr|Q4FJN9|Q4FJN9_MOUSE Fdps protein OS=Mus musculus OX=10090 GN=Fdps PE=1 SV=1;sp|Q920E5|FPPS_MOUSE Farnesyl pyrophosphate synthase OS=Mus musculus OX=10090 G	14568000	17049000	13037000	22758000	18654000	22008000	19719000	16232000	25665000	24590000	23865000	24028000	24.6959	24.9504	24.5001	24.6665	24.2582	24.5454	25.293	24.6047	24.891	24.8063	25.1776	24.7946	0.0655522	0.0710113	-0.325102
A2RSB1	A2RSB1;B7ZNL2;Q8C1W9;Q78ZA7;A0A140LJB5;A0A140LJ37;A0A140LI78	Nucleosome assembly protein 1-like 4	Nap1l4	tr|A2RSB1|A2RSB1_MOUSE Nucleosome assembly protein 1-like 4 OS=Mus musculus OX=10090 GN=Nap1l4 PE=1 SV=1;tr|B7ZNL2|B7ZNL2_MOUSE Nap1l4 protein OS=Mus musculus OX=10090 GN=Nap1l4 PE=1 SV=1;tr|Q8C1W9|Q8C1W9_MOUSE Uncharacterized protein OS=Mus musculus OX=10	16817000	12194000	16522000	26438000	23072000	14742000	17612000	19645000	31017000	28483000	27852000	19029000	24.8618	24.4859	24.7767	24.8859	24.6054	24.0702	25.1594	24.8273	25.1356	25.0057	25.3438	24.506	0.0655522	0.071643	-0.382015
A2ALF2	A2ALF2;Q6NZB0;A2ALF0;A2ALF3;F6TQL3;F7CXJ2;F6QIL6;D3Z4I5;E9PZT4	DnaJ homolog subfamily C member 8	Dnajc8	tr|A2ALF2|A2ALF2_MOUSE DnaJ (Hsp40) homolog, subfamily C, member 8 OS=Mus musculus OX=10090 GN=Dnajc8 PE=1 SV=1;sp|Q6NZB0|DNJC8_MOUSE DnaJ homolog subfamily C member 8 OS=Mus musculus OX=10090 GN=Dnajc8 PE=1 SV=2;tr|A2ALF0|A2ALF0_MOUSE DnaJ homolog subfami	26855000	22655000	17088000	22048000	22583000	22088000	17736000	15329000	21595000	20818000	13703000	19943000	25.3223	25.1828	24.7672	24.7704	24.6676	24.6852	25.0515	24.494	24.6196	24.7014	24.4646	24.6519	0.0655522	0.070884	0.235441
Q80XR5	Q80XR5;P26369;Q505Q1;Q922I0;Q3KQM4;A0A140LJK3;A0A140LJ08	Splicing factor U2AF 65 kDa subunit	U2af2	tr|Q80XR5|Q80XR5_MOUSE U2 snRNP auxiliary factor large subunit OS=Mus musculus OX=10090 GN=U2af2 PE=1 SV=1;sp|P26369|U2AF2_MOUSE Splicing factor U2AF 65 kDa subunit OS=Mus musculus OX=10090 GN=U2af2 PE=1 SV=3;tr|Q505Q1|Q505Q1_MOUSE U2 snRNP auxiliary facto	10596000	12783000	17555000	25600000	23234000	20514000	6853900	8379400	25419000	15781000	12403000	17095000	24.3009	24.5779	24.8481	24.8433	24.5416	24.3855	23.9878	23.8068	24.8528	24.058	24.1327	24.2185	0.0655522	0.0715369	0.406772
A0A1B0GRU0	A0A1B0GRU0			tr|A0A1B0GRU0|A0A1B0GRU0_MOUSE Vesicular glutamate transporter 1 OS=Mus musculus OX=10090 GN=Slc17a7 PE=1 SV=1	10335000	11216000	10847000	16360000	16313000	14803000	10192000	9938200	11484000	12765000	9575000	13319000	24.1644	24.3131	24.1686	24.2298	24.0906	23.9835	24.3499	23.907	23.8067	23.8521	23.8481	23.9469	0.0655522	0.0708609	0.206534
Q4FJL0	Q4FJL0;P61027;Q3U621	Ras-related protein Rab-10	Rab10	tr|Q4FJL0|Q4FJL0_MOUSE RAB10, member RAS oncogene family OS=Mus musculus OX=10090 GN=Rab10 PE=1 SV=1;sp|P61027|RAB10_MOUSE Ras-related protein Rab-10 OS=Mus musculus OX=10090 GN=Rab10 PE=1 SV=1;tr|Q3U621|Q3U621_MOUSE Uncharacterized protein OS=Mus musculus	12119000	14043000	22790000	9451700	12027000	10732000	12030000	24321000	31598000	26059000	23810000	26222000	24.2626	24.5282	25.0715	23.6793	23.8784	23.776	24.4902	24.9737	25.0172	24.9705	25.2141	24.9972	0.0655522	0.0718086	-0.744467
Q3UGY4	Q3UGY4;Q3UGX2;B2RX08;E9Q397;P15508;Q5DTG9;Q149M1;Q8BWJ8	Spectrin beta chain, erythrocytic	Sptb	tr|Q3UGY4|Q3UGY4_MOUSE Spectrin beta chain OS=Mus musculus OX=10090 GN=Sptb PE=2 SV=1;tr|Q3UGX2|Q3UGX2_MOUSE Spectrin beta chain OS=Mus musculus OX=10090 GN=Sptb PE=1 SV=1;tr|B2RX08|B2RX08_MOUSE Spectrin beta chain OS=Mus musculus OX=10090 GN=Sptb PE=2 SV=	1083500	1216600	1136400	1933200	2085900	1901300	1029100	2344600	1560800	2235400	1795600	2420200	21.0342	21.2288	21.0377	21.0181	21.0088	20.9107	21.1803	21.7481	20.9787	21.2835	21.3904	21.4365	0.0655522	0.0725756	-0.296523
Q3T9Z2	Q3T9Z2;Q91Z53;B1AXQ0	Glyoxylate reductase/hydroxypyruvate reductase	Grhpr	tr|Q3T9Z2|Q3T9Z2_MOUSE Glyoxylate reductase/hydroxypyruvate reductase OS=Mus musculus OX=10090 GN=Grhpr PE=1 SV=1;sp|Q91Z53|GRHPR_MOUSE Glyoxylate reductase/hydroxypyruvate reductase OS=Mus musculus OX=10090 GN=Grhpr PE=1 SV=1	14271000	12276000	15211000	22347000	21063000	20140000	10786000	11800000	21471000	18839000	13639000	15467000	24.631	24.5035	24.654	24.6463	24.4338	24.4146	24.5009	24.1821	24.628	24.4169	24.3598	24.1423	0.0655522	0.0715487	0.175575
Q9Z2D6	Q9Z2D6	Methyl-CpG-binding protein 2	Mecp2	sp|Q9Z2D6|MECP2_MOUSE Methyl-CpG-binding protein 2 OS=Mus musculus OX=10090 GN=Mecp2 PE=1 SV=1	6054700	7335600	10649000	16633000	15726000	12678000	4160600	2171300	10760000	7133300	11620000	7330700	23.5473	23.8346	24.177	24.1117	23.8905	23.5963	23.3017	22.0861	23.7459	22.7831	24.0235	22.8511	0.0655522	0.0715017	0.727646
K3W4R2	K3W4R2;Q6URW6;A0A140LI60;Q7TQH2;A0A140LHX1	Myosin-14	Myh14	tr|K3W4R2|K3W4R2_MOUSE Myosin-14 OS=Mus musculus OX=10090 GN=Myh14 PE=1 SV=1;sp|Q6URW6|MYH14_MOUSE Myosin-14 OS=Mus musculus OX=10090 GN=Myh14 PE=1 SV=1;tr|A0A140LI60|A0A140LI60_MOUSE Myosin-14 (Fragment) OS=Mus musculus OX=10090 GN=Myh14 PE=1 SV=1	1448500	1630400	1425800	2528100	1803400	2479900	1531800	2010700	2319500	2724100	1991200	2541100	21.3763	21.5969	21.2946	21.4665	20.9237	21.3773	21.6843	21.5748	21.457	21.5872	21.5505	21.5167	0.0655522	0.0707916	-0.222554
Q99JB2	Q99JB2;A2AG39;F6WI02;A2AG41	Stomatin-like protein 2, mitochondrial	Stoml2	sp|Q99JB2|STML2_MOUSE Stomatin-like protein 2, mitochondrial OS=Mus musculus OX=10090 GN=Stoml2 PE=1 SV=1;tr|A2AG39|A2AG39_MOUSE Stomatin-like protein 2, mitochondrial (Fragment) OS=Mus musculus OX=10090 GN=Stoml2 PE=1 SV=1;tr|F6WI02|F6WI02_MOUSE Stomatin-	7157000	6947200	10547000	8729000	13478000	5773300	9342000	10079000	30135000	12028000	12090000	11148000	23.5676	23.5871	23.9992	23.4348	23.9366	22.7759	24.1199	23.771	24.8595	23.9174	24.3304	23.8308	0.0655522	0.0721063	-0.587972
P62835	P62835;A0A0G2JE52;Q3U7U8;C5H0E8;Q3V3W9;C5H0E9;A0A0G2JED9	Ras-related protein Rap-1A	Rap1a;Gm9392	sp|P62835|RAP1A_MOUSE Ras-related protein Rap-1A OS=Mus musculus OX=10090 GN=Rap1a PE=1 SV=1;tr|A0A0G2JE52|A0A0G2JE52_MOUSE Ras-related protein Rap-1A OS=Mus musculus OX=10090 GN=Rap1a PE=1 SV=1;tr|Q3U7U8|Q3U7U8_MOUSE Uncharacterized protein OS=Mus musculu	18602000	22256000	20833000	25518000	25742000	24799000	9075700	21716000	21911000	25733000	12136000	18912000	24.9607	25.2315	25.0433	24.8984	24.785	24.7768	24.3035	24.9294	24.6626	24.9403	24.2158	24.4855	0.0655522	0.0725514	0.359746
Q542R8	Q542R8;O70443;Q3UYF9	Guanine nucleotide-binding protein G(z) subunit alpha	Gnaz	tr|Q542R8|Q542R8_MOUSE Guanine nucleotide binding protein, alpha z subunit, isoform CRA_a OS=Mus musculus OX=10090 GN=Gnaz PE=1 SV=1;sp|O70443|GNAZ_MOUSE Guanine nucleotide-binding protein G(z) subunit alpha OS=Mus musculus OX=10090 GN=Gnaz PE=1 SV=4;tr|Q3	6663900	8535100	8223100	13517000	13739000	13110000	10592000	8863900	12540000	13425000	13777000	13168000	23.6598	24.0173	23.8619	23.852	23.7492	23.7259	24.4362	23.7875	23.9299	23.8706	24.3592	23.8639	0.0655522	0.0720346	-0.230201
Q5SQX6	Q5SQX6;F6QD74;Q810V4;Q8K118;G3UZI5	Cytoplasmic FMR1-interacting protein 2	Cyfip2	sp|Q5SQX6|CYFP2_MOUSE Cytoplasmic FMR1-interacting protein 2 OS=Mus musculus OX=10090 GN=Cyfip2 PE=1 SV=2;tr|F6QD74|F6QD74_MOUSE Cytoplasmic FMR1-interacting protein 2 (Fragment) OS=Mus musculus OX=10090 GN=Cyfip2 PE=1 SV=1	2164700	2275800	2426400	4027900	3792800	3980600	1481300	2058000	1858500	3188500	2089600	4063800	22.0125	22.1277	22.0963	22.0685	21.8391	21.9691	21.7625	21.733	21.3316	21.7207	21.4984	22.1374	0.0655522	0.0727577	0.321572
I7HLV2	I7HLV2;Q3THJ6;A2AM97;Q6ZWV3;P86048;A0A1B0GXC3;B7FAU6;O89059	60S ribosomal protein L10;60S ribosomal protein L10-like	Rpl10;Rpl10l	tr|I7HLV2|I7HLV2_MOUSE 60S ribosomal protein L10 (Fragment) OS=Mus musculus OX=10090 GN=Rpl10 PE=1 SV=1;tr|Q3THJ6|Q3THJ6_MOUSE Uncharacterized protein OS=Mus musculus OX=10090 PE=2 SV=1;tr|A2AM97|A2AM97_MOUSE Ribosomal protein 10 OS=Mus musculus OX=10090 G	12876000	8528400	16421000	17644000	35163000	23910000	11987000	20795000	35759000	24250000	26091000	30937000	24.621	24.1637	24.8684	24.1767	25.0928	24.5598	24.7468	24.9933	25.3822	24.684	25.224	25.0738	0.0655522	0.0731617	-0.436982
Q545K5	Q545K5;O89086;Q8BG13;Q5RJV3;S4R2M6	RNA-binding protein 3	Rbm3	tr|Q545K5|Q545K5_MOUSE MCG116386, isoform CRA_a OS=Mus musculus OX=10090 GN=Rbm3 PE=1 SV=1;sp|O89086|RBM3_MOUSE RNA-binding protein 3 OS=Mus musculus OX=10090 GN=Rbm3 PE=1 SV=1;tr|Q8BG13|Q8BG13_MOUSE RNA-binding protein 3 OS=Mus musculus OX=10090 GN=Rbm3 P	13771000	20544000	29059000	27747000	44338000	26023000	12212000	15172000	8946800	26489000	9351500	26587000	24.6848	25.233	25.5491	24.8817	25.4812	24.7053	24.7492	24.5816	23.6479	24.8387	23.6673	24.8677	0.0655522	0.0720824	0.697105
P54822	P54822;E9Q242;Q3TMB8;E9Q3T7;A0A140LHU1;E9Q0A0;A0A0G2JFI8	Adenylosuccinate lyase	Adsl	sp|P54822|PUR8_MOUSE Adenylosuccinate lyase OS=Mus musculus OX=10090 GN=Adsl PE=1 SV=2;tr|E9Q242|E9Q242_MOUSE Adenylosuccinate lyase OS=Mus musculus OX=10090 GN=Adsl PE=1 SV=1;tr|Q3TMB8|Q3TMB8_MOUSE Adenylosuccinate lyase OS=Mus musculus OX=10090 GN=Adsl P	6274300	5467500	4521600	7860800	8481900	7060400	6070400	7551300	13919000	7333600	7188000	7945500	23.3983	23.2907	22.9644	23.2037	23.1944	22.9476	23.5607	23.4035	23.8478	23.1209	23.553	23.2761	0.0655522	0.0723342	-0.293837
Q3UCH0	Q3UCH0;P47911;Q3UFI4;A0A0J9YU32	60S ribosomal protein L6	Rpl6	tr|Q3UCH0|Q3UCH0_MOUSE 60S ribosomal protein L6 OS=Mus musculus OX=10090 GN=Rpl6 PE=1 SV=1;sp|P47911|RL6_MOUSE 60S ribosomal protein L6 OS=Mus musculus OX=10090 GN=Rpl6 PE=1 SV=3;tr|Q3UFI4|Q3UFI4_MOUSE 60S ribosomal protein L6 OS=Mus musculus OX=10090 GN=R	5728500	4154600	6783300	15295000	14357000	10752000	12568000	13067000	8276100	17519000	10781000	12968000	23.5136	23.1884	23.66	23.9965	23.745	23.2991	24.6428	24.2724	23.4629	24.2643	23.9167	23.7687	0.0655522	0.0726969	-0.487522
Q9WTP7	Q9WTP7;Q9D8W6;F6RP11	GTP:AMP phosphotransferase AK3, mitochondrial	Ak3	sp|Q9WTP7|KAD3_MOUSE GTP:AMP phosphotransferase AK3, mitochondrial OS=Mus musculus OX=10090 GN=Ak3 PE=1 SV=3;tr|Q9D8W6|Q9D8W6_MOUSE GTP:AMP phosphotransferase AK3, mitochondrial OS=Mus musculus OX=10090 GN=Ak3 PE=2 SV=1	5483500	8737600	9749600	13507000	9755800	11524000	4079700	6376600	11227000	11493000	5169500	7766000	23.3075	23.9463	23.9707	23.9257	23.3221	23.6166	23.1535	23.2702	23.6894	23.7139	22.952	23.1551	0.0655522	0.0721422	0.359114
Q91WU5	Q91WU5;Q8CF08	Arsenite methyltransferase	As3mt	sp|Q91WU5|AS3MT_MOUSE Arsenite methyltransferase OS=Mus musculus OX=10090 GN=As3mt PE=1 SV=2	5581400	3194200	3273500	5168200	4329700	5800200	3665000	4831500	7597600	6162500	4779000	5548100	23.183	22.5574	22.4774	22.5715	22.1851	22.6696	22.8803	22.7865	23.0578	22.8621	22.9082	22.7278	0.0655522	0.0717612	-0.263116
Q9JHI5	Q9JHI5	Isovaleryl-CoA dehydrogenase, mitochondrial	Ivd	sp|Q9JHI5|IVD_MOUSE Isovaleryl-CoA dehydrogenase, mitochondrial OS=Mus musculus OX=10090 GN=Ivd PE=1 SV=1	6167900	3940200	3196700	3126100	5019100	5306400	3695600	6717600	8255800	4994900	6006700	5890300	23.266	22.7494	22.3658	21.9756	22.5042	22.6226	22.8303	23.1437	23.1128	22.6331	23.2668	22.876	0.0655522	0.0732603	-0.396542
Q545Y3	Q545Y3;P58771	Tropomyosin alpha-1 chain	Tpm1	tr|Q545Y3|Q545Y3_MOUSE Tropomyosin 1, alpha, isoform CRA_l OS=Mus musculus OX=10090 GN=Tpm1 PE=2 SV=1;sp|P58771|TPM1_MOUSE Tropomyosin alpha-1 chain OS=Mus musculus OX=10090 GN=Tpm1 PE=1 SV=1	1088500	2481500	1576800	2467500	2311600	3885900	1749400	5734100	54396000	2685900	2237400	4277000	21.0253	22.0282	21.4012	21.6435	21.3737	22.386	21.7716	22.7336	25.0634	21.8334	22.0214	22.7151	0.0655522	0.0716902	-1.04679
Q91YR7	Q91YR7;B7ZCS1	Pre-mRNA-processing factor 6	Prpf6	sp|Q91YR7|PRP6_MOUSE Pre-mRNA-processing factor 6 OS=Mus musculus OX=10090 GN=Prpf6 PE=1 SV=1	1924700	1728600	1778200	2630800	2662400	2227500	1224100	1245500	2001000	2363100	1855100	2336700	21.7342	21.6618	21.5898	21.5394	21.4153	21.1551	21.408	21.0168	21.3008	21.3817	21.4583	21.3885	0.0655522	0.0716666	0.190238
E9Q0R0	E9Q0R0;Q8K2G4;B1ATV4;Q3V165;B1ATV6;B1ATV5;D3YXR1	Bardet-Biedl syndrome 7 protein homolog	Bbs7	tr|E9Q0R0|E9Q0R0_MOUSE Bardet-Biedl syndrome 7 protein homolog OS=Mus musculus OX=10090 GN=Bbs7 PE=1 SV=1;sp|Q8K2G4|BBS7_MOUSE Bardet-Biedl syndrome 7 protein homolog OS=Mus musculus OX=10090 GN=Bbs7 PE=1 SV=1;tr|B1ATV4|B1ATV4_MOUSE Bardet-Biedl syndrome 7	1935400	2336500	3021700	4071100	4349400	5058500	1652100	2152000	2989000	3613600	3273000	3388600	21.9085	22.193	22.3966	22.0607	22.036	22.326	21.9258	21.8176	21.9373	21.9014	22.1962	21.8234	0.0655522	0.0729775	0.219847
Q8C943	Q8C943;B1AWV9;F1DFN1;Q5DTL9;E9NX85;J7K287;G3F8Y7;G3F8Y9;R4H243;G3F8Y8;J7H264;G3F8Z0;I6VS12	Anion exchange protein;Sodium-driven chloride bicarbonate exchanger	Slc4a10	tr|Q8C943|Q8C943_MOUSE Anion exchange protein (Fragment) OS=Mus musculus OX=10090 GN=Slc4a10 PE=2 SV=2;tr|B1AWV9|B1AWV9_MOUSE Anion exchange protein OS=Mus musculus OX=10090 GN=Slc4a10 PE=1 SV=1;tr|F1DFN1|F1DFN1_MOUSE Anion exchange protein OS=Mus musculus	1940700	2239000	2555400	2328200	3046000	2514100	904570	1532500	2089100	2589600	2038200	2269200	21.7464	21.9644	22.0131	21.3271	21.6671	21.3764	21.0623	21.2638	21.3559	21.5545	21.6375	21.3417	0.0655522	0.0715134	0.31314
Q61699	Q61699;E9Q0U7;Q8C6H1;D3Z027;D3Z3I9;A0A0J9YTZ7	Heat shock protein 105 kDa	Hsph1	sp|Q61699|HS105_MOUSE Heat shock protein 105 kDa OS=Mus musculus OX=10090 GN=Hsph1 PE=1 SV=2;tr|E9Q0U7|E9Q0U7_MOUSE Heat shock protein 105 kDa OS=Mus musculus OX=10090 GN=Hsph1 PE=1 SV=1	1507600	1147100	1220100	2697400	2429400	3004400	1341000	1671800	2378400	2523600	2345600	2873000	21.5258	21.2392	21.2035	21.4519	21.1779	21.5373	21.5954	21.4286	21.5823	21.3814	21.6931	21.5942	0.0655522	0.0732726	-0.189888
Q7TSZ3	Q7TSZ3;Q8BMJ2;Q6ZPT2;Q99JK2;Q9CQM4	Leucine--tRNA ligase, cytoplasmic	Lars	tr|Q7TSZ3|Q7TSZ3_MOUSE Leucyl-tRNA synthetase OS=Mus musculus OX=10090 GN=Lars PE=2 SV=1;sp|Q8BMJ2|SYLC_MOUSE Leucine--tRNA ligase, cytoplasmic OS=Mus musculus OX=10090 GN=Lars PE=1 SV=2;tr|Q6ZPT2|Q6ZPT2_MOUSE MKIAA1352 protein (Fragment) OS=Mus musculus O	1492600	1147800	1315700	1909000	2325500	2053300	617450	1705300	945220	1520300	1335900	1855100	21.3802	21.1267	21.1809	21.0144	21.222	21.056	20.5521	21.3248	20.3683	20.6389	20.9187	21.0235	0.0655522	0.0713257	0.359002
A1L367	A1L367;A1L366;Q61550;Q3TG35;Q3UTE4;Q6ZQJ6;A0A2I3BS25	Double-strand-break repair protein rad21 homolog	Rad21	tr|A1L367|A1L367_MOUSE RAD21 homolog (S. pombe) OS=Mus musculus OX=10090 GN=Rad21 PE=2 SV=1;tr|A1L366|A1L366_MOUSE RAD21 homolog (S. pombe) OS=Mus musculus OX=10090 GN=Rad21 PE=2 SV=1;sp|Q61550|RAD21_MOUSE Double-strand-break repair protein rad21 homolog O	1835100	1834600	2165500	5681000	5149700	4344500	983310	1424000	3014100	3181800	3255000	3264100	21.9131	21.9683	22.0613	22.4252	22.1577	21.9526	21.3592	21.3802	22.0177	21.5912	22.0488	21.6516	0.0655522	0.0727091	0.404921
Q3UHW9	Q3UHW9;P45591;A0A1Y7VJ71	Cofilin-2	Cfl2	tr|Q3UHW9|Q3UHW9_MOUSE Uncharacterized protein OS=Mus musculus OX=10090 GN=Cfl2 PE=1 SV=1;sp|P45591|COF2_MOUSE Cofilin-2 OS=Mus musculus OX=10090 GN=Cfl2 PE=1 SV=1;tr|A0A1Y7VJ71|A0A1Y7VJ71_MOUSE Cofilin-2 OS=Mus musculus OX=10090 GN=Cfl2 PE=1 SV=1	5636700	3701200	4753300	8217000	12608000	11712000	3861700	3413200	1749200	9410200	5755400	8485300	23.4452	23.0115	23.1965	22.851	23.4702	23.3957	23.2075	22.6567	21.6181	23.1267	22.7574	22.9687	0.0655522	0.0714547	0.505833
E9QB01	E9QB01;O88682		Ncam1	tr|E9QB01|E9QB01_MOUSE Neural cell adhesion molecule 1 OS=Mus musculus OX=10090 GN=Ncam1 PE=1 SV=2	708040	920430	514950	2649900	2996200	2117100	868950	844430	1806700	3055600	2257200	3203900	20.7343	21.0888	20.3157	21.1685	21.2323	20.7423	21.169	20.729	21.3402	21.4189	21.3913	21.516	0.0655522	0.0712556	-0.380399
Q3UYP2	Q3UYP2;Q3TVT6;Q9CQF9;Q99JK4;F7CIP8;D3Z275;A0A0N4SWD3	Prenylcysteine oxidase	Pcyox1	tr|Q3UYP2|Q3UYP2_MOUSE Uncharacterized protein OS=Mus musculus OX=10090 GN=Pcyox1 PE=2 SV=1;tr|Q3TVT6|Q3TVT6_MOUSE Uncharacterized protein OS=Mus musculus OX=10090 GN=Pcyox1 PE=2 SV=1;sp|Q9CQF9|PCYOX_MOUSE Prenylcysteine oxidase OS=Mus musculus OX=10090 GN	926940	2322700	2265800	4542800	4874000	4661300	1404200	2049200	3060100	4237200	3049800	1126800	20.905	22.2018	22.0473	22.1697	22.1547	22.138	21.6958	21.7292	21.9589	22.1022	22.0442	20.3678	0.0655522	0.0707456	0.286407
Q91W29	Q91W29	Cytochrome c oxidase subunit 4 isoform 2, mitochondrial	Cox4i2	sp|Q91W29|COX42_MOUSE Cytochrome c oxidase subunit 4 isoform 2, mitochondrial OS=Mus musculus OX=10090 GN=Cox4i2 PE=1 SV=1	6740700	6578300	6987300	12583000	10343000	12723000	3714100	3255200	3725300	12429000	6240100	12059000	23.6868	23.7113	23.6765	23.6101	23.1265	23.5429	23.1918	22.6248	22.5133	23.6211	22.9178	23.5948	0.0655522	0.0717968	0.481749
F8WJG3	F8WJG3;P62996;Q5PR75	Transformer-2 protein homolog beta	Tra2b	tr|F8WJG3|F8WJG3_MOUSE Transformer-2 protein homolog beta OS=Mus musculus OX=10090 GN=Tra2b PE=1 SV=1;sp|P62996|TRA2B_MOUSE Transformer-2 protein homolog beta OS=Mus musculus OX=10090 GN=Tra2b PE=1 SV=1;tr|Q5PR75|Q5PR75_MOUSE Sfrs10 protein OS=Mus musculus	5083200	3247000	8389300	7334900	4480700	11287000	8728100	9314500	12833000	9658900	5515000	11468000	23.1211	22.6142	23.695	23.1234	22.2898	23.6766	24.0181	23.6556	23.769	23.5497	23.1503	23.8207	0.0655522	0.0723221	-0.573898
Q9D023	Q9D023;Q8BWL4;Q6PAR8;E9PY67;Q925J5;Q925J4;Q3V1C1;G5E869;Q8CHH6	Mitochondrial pyruvate carrier 2	Mpc2	sp|Q9D023|MPC2_MOUSE Mitochondrial pyruvate carrier 2 OS=Mus musculus OX=10090 GN=Mpc2 PE=1 SV=1	1772300	3116000	5698000	13254000	10873000	7434600	3803200	5412600	10060000	13255000	9195400	12614000	22.1344	22.8594	23.4702	23.6178	23.1633	22.5979	23.2477	23.2474	23.7107	23.6482	23.5173	23.5922	0.0655522	0.0714312	-0.520079
Q9QYX7	Q9QYX7;S4R2E0;Q8CHE8	Protein piccolo	Pclo	sp|Q9QYX7|PCLO_MOUSE Protein piccolo OS=Mus musculus OX=10090 GN=Pclo PE=1 SV=4	171520	216950	156760	319880	262760	240300	240690	333250	264690	674870	200600	351320	18.3197	18.6941	18.1397	18.4843	18.1122	18.0356	19.0028	18.9656	18.3503	19.5071	18.2666	18.6547	0.0655522	0.0710693	-0.493563
F6RT34	F6RT34;F6VME3;F7A0B0;Q09J72;Q542T4;F6ZIA4;Q3UGF3;F6RWW8		Mbp	tr|F6RT34|F6RT34_MOUSE Myelin basic protein (Fragment) OS=Mus musculus OX=10090 GN=Mbp PE=1 SV=1;tr|F6VME3|F6VME3_MOUSE Myelin basic protein (Fragment) OS=Mus musculus OX=10090 GN=Mbp PE=1 SV=1;tr|F7A0B0|F7A0B0_MOUSE Myelin basic protein (Fragment) OS=Mus	6434300	5479500	4655400	4495100	11519000	10827000	3905300	4469800	3267700	4275800	4222800	7892900	23.4689	23.3211	22.9968	22.2951	23.523	23.4803	23.05	22.7705	22.074	22.2503	22.6399	23.1478	0.0655522	0.0710345	0.525453
Q8VE99	Q8VE99;Q9D6T3	Coiled-coil domain-containing protein 115	Ccdc115	sp|Q8VE99|CC115_MOUSE Coiled-coil domain-containing protein 115 OS=Mus musculus OX=10090 GN=Ccdc115 PE=1 SV=1;tr|Q9D6T3|Q9D6T3_MOUSE Uncharacterized protein OS=Mus musculus OX=10090 GN=Ccdc115 PE=2 SV=1	3954200	3312400	2884600	5737800	4305800	5916300	3527600	4723100	5024600	8634600	5048800	5736300	22.8498	22.6712	22.3619	22.6198	22.1359	22.5948	22.9287	22.8456	22.6175	23.1804	22.8504	22.6637	0.0655522	0.0732479	-0.30887
Q8VBV8	Q8VBV8;E9PWU1	Guanylyl cyclase-activating protein 2	Guca1b	sp|Q8VBV8|GUC1B_MOUSE Guanylyl cyclase-activating protein 2 OS=Mus musculus OX=10090 GN=Guca1b PE=2 SV=3;tr|E9PWU1|E9PWU1_MOUSE Guanylyl cyclase-activating protein 2 OS=Mus musculus OX=10090 GN=Guca1b PE=4 SV=1	3639300	3599500	3819500	11403000	14391000	11406000	1623700	2642000	6331200	9414400	6483900	7801800	22.9926	23.0324	22.9967	23.3107	23.5459	23.2337	22.2557	22.4109	23.1583	23.0413	22.9045	22.7721	0.0655522	0.0713726	0.428205
Q8R050	Q8R050;Q8CCV1;Q8BPH0;Q3UL02;F7CE88;Q3UZ36	Eukaryotic peptide chain release factor GTP-binding subunit ERF3A	Gspt1	sp|Q8R050|ERF3A_MOUSE Eukaryotic peptide chain release factor GTP-binding subunit ERF3A OS=Mus musculus OX=10090 GN=Gspt1 PE=1 SV=2;tr|Q8CCV1|Q8CCV1_MOUSE Uncharacterized protein OS=Mus musculus OX=10090 GN=Gspt1 PE=2 SV=1;tr|Q8BPH0|Q8BPH0_MOUSE Uncharacte	1134200	1890700	1920300	3576500	2442200	2908400	1246400	1170400	1330600	2666100	1755700	1953400	21.1595	21.8321	21.742	21.9197	21.1725	21.506	21.4821	20.979	20.8557	21.4759	21.2619	20.9985	0.0655522	0.071174	0.379793
B8X349	B8X349;Q58A65;A0A0R4J196;F8WH31;E9PUD1;F6SH61;Z4YMB8;Q8C7W0;F6WNT4;Q6PA03;A9CQK3	C-Jun-amino-terminal kinase-interacting protein 4	Spag9	tr|B8X349|B8X349_MOUSE JNK-interacting leucine zipper protein long form OS=Mus musculus OX=10090 GN=Spag9 PE=2 SV=1;sp|Q58A65|JIP4_MOUSE C-Jun-amino-terminal kinase-interacting protein 4 OS=Mus musculus OX=10090 GN=Spag9 PE=1 SV=2;tr|A0A0R4J196|A0A0R4J196_	573840	604380	451240	834680	873800	701480	542100	709420	857490	1036700	714360	875000	20.0305	20.1549	19.6654	19.8778	19.8276	19.5657	20.1785	20.0707	20.0186	20.2063	20.0845	19.9907	0.0655522	0.0725272	-0.237868
B1AS46	B1AS46;Q9CWL2;B1AS48;Q3UTY4;Q8BWG3;Q8CI82;B1AS47	Zinc finger protein castor homolog 1	Casz1	tr|B1AS46|B1AS46_MOUSE Zinc finger protein castor homolog 1 OS=Mus musculus OX=10090 GN=Casz1 PE=1 SV=1;sp|Q9CWL2|CASZ1_MOUSE Zinc finger protein castor homolog 1 OS=Mus musculus OX=10090 GN=Casz1 PE=1 SV=3	454850	449980	491320	887050	1266800	941260	265900	155610	1190700	748720	435480	465930	19.7686	19.8099	19.8074	19.8792	20.3335	19.8951	19.3322	18.2674	20.429	19.6295	19.2046	18.8696	0.0655522	0.0725151	0.626923
Q64737	Q64737;Q3UJP8;Q3TH49;D6RCG1	Trifunctional purine biosynthetic protein adenosine-3;Phosphoribosylamine--glycine ligase;Phosphoribosylformylglycinamidine cyclo-ligase;Phosphoribosylglycinamide formyltransferase	Gart	sp|Q64737|PUR2_MOUSE Trifunctional purine biosynthetic protein adenosine-3 OS=Mus musculus OX=10090 GN=Gart PE=1 SV=3;tr|Q3UJP8|Q3UJP8_MOUSE Trifunctional purine biosynthetic protein adenosine-3 OS=Mus musculus OX=10090 GN=Gart PE=2 SV=1;tr|Q3TH49|Q3TH49_M	1414700	1641700	1206100	912400	1166000	936920	425170	677950	1054900	672900	517700	1423200	21.0375	21.2684	20.7945	20.1955	20.4588	20.1582	19.8125	19.9474	20.1995	19.7352	19.7721	20.9657	0.0655522	0.0719869	0.580098
Q9WU28	Q9WU28;Q6ZWY7;E9PZ62;E9PVG3;E9Q093;E9Q5Q8;H7BWX1;Q9DAJ0	Prefoldin subunit 5	Pfdn5	sp|Q9WU28|PFD5_MOUSE Prefoldin subunit 5 OS=Mus musculus OX=10090 GN=Pfdn5 PE=1 SV=1;tr|Q6ZWY7|Q6ZWY7_MOUSE Uncharacterized protein (Fragment) OS=Mus musculus OX=10090 GN=Pfdn5 PE=2 SV=1;tr|E9PZ62|E9PZ62_MOUSE Prefoldin subunit 5 OS=Mus musculus OX=10090 G	3970900	3673200	5104500	8870000	13476000	7326600	1971500	3540900	2234700	3387100	6081500	10453000	23.0112	22.9695	23.2745	23.0461	23.5236	22.7043	22.3378	22.6343	21.7532	21.7063	22.9415	23.327	0.0655522	0.0714899	0.63817
Q544T2	Q544T2;O35407;Q03146;B0V2I0;B0V2H9;E9PW79;B0V2H8;G3UXE5;Q6NZR6;Q05BN5	Epithelial discoidin domain-containing receptor 1	Ddr1	tr|Q544T2|Q544T2_MOUSE Uncharacterized protein OS=Mus musculus OX=10090 GN=Ddr1 PE=2 SV=1;tr|O35407|O35407_MOUSE Receptor-like tyrosine kinase OS=Mus musculus OX=10090 GN=Ddr1 PE=2 SV=1;sp|Q03146|DDR1_MOUSE Epithelial discoidin domain-containing receptor 1	0	9612.9	0	0	14829000	19612	0	0	10319	17703	9978.8	8515.1	14.8062	14.7337	14.706	14.5606	22.0497	14.101	14.4486	14.744	14.1734	14.0599	13.7126	13.1961	0.0655522	0.0718798	1.77041
A0A0R4J041	A0A0R4J041;Q8C3P7;Q3U6J4;G3UZP2;G3UXX7;G3UYB5;G3UY98;G3UX68;G3UXN3;G3UZP3	N6-adenosine-methyltransferase subunit METTL3	Mettl3	tr|A0A0R4J041|A0A0R4J041_MOUSE N6-adenosine-methyltransferase subunit METTL3 OS=Mus musculus OX=10090 GN=Mettl3 PE=1 SV=1;sp|Q8C3P7|MTA70_MOUSE N6-adenosine-methyltransferase subunit METTL3 OS=Mus musculus OX=10090 GN=Mettl3 PE=1 SV=2;tr|Q3U6J4|Q3U6J4_MOUS	259090	652850	733560	2011100	1441200	2738900	781020	1689400	1354200	2492500	1302100	2167700	19.4234	20.565	20.5962	20.8658	20.1655	21.3033	20.9258	21.4184	20.8869	21.2595	20.6448	21.0493	0.0655522	0.072612	-0.54425
A2RTC8	A2RTC8;Q3KNM2;A0A0R4J1H0;F6W8T3	E3 ubiquitin-protein ligase MARCH5	2018-03-05	tr|A2RTC8|A2RTC8_MOUSE MCG13921, isoform CRA_b OS=Mus musculus OX=10090 GN=March5 PE=1 SV=1;sp|Q3KNM2|MARH5_MOUSE E3 ubiquitin-protein ligase MARCH5 OS=Mus musculus OX=10090 GN=March5 PE=1 SV=1;tr|A0A0R4J1H0|A0A0R4J1H0_MOUSE E3 ubiquitin-protein ligase MAR	1653200	2541500	3285100	3528000	3109000	5741200	2207900	2137800	2663400	2319800	1611300	2584000	21.55	22.1688	22.3857	21.9938	21.7078	22.5943	22.1512	21.6494	21.6358	21.4435	21.3345	21.6124	0.0655522	0.0730879	0.428945
G5E8R4	G5E8R4;Q922D4;A0A286YCG3;A0A286YE88;A0A286YD27	Serine/threonine-protein phosphatase 6 regulatory subunit 3	Ppp6r3	tr|G5E8R4|G5E8R4_MOUSE SAPS domain family, member 3, isoform CRA_c OS=Mus musculus OX=10090 GN=Ppp6r3 PE=1 SV=1;sp|Q922D4|PP6R3_MOUSE Serine/threonine-protein phosphatase 6 regulatory subunit 3 OS=Mus musculus OX=10090 GN=Ppp6r3 PE=1 SV=1	745800	574570	771440	1563800	1919100	1093700	164460	450620	869320	1085800	1114600	654980	20.5294	20.2663	20.516	20.593	20.7847	19.9584	18.8948	19.6939	20.2149	20.0536	20.5386	19.2895	0.0655522	0.0718917	0.660415
Q5M8N4	Q5M8N4;A0A2I3BQS7;A0A2I3BRL7;A0A2I3BPM4;A0A2I3BQD5	Epimerase family protein SDR39U1	Sdr39u1	sp|Q5M8N4|D39U1_MOUSE Epimerase family protein SDR39U1 OS=Mus musculus OX=10090 GN=Sdr39u1 PE=1 SV=1;tr|A0A2I3BQS7|A0A2I3BQS7_MOUSE Epimerase family protein SDR39U1 (Fragment) OS=Mus musculus OX=10090 GN=Sdr39u1 PE=1 SV=1	2672100	2449000	1782200	3839900	2952300	3954000	1332500	1217000	3071100	3286100	1784300	2828400	22.2072	22.157	21.6689	22.0744	21.5025	22.0405	21.5808	21.0496	21.8819	21.8469	21.3066	21.623	0.0655522	0.0722861	0.393649
Q3TBF1	Q3TBF1;Q08642;A3KME9	Protein-arginine deiminase type-2	Padi2	tr|Q3TBF1|Q3TBF1_MOUSE Uncharacterized protein OS=Mus musculus OX=10090 GN=Padi2 PE=2 SV=1;sp|Q08642|PADI2_MOUSE Protein-arginine deiminase type-2 OS=Mus musculus OX=10090 GN=Padi2 PE=1 SV=2;tr|A3KME9|A3KME9_MOUSE Padi2 protein (Fragment) OS=Mus musculus O	632080	1148900	967960	1859400	1601800	2039500	668270	835450	955450	1246900	922710	1233600	20.3096	21.1087	20.7837	20.9536	20.6036	21.0184	20.5932	20.4317	20.3123	20.3761	20.3518	20.3827	0.0655522	0.0716548	0.388289
O70299	O70299	Protein mab-21-like 1	Mab21l1	sp|O70299|MB211_MOUSE Putative nucleotidyltransferase MAB21L1 OS=Mus musculus OX=10090 GN=Mab21l1 PE=2 SV=1	1231900	728680	865640	878500	1617100	1562600	1422600	2208200	1795000	881110	2779600	1728700	21.0413	20.4021	20.5116	20.0981	20.8022	20.7992	21.4627	21.5779	20.9952	20.1269	22.0375	21.0449	0.0655522	0.0720227	-0.598462
Q99JX4	Q99JX4;A2A702;A2A701	Eukaryotic translation initiation factor 3 subunit M	Eif3m	sp|Q99JX4|EIF3M_MOUSE Eukaryotic translation initiation factor 3 subunit M OS=Mus musculus OX=10090 GN=Eif3m PE=1 SV=1;tr|A2A702|A2A702_MOUSE Eukaryotic translation initiation factor 3 subunit M OS=Mus musculus OX=10090 GN=Eif3m PE=1 SV=1	538210	590410	763010	1988600	2411500	2544700	1035200	589600	1708200	2823600	2937700	2441100	20.3928	20.5553	20.7516	20.7253	20.8957	21.0273	21.3675	20.2872	21.2701	21.2916	21.7897	21.0915	0.0655522	0.0720466	-0.458283
Q61823	Q61823	Programmed cell death protein 4	Pdcd4	sp|Q61823|PDCD4_MOUSE Programmed cell death protein 4 OS=Mus musculus OX=10090 GN=Pdcd4 PE=1 SV=1	644860	312420	545140	1442300	866220	2253200	634170	608110	1381400	1577800	2450900	2909600	20.5117	19.6151	20.2309	20.3703	19.5889	20.8938	20.7172	20.1958	20.9747	20.5135	21.4717	21.3417	0.0655522	0.0720585	-0.667287
Q3U3T6	Q3U3T6;Q3U335;Q99KH8;A2AD84;A2AD85;Q99JT2;D3Z359	Serine/threonine-protein kinase 24;Serine/threonine-protein kinase 24 35 kDa subunit;Serine/threonine-protein kinase 24 12 kDa subunit	Stk24	tr|Q3U3T6|Q3U3T6_MOUSE Uncharacterized protein OS=Mus musculus OX=10090 GN=Stk24 PE=2 SV=1;tr|Q3U335|Q3U335_MOUSE Mammalian sterile twenty 3 kinase OS=Mus musculus OX=10090 GN=Stk24 PE=1 SV=1;sp|Q99KH8|STK24_MOUSE Serine/threonine-protein kinase 24 OS=Mus	683840	353200	906370	1791100	2275700	799720	1171500	1335400	2590100	2163600	1082200	1624700	20.3978	19.6422	20.6887	20.9412	21.187	19.6071	21.2705	20.9976	21.5283	21.2647	20.6294	20.8418	0.0655522	0.0732356	-0.678052
Q6PAL3	Q6PAL3;Q8BSZ2;Q8BNE3	AP-3 complex subunit sigma-2	Ap3s2	tr|Q6PAL3|Q6PAL3_MOUSE Adaptor-related protein complex 3, sigma 2 subunit OS=Mus musculus OX=10090 GN=Ap3s2 PE=2 SV=1;sp|Q8BSZ2|AP3S2_MOUSE AP-3 complex subunit sigma-2 OS=Mus musculus OX=10090 GN=Ap3s2 PE=1 SV=1;tr|Q8BNE3|Q8BNE3_MOUSE Uncharacterized prot	2820000	2382300	3302200	4557700	5301700	4718800	1185700	2066000	1056900	3316500	5010800	3319100	22.4212	22.2751	22.555	22.1185	22.2357	22.0932	21.5998	21.839	20.773	21.6132	22.7912	21.64	0.0655522	0.071314	0.573754
Q9CWQ7	Q9CWQ7;Q8C2D2;P70362;Q9CZJ3;F6SYJ2;E9Q475;E9Q646;E9Q0Y6	Ubiquitin fusion degradation protein 1 homolog	Ufd1l	tr|Q9CWQ7|Q9CWQ7_MOUSE Uncharacterized protein OS=Mus musculus OX=10090 GN=Ufd1 PE=2 SV=1;tr|Q8C2D2|Q8C2D2_MOUSE Uncharacterized protein OS=Mus musculus OX=10090 GN=Ufd1 PE=2 SV=1;sp|P70362|UFD1_MOUSE Ubiquitin recognition factor in ER-associated degradati	980090	706660	1135600	2389500	2374400	1598100	875220	2016600	2736000	2445800	1842200	1930500	20.93	20.5909	21.0533	21.3282	21.1841	20.5885	21.0013	21.5807	21.6708	21.3968	21.3996	21.0343	0.0655522	0.0714195	-0.401419
Q544M1	Q544M1;Q8K356;Q9D1X6;Q9WUC3	Lymphocyte antigen 6H	Ly6h	tr|Q544M1|Q544M1_MOUSE Lymphocyte antigen 6 complex, locus H, isoform CRA_a OS=Mus musculus OX=10090 GN=Ly6h PE=1 SV=1;tr|Q8K356|Q8K356_MOUSE Lymphocyte antigen 6 complex, locus H OS=Mus musculus OX=10090 GN=Ly6h PE=1 SV=1;tr|Q9D1X6|Q9D1X6_MOUSE Uncharacte	3859500	4541500	2930100	4056400	4260200	3218700	1181400	2472600	1905700	5267000	2072400	3753300	22.6678	22.9138	22.289	22.1688	22.1128	21.6871	21.4716	21.9274	21.3471	22.6485	21.5383	22.0935	0.0655522	0.0727943	0.468827
A2AQK4	A2AQK4;Q91VF2	Histamine N-methyltransferase	Hnmt	tr|A2AQK4|A2AQK4_MOUSE Histamine N-methyltransferase OS=Mus musculus OX=10090 GN=Hnmt PE=1 SV=1;sp|Q91VF2|HNMT_MOUSE Histamine N-methyltransferase OS=Mus musculus OX=10090 GN=Hnmt PE=1 SV=1	812300	1456900	1683000	2192000	2339700	2296300	597350	647900	2158100	1846800	1497800	1424200	20.6989	21.4352	21.4987	21.1969	21.1676	21.1912	20.541	20.2229	21.3611	20.926	21.0602	20.4917	0.0655522	0.0709302	0.430929
Q9D328	Q9D328	Transmembrane protein 35	Tmem35	sp|Q9D328|TM35A_MOUSE Transmembrane protein 35A OS=Mus musculus OX=10090 GN=Tmem35a PE=1 SV=1	3524700	3020200	2044700	5034500	5109100	4129400	1891500	2248400	1457000	3991600	2884400	4524500	22.6385	22.5121	21.956	22.3845	22.262	21.9315	22.1174	21.9085	21.1394	21.9944	21.9217	22.2509	0.0655522	0.0707571	0.392068
Q9CQ45	Q9CQ45	Neudesin	Nenf	sp|Q9CQ45|NENF_MOUSE Neudesin OS=Mus musculus OX=10090 GN=Nenf PE=1 SV=1	958630	1584800	2928500	2673000	5057200	3932900	450900	1209100	718440	2336400	2125500	3424600	21.1079	21.7461	22.3563	21.1672	22.1308	21.7505	20.4304	21.1678	20.2934	20.9662	21.2964	21.6552	0.0655522	0.071868	0.741571
Q8CGF6	Q8CGF6;Q8C8E3;Q8CEH9;A0A0G2JFW8	WD repeat-containing protein 47	Wdr47	sp|Q8CGF6|WDR47_MOUSE WD repeat-containing protein 47 OS=Mus musculus OX=10090 GN=Wdr47 PE=1 SV=2	344810	246690	200870	620800	700760	892040	284290	355130	646260	771320	735990	780140	19.4974	19.1506	18.7968	19.1835	19.2449	19.6707	19.4727	19.3162	19.7574	19.5507	19.9217	19.5919	0.0655522	0.0724909	-0.34446
Q8R1F1	Q8R1F1;A2ARS6	Niban-like protein 1	Fam129b	sp|Q8R1F1|NIBL1_MOUSE Niban-like protein 1 OS=Mus musculus OX=10090 GN=Fam129b PE=1 SV=2	281240	224140	238930	741170	1151400	897780	379240	668590	460080	897570	676730	861130	19.3067	19.098	19.068	19.3747	20.0009	19.6225	19.8483	20.094	19.4	19.7414	19.7461	19.6954	0.0655522	0.0709881	-0.342384
Q3TC33	Q3TC33;E0CYX9;E0CYP1	Coiled-coil domain-containing protein 127	Ccdc127	sp|Q3TC33|CC127_MOUSE Coiled-coil domain-containing protein 127 OS=Mus musculus OX=10090 GN=Ccdc127 PE=1 SV=2;tr|E0CYX9|E0CYX9_MOUSE Coiled-coil domain-containing protein 127 (Fragment) OS=Mus musculus OX=10090 GN=Ccdc127 PE=1 SV=1;tr|E0CYP1|E0CYP1_MOUSE C	1300700	996400	1065000	624940	1003800	1372800	2077800	2305900	1637300	1101100	1485100	1874000	20.9732	20.6899	20.6598	19.7711	20.3006	20.7666	21.7939	21.475	20.7416	20.5611	21.3501	21.2996	0.0655522	0.0723944	-0.676665
Q4FJR0	Q4FJR0;Q8R2U6	Diphosphoinositol polyphosphate phosphohydrolase 2	Nudt4	tr|Q4FJR0|Q4FJR0_MOUSE Nudix (Nucleoside diphosphate linked moiety X)-type motif 4, isoform CRA_b OS=Mus musculus OX=10090 GN=Nudt4 PE=1 SV=1;sp|Q8R2U6|NUDT4_MOUSE Diphosphoinositol polyphosphate phosphohydrolase 2 OS=Mus musculus OX=10090 GN=Nudt4 PE=1 SV	1857900	2355100	2546300	4181200	3004000	3245500	1516300	1354800	1218200	2212900	2123500	3277100	21.7816	22.1174	22.1032	22.189	21.492	21.6769	21.7451	21.1912	20.791	21.1451	21.5573	21.8342	0.0655522	0.0717376	0.516042
Q3UEW2	Q3UEW2;Q9WV69	Dematin	Dmtn	tr|Q3UEW2|Q3UEW2_MOUSE Uncharacterized protein OS=Mus musculus OX=10090 GN=Dmtn PE=2 SV=1;sp|Q9WV69|DEMA_MOUSE Dematin OS=Mus musculus OX=10090 GN=Dmtn PE=1 SV=1	744730	685940	882910	1204700	1430300	1276900	290230	590760	900610	751300	1204700	1019800	20.4725	20.4267	20.6278	20.2969	20.4342	20.3099	19.5194	19.962	20.199	19.6043	20.7608	20.094	0.0655522	0.0717849	0.404785
Q6P9S0	Q6P9S0;D3YWC9	MTSS1-like protein	Mtss1l	sp|Q6P9S0|MTSSL_MOUSE MTSS1-like protein OS=Mus musculus OX=10090 GN=Mtss1l PE=1 SV=1;tr|D3YWC9|D3YWC9_MOUSE MTSS1-like protein OS=Mus musculus OX=10090 GN=Mtss1l PE=1 SV=1	563530	592050	735980	714700	601490	924100	902620	1315500	540280	1448400	801890	896810	19.9741	20.0913	20.2494	19.7119	19.3289	20.0242	20.7713	20.8004	19.4127	20.8042	20.3429	20.1047	0.0655522	0.0711042	-0.476069
Q8BK30	Q8BK30	NADH dehydrogenase [ubiquinone] flavoprotein 3, mitochondrial	Ndufv3	sp|Q8BK30|NDUV3_MOUSE NADH dehydrogenase [ubiquinone] flavoprotein 3, mitochondrial OS=Mus musculus OX=10090 GN=Ndufv3 PE=1 SV=1	1211200	2111900	1510600	2345300	3537000	1625700	1959800	2245800	4410100	3438500	2395700	2380600	21.1441	21.9029	21.3663	21.4152	21.8927	20.8114	21.969	21.6952	22.2563	21.9973	21.8867	21.4858	0.0655522	0.072503	-0.459622
Q80U93	Q80U93;Q8CHS9;Q3UBL1;Q3TLG4;A0A0A6YW83	Nuclear pore complex protein Nup214	Nup214	sp|Q80U93|NU214_MOUSE Nuclear pore complex protein Nup214 OS=Mus musculus OX=10090 GN=Nup214 PE=1 SV=2;tr|Q8CHS9|Q8CHS9_MOUSE Nup214 protein OS=Mus musculus OX=10090 GN=Nup214 PE=2 SV=2	188410	145330	232360	459840	294680	315490	257820	315820	304220	464270	248730	399300	18.4977	18.2266	18.7063	18.9728	18.2018	18.3486	19.1125	18.9224	18.5839	19.0141	18.5179	18.8155	0.0655522	0.0718323	-0.33545
Q9D1P4	Q9D1P4;A0A1L1SU22;A0A1L1STZ1;A0A1L1STQ1;A0A1L1SSG7	Cysteine and histidine-rich domain-containing protein 1	Chordc1	sp|Q9D1P4|CHRD1_MOUSE Cysteine and histidine-rich domain-containing protein 1 OS=Mus musculus OX=10090 GN=Chordc1 PE=1 SV=1;tr|A0A1L1SU22|A0A1L1SU22_MOUSE Cysteine and histidine-rich domain-containing protein 1 (Fragment) OS=Mus musculus OX=10090 GN=Chordc	466840	365520	424730	819360	1525800	1418200	728860	993830	774600	1372700	1790200	975410	19.9636	19.7094	19.786	19.654	20.4217	20.3633	20.7517	20.6967	20.0853	20.4141	21.197	19.9498	0.0655522	0.0728065	-0.532763
Q80ZW2	Q80ZW2	Protein THEM6	Them6	sp|Q80ZW2|THEM6_MOUSE Protein THEM6 OS=Mus musculus OX=10090 GN=Them6 PE=1 SV=1	641520	667630	752670	1243100	691040	1132300	459390	958370	2827400	1300400	1338300	1142100	20.2111	20.3167	20.3537	20.4842	19.4698	20.2673	20.0108	20.4846	21.5405	20.5808	21.0567	20.4068	0.0655522	0.0730511	-0.496275
Q60996	Q60996;Q8C8H4	Serine/threonine-protein phosphatase 2A 56 kDa regulatory subunit gamma isoform	Ppp2r5c	sp|Q60996|2A5G_MOUSE Serine/threonine-protein phosphatase 2A 56 kDa regulatory subunit gamma isoform OS=Mus musculus OX=10090 GN=Ppp2r5c PE=1 SV=2	310570	451960	481390	966200	783320	559860	479590	829100	885330	785040	763400	711980	19.2478	19.7737	19.74	20.0874	19.6533	19.201	20.007	20.2499	20.044	19.806	20.1889	19.6831	0.0655522	0.0711856	-0.379267
Q99LD9	Q99LD9;D3Z7J6;D3Z487	Translation initiation factor eIF-2B subunit beta	Eif2b2	sp|Q99LD9|EI2BB_MOUSE Translation initiation factor eIF-2B subunit beta OS=Mus musculus OX=10090 GN=Eif2b2 PE=1 SV=1;tr|D3Z7J6|D3Z7J6_MOUSE Translation initiation factor eIF-2B subunit beta (Fragment) OS=Mus musculus OX=10090 GN=Eif2b2 PE=1 SV=1;tr|D3Z487|	199740	573580	371260	508690	1419900	1359600	729690	646120	1341000	856450	1056400	1362800	18.847	20.1989	19.5537	18.9409	20.4062	20.3886	20.651	20.0675	20.6818	19.7778	20.5454	20.5216	0.0655522	0.0717731	-0.651641
B0R091	B0R091;P61022;B0R092	Calcineurin B homologous protein 1	Chp1	tr|B0R091|B0R091_MOUSE Calcineurin B homologous protein 1 OS=Mus musculus OX=10090 GN=Chp1 PE=1 SV=1;sp|P61022|CHP1_MOUSE Calcineurin B homologous protein 1 OS=Mus musculus OX=10090 GN=Chp1 PE=1 SV=2	574750	696460	534470	1926600	1992700	1998100	716830	461970	1191400	2165600	2018100	2107900	20.4156	20.6844	20.2826	20.7012	20.6259	20.6804	20.8611	19.9636	20.7757	20.914	21.2508	20.8953	0.0655522	0.0733468	-0.211716
Q8BL86	Q8BL86;A0A286YCV6	Metallo-beta-lactamase domain-containing protein 2	Mblac2	sp|Q8BL86|MBLC2_MOUSE Metallo-beta-lactamase domain-containing protein 2 OS=Mus musculus OX=10090 GN=Mblac2 PE=1 SV=2	531810	219260	606960	405860	936530	899410	601530	560560	379510	1257100	1204400	1294200	20.0614	18.982	20.1736	18.6809	19.7506	19.7387	20.4409	19.8969	19.1006	20.3103	20.6538	20.3729	0.0655522	0.0717139	-0.56471
Q99JY8	Q99JY8	Lipid phosphate phosphohydrolase 3	Ppap2b	sp|Q99JY8|PLPP3_MOUSE Phospholipid phosphatase 3 OS=Mus musculus OX=10090 GN=Plpp3 PE=1 SV=1	946470	712490	719150	1793700	1057900	2394300	524920	337930	1086300	1298200	772330	734240	20.806	20.5023	20.3995	20.8573	19.9755	21.2032	20.2754	19.2656	20.4584	20.4167	20.078	19.6143	0.0655522	0.072238	0.605905
G3X9J0	G3X9J0;S4R1S0;Q6A050;Q8BGC2;A0AUN2;Q8K054		Sipa1l3	sp|G3X9J0|SI1L3_MOUSE Signal-induced proliferation-associated 1-like protein 3 OS=Mus musculus OX=10090 GN=Sipa1l3 PE=1 SV=1;tr|S4R1S0|S4R1S0_MOUSE Signal-induced proliferation-associated 1-like protein 3 (Fragment) OS=Mus musculus OX=10090 GN=Sipa1l3 PE=1	113120	26649	59748	175880	116720	293060	54056	192580	243230	221150	176440	310000	17.8401	16.158	17.0196	17.3583	16.5597	18.1068	17.1603	18.2621	18.266	17.7606	17.8568	18.3335	0.0655522	0.0725635	-0.766104
Q8BX80	Q8BX80;Q3TAJ0;F7CXI4;E9Q017;E9PY27	Cytosolic endo-beta-N-acetylglucosaminidase	Engase	sp|Q8BX80|ENASE_MOUSE Cytosolic endo-beta-N-acetylglucosaminidase OS=Mus musculus OX=10090 GN=Engase PE=1 SV=1;tr|Q3TAJ0|Q3TAJ0_MOUSE Uncharacterized protein (Fragment) OS=Mus musculus OX=10090 GN=Engase PE=2 SV=1;tr|F7CXI4|F7CXI4_MOUSE Cytosolic endo-beta	288190	136160	376220	607350	520990	880470	168680	216310	252360	508840	214530	329810	19.1667	18.2608	19.4519	19.2308	18.8995	19.684	18.6997	18.5654	18.4675	19.0077	18.1923	18.4179	0.0655522	0.071396	0.5572
B1AUY8	B1AUY8;Q684Q8;B1AUY7;Q540H0;Q9QY36;B1AUY9;B1AUZ1;Q8R2U5;Q3V4D5;A8W660;Q3UX61	N-alpha-acetyltransferase 10	Naa10	tr|B1AUY8|B1AUY8_MOUSE N-alpha-acetyltransferase 10 OS=Mus musculus OX=10090 GN=Naa10 PE=1 SV=1;tr|Q684Q8|Q684Q8_MOUSE N-terminal acetyltransferase complex ARD1 subunit homolog (Fragment) OS=Mus musculus OX=10090 GN=Naa10 PE=2 SV=1;tr|B1AUY7|B1AUY7_MOUSE N	879310	443210	503940	1355500	1988600	1728200	559100	688690	585120	1196000	315770	640980	20.7118	19.8331	19.8857	20.4416	20.8308	20.691	20.3267	20.128	19.5879	20.3041	18.9531	19.5184	0.0655522	0.0712439	0.595958
Q4VA02	Q4VA02;P56716;Q9QZY0;Q8K166;Q8BXR8;A0A0A6YXU6;A0A140LHJ6	Oxygen-regulated protein 1	Rp1	tr|Q4VA02|Q4VA02_MOUSE Rp1 protein (Fragment) OS=Mus musculus OX=10090 GN=Rp1 PE=2 SV=1;sp|P56716|RP1_MOUSE Oxygen-regulated protein 1 OS=Mus musculus OX=10090 GN=Rp1 PE=1 SV=2;tr|Q9QZY0|Q9QZY0_MOUSE Photoreceptor specific protein PSP (Fragment) OS=Mus mus	48249	37229	45552	147210	104880	250930	74257	118510	144180	225550	111640	203230	16.7647	16.5001	16.6382	17.113	16.4832	17.8368	17.5109	17.6522	17.6099	17.7795	17.1536	17.6461	0.0655522	0.0707801	-0.669381
Q3U276	Q3U276	Succinate dehydrogenase assembly factor 1, mitochondrial	Sdhaf1	sp|Q3U276|SDHF1_MOUSE Succinate dehydrogenase assembly factor 1, mitochondrial OS=Mus musculus OX=10090 GN=Sdhaf1 PE=1 SV=1	2249400	2064800	1828000	2860800	1981200	2302200	1156500	912190	1864000	2167400	1278600	2171900	21.8688	21.8211	21.5708	21.7583	20.9936	21.3038	21.2866	20.5891	21.1613	21.3174	20.9043	21.3466	0.0655522	0.0729898	0.451844
Q99NB8	Q99NB8;A0A0A6YXU5	Ubiquilin-4	Ubqln4	sp|Q99NB8|UBQL4_MOUSE Ubiquilin-4 OS=Mus musculus OX=10090 GN=Ubqln4 PE=1 SV=1	390580	0	373950	1220700	763790	1098800	712220	1295700	115060	1234300	839840	1233800	19.8038	15.9215	19.7027	19.946	18.9192	19.6572	20.6897	20.9707	17.9327	20.0014	19.8151	20.0288	0.0655522	0.0731986	-0.914646
Q3UHE1	Q3UHE1;Q14DP4	Membrane-associated phosphatidylinositol transfer protein 3	Pitpnm3	sp|Q3UHE1|PITM3_MOUSE Membrane-associated phosphatidylinositol transfer protein 3 OS=Mus musculus OX=10090 GN=Pitpnm3 PE=1 SV=2	134440	275490	338500	369580	532220	410050	167520	175250	234530	364080	260580	248550	18.1165	19.0351	19.1747	18.613	19.0749	18.7015	18.5891	18.2181	18.2917	18.619	18.5384	18.0204	0.0655522	0.0720108	0.406508
Q6DID3	Q6DID3;Q99LN2;Q3TBS5;Q3TZC7	Protein SCAF8	Scaf8	sp|Q6DID3|SCAF8_MOUSE Protein SCAF8 OS=Mus musculus OX=10090 GN=Scaf8 PE=1 SV=1;tr|Q99LN2|Q99LN2_MOUSE Rbm16 protein (Fragment) OS=Mus musculus OX=10090 GN=Scaf8 PE=2 SV=1;tr|Q3TBS5|Q3TBS5_MOUSE Uncharacterized protein (Fragment) OS=Mus musculus OX=10090 G	157520	449200	183940	220150	282380	328360	213470	475370	439810	508310	404950	543060	18.2182	19.6034	18.3579	17.9925	18.2352	18.5006	18.8218	19.3888	18.9985	19.234	19.3178	19.3519	0.0655522	0.0713024	-0.70082
P16283	P16283;Q68EG4;Q9ERP4;F8WHM3;Q8BLC4;D3Z3U9;D3YWK8;D3Z5A2;F6S265;F6Q7T0;Q3TYK7;B1ASX6;Q3UGM4;A0A0R4J1K4;A0A0R4J1K9;Q7TPS4;Q3UKP0;A0A0R4J101;O35936;P13808	Anion exchange protein 3;Anion exchange protein	Slc4a3	sp|P16283|B3A3_MOUSE Anion exchange protein 3 OS=Mus musculus OX=10090 GN=Slc4a3 PE=1 SV=2;tr|Q68EG4|Q68EG4_MOUSE Anion exchange protein OS=Mus musculus OX=10090 GN=Slc4a3 PE=2 SV=1;tr|Q9ERP4|Q9ERP4_MOUSE Anion exchange protein OS=Mus musculus OX=10090 GN=	220860	169510	235000	292350	313530	415860	104220	221530	245570	215680	164850	350280	18.6494	18.3667	18.6716	18.3347	18.318	18.762	17.9038	18.4204	18.2564	17.9315	17.9546	18.6375	0.0655522	0.0728675	0.333024
Q80U72	Q80U72;Q6P9N3;F6RIN9;D3YU97	Protein scribble homolog	Scrib	sp|Q80U72|SCRIB_MOUSE Protein scribble homolog OS=Mus musculus OX=10090 GN=Scrib PE=1 SV=2;tr|Q6P9N3|Q6P9N3_MOUSE Scrib protein OS=Mus musculus OX=10090 GN=Scrib PE=2 SV=1;tr|F6RIN9|F6RIN9_MOUSE Protein scribble homolog (Fragment) OS=Mus musculus OX=10090	69714	73267	76502	151830	108100	89440	21539	145280	182120	367130	159080	263410	17.1934	17.3147	17.2549	17.2202	16.6165	16.391	15.9147	17.8998	17.8944	18.5116	17.7221	18.0577	0.0655522	0.0713374	-0.668268
Q60960	Q60960;G3UXT6;G3UZK5;G3UWJ8;G3UXW7	Importin subunit alpha-5;Importin subunit alpha-5, N-terminally processed	Kpna1	sp|Q60960|IMA5_MOUSE Importin subunit alpha-5 OS=Mus musculus OX=10090 GN=Kpna1 PE=1 SV=2	263980	0	261430	340560	780890	618740	536070	563600	1695600	620470	436860	456810	19.0395	14.9202	18.9767	18.209	19.6075	19.2323	20.0544	19.7052	20.709	19.3653	19.2423	18.821	0.0655522	0.0708032	-1.31867
Q8R1E1	Q8R1E1;E9QL80;Q6A0A4;Q3UZK0;Q91YX5;D3YVK0	Acyl-CoA:lysophosphatidylglycerol acyltransferase 1	Lpgat1	tr|Q8R1E1|Q8R1E1_MOUSE Lpgat1 protein (Fragment) OS=Mus musculus OX=10090 GN=Lpgat1 PE=2 SV=1;tr|E9QL80|E9QL80_MOUSE Acyl-CoA:lysophosphatidylglycerol acyltransferase 1 OS=Mus musculus OX=10090 GN=Lpgat1 PE=1 SV=1;tr|Q6A0A4|Q6A0A4_MOUSE MKIAA0205 protein (	246550	399340	357060	595700	933700	622270	437140	611030	634930	621970	451290	1010300	18.9711	19.6322	19.3791	19.3128	19.8615	19.3038	19.9049	19.8819	19.6415	19.405	19.3518	20.1515	0.0655522	0.0713843	-0.312678
Q6PGF7	Q6PGF7	Exocyst complex component 8	Exoc8	sp|Q6PGF7|EXOC8_MOUSE Exocyst complex component 8 OS=Mus musculus OX=10090 GN=Exoc8 PE=1 SV=1	128120	193630	123540	318530	480060	269930	34423	295420	117010	228960	150280	111410	17.9793	18.5408	17.8798	18.3835	18.8965	18.0472	16.5802	18.7815	17.3645	17.8968	17.6845	16.7952	0.0655522	0.0708724	0.770745
D3YZR1	D3YZR1;Q9JHE7;D3Z6S3;D3YYU6;Q9JHE9	Protein TSSC4	Tssc4	tr|D3YZR1|D3YZR1_MOUSE Protein TSSC4 (Fragment) OS=Mus musculus OX=10090 GN=Tssc4 PE=1 SV=1;sp|Q9JHE7|TSSC4_MOUSE Protein TSSC4 OS=Mus musculus OX=10090 GN=Tssc4 PE=1 SV=1;tr|D3Z6S3|D3Z6S3_MOUSE Protein TSSC4 (Fragment) OS=Mus musculus OX=10090 GN=Tssc4 PE	504420	403560	716600	1365900	915760	294420	704580	1201100	1262200	722310	1210100	1583400	19.806	19.5611	20.2278	20.5829	19.9655	18.5515	20.5036	20.7518	20.503	19.7899	20.8171	20.8156	0.0655522	0.0712089	-0.747712
Q8K0H5	Q8K0H5	Transcription initiation factor TFIID subunit 10	Taf10	sp|Q8K0H5|TAF10_MOUSE Transcription initiation factor TFIID subunit 10 OS=Mus musculus OX=10090 GN=Taf10 PE=1 SV=1	628750	391410	946560	2265900	1440700	878120	888810	1183600	1466400	1821900	1708300	1403800	20.3205	19.7709	20.7876	21.1888	20.4262	19.7656	20.9854	20.8998	20.8793	20.9043	21.2192	20.5539	0.0655522	0.0727699	-0.530352
Q3UYL1	Q3UYL1;Q9Z2M6;Q9Z2M5	Ubiquitin-like protein 3	Ubl3	tr|Q3UYL1|Q3UYL1_MOUSE Ubiquitin-like protein OS=Mus musculus OX=10090 GN=Ubl3 PE=2 SV=1;sp|Q9Z2M6|UBL3_MOUSE Ubiquitin-like protein 3 OS=Mus musculus OX=10090 GN=Ubl3 PE=1 SV=1;tr|Q9Z2M5|Q9Z2M5_MOUSE Ubiquitin-like protein OS=Mus musculus OX=10090 GN=Ubl3	581760	952210	1626700	1690900	2595900	1398000	87662	457950	1484300	1235200	747220	1707700	20.2818	20.9087	21.4278	20.6845	21.3025	20.2571	18.2774	19.7923	20.8943	20.1583	19.7708	20.7622	0.0655522	0.0733591	0.867865
Q8BHL5	Q8BHL5;F6YXR3;Q5GMG0;A0A1Y7VIX9	Engulfment and cell motility protein 2	Elmo2	sp|Q8BHL5|ELMO2_MOUSE Engulfment and cell motility protein 2 OS=Mus musculus OX=10090 GN=Elmo2 PE=1 SV=1;tr|F6YXR3|F6YXR3_MOUSE Engulfment and cell motility protein 2 (Fragment) OS=Mus musculus OX=10090 GN=Elmo2 PE=1 SV=1	142270	164430	231310	236960	338970	490800	63912	103150	219190	202330	273200	191240	18.1567	18.394	18.7077	17.8953	18.3081	18.909	17.3729	17.5296	18.1832	17.6871	18.5618	17.6254	0.0655522	0.0728553	0.568489
Q9CPR1	Q9CPR1;H3BJI4;H3BJN8	RWD domain-containing protein 4	Rwdd4;Rwdd4a	sp|Q9CPR1|RWDD4_MOUSE RWD domain-containing protein 4 OS=Mus musculus OX=10090 GN=Rwdd4 PE=2 SV=1;tr|H3BJI4|H3BJI4_MOUSE RWD domain containing 4A, isoform CRA_b OS=Mus musculus OX=10090 GN=Rwdd4a PE=1 SV=1;tr|H3BJN8|H3BJN8_MOUSE RWD domain-containing 4A (F	1287300	1276700	1470700	1518300	1589200	2448400	991970	1117200	524710	1290200	1407700	1335900	21.1569	21.2006	21.2613	20.6938	20.6316	21.4314	21.0527	20.776	19.6113	20.4454	21.0868	20.5314	0.0655522	0.0732973	0.478657
A0A0G2JDZ9	A0A0G2JDZ9;E9Q804;Q99NH0;E9QKG6;A0A1W2P6X1	Ankyrin repeat domain-containing protein 17	Ankrd17	tr|A0A0G2JDZ9|A0A0G2JDZ9_MOUSE Ankyrin repeat domain-containing protein 17 OS=Mus musculus OX=10090 GN=Ankrd17 PE=1 SV=1;tr|E9Q804|E9Q804_MOUSE Ankyrin repeat domain-containing protein 17 OS=Mus musculus OX=10090 GN=Ankrd17 PE=1 SV=3;sp|Q99NH0|ANR17_MOUSE	87366	49513	56725	116990	55271	106510	58644	141140	109790	189780	84809	123550	17.2865	16.5924	16.6534	17.043	15.9232	16.8497	16.9861	17.6835	17.0441	17.7195	17.0188	17.1618	0.0655522	0.0714664	-0.544269
I7HJQ9	I7HJQ9;Q9Z2C4;F6T9H9;Q8BQ73;Q8CIU7;Q8CIU6;Q8CIU4;Q8CIU3;Q8CIU5;I7HPV7	Myotubularin-related protein 1	Mtmr1	tr|I7HJQ9|I7HJQ9_MOUSE Myotubularin-related protein 1 OS=Mus musculus OX=10090 GN=Mtmr1 PE=1 SV=1;sp|Q9Z2C4|MTMR1_MOUSE Myotubularin-related protein 1 OS=Mus musculus OX=10090 GN=Mtmr1 PE=1 SV=1;tr|F6T9H9|F6T9H9_MOUSE Myotubularin-related protein 1 (Fragme	191510	117830	153210	487770	386630	488970	105030	146020	0	401040	246920	171430	18.665	18.1577	18.3564	18.6831	18.1092	18.5968	18.1718	18.1445	13.6065	18.3594	17.9942	16.8342	0.0655522	0.0721781	1.24295
Q8VDP2	Q8VDP2;Z4YLD0	UPF0428 protein CXorf56 homolog	C330007P06Rik	sp|Q8VDP2|CX056_MOUSE UPF0428 protein CXorf56 homolog OS=Mus musculus OX=10090 PE=1 SV=1;tr|Z4YLD0|Z4YLD0_MOUSE RIKEN cDNA C330007P06 gene OS=Mus musculus OX=10090 GN=C330007P06Rik PE=1 SV=1	252640	186870	447320	807900	523660	809160	242470	780440	901930	845510	609530	692130	19.0621	18.7586	19.6856	19.7334	18.8537	19.6512	19.2176	20.1836	20.0823	19.8428	19.7709	19.5269	0.0655522	0.0711623	-0.479938
Q91WK1	Q91WK1	SPRY domain-containing protein 4	Spryd4	sp|Q91WK1|SPRY4_MOUSE SPRY domain-containing protein 4 OS=Mus musculus OX=10090 GN=Spryd4 PE=1 SV=1	90816	309480	234910	569450	397820	347750	192390	488210	1005700	448390	555120	493730	17.7118	19.2195	18.7858	19.3115	18.5609	18.3862	18.8066	19.492	20.076	18.9359	19.7857	19.1257	0.0655522	0.0726848	-0.707725
Q99J29	Q99J29;Q920A5;Q3U5P4	Retinoid-inducible serine carboxypeptidase	Scpep1	tr|Q99J29|Q99J29_MOUSE Carboxypeptidase OS=Mus musculus OX=10090 GN=Scpep1 PE=2 SV=1;sp|Q920A5|RISC_MOUSE Retinoid-inducible serine carboxypeptidase OS=Mus musculus OX=10090 GN=Scpep1 PE=1 SV=2;tr|Q3U5P4|Q3U5P4_MOUSE Carboxypeptidase OS=Mus musculus OX=100	379860	819610	254690	458440	396820	578690	0	49662	226150	294340	274000	532430	19.4311	20.3688	18.9193	18.7391	18.3186	19.08	15.6976	16.8803	18.3607	17.9496	18.3467	19.0801	0.0655522	0.073322	1.42362
Q6PAJ1	Q6PAJ1;A2RRK7;Q80UP7;Q61223;A0A1W2P6I7	Breakpoint cluster region protein	Bcr	sp|Q6PAJ1|BCR_MOUSE Breakpoint cluster region protein OS=Mus musculus OX=10090 GN=Bcr PE=1 SV=3;tr|A2RRK7|A2RRK7_MOUSE Bcr protein OS=Mus musculus OX=10090 GN=Bcr PE=2 SV=1	10871	29946	0	115350	124840	305010	42835	111000	166300	152850	102460	201330	15.1616	16.379	13.3856	16.2794	16.2746	17.9449	16.9369	17.6258	17.8259	16.8212	16.6138	17.3457	0.0655522	0.0731125	-1.2907
P27641	P27641;Q9CRI5	X-ray repair cross-complementing protein 5	Xrcc5	sp|P27641|XRCC5_MOUSE X-ray repair cross-complementing protein 5 OS=Mus musculus OX=10090 GN=Xrcc5 PE=1 SV=4	113230	113980	85395	225060	142610	453110	87644	31594	128180	74837	114670	132730	17.7646	17.831	17.3459	17.8486	17.0794	18.7782	17.6574	15.8984	17.3971	16.3009	17.3188	17.1418	0.0655522	0.0731371	0.822209
Q69ZZ7	Q69ZZ7;Q8VCC9;Q3UYD7	Spondin-1	mKIAA0762;Spon1	tr|Q69ZZ7|Q69ZZ7_MOUSE MKIAA0762 protein (Fragment) OS=Mus musculus OX=10090 GN=mKIAA0762 PE=4 SV=1;sp|Q8VCC9|SPON1_MOUSE Spondin-1 OS=Mus musculus OX=10090 GN=Spon1 PE=1 SV=1	125490	108110	0	39939	162450	302940	117830	188850	71403	252040	421970	379520	18.0043	17.869	15.7495	15.3641	17.1933	18.1003	18.1469	18.3014	16.7336	17.9403	19.0484	18.5278	0.0655522	0.073002	-1.06966
Q8BP78	Q8BP78	Protein FRA10AC1 homolog	Fra10ac1	sp|Q8BP78|F10C1_MOUSE Protein FRA10AC1 homolog OS=Mus musculus OX=10090 GN=Fra10ac1 PE=1 SV=3	278910	141810	343580	526630	434430	742420	70129	171610	225560	523320	149710	398140	19.1185	18.3313	19.3227	18.9918	18.5844	19.4281	17.6117	18.2873	18.3411	19.0101	17.5744	18.6263	0.0655522	0.0709418	0.720976
G3X8S8	G3X8S8;E0CY96;Q8R3W5	tRNA-splicing endonuclease subunit Sen15	Tsen15	tr|G3X8S8|G3X8S8_MOUSE MCG14499 OS=Mus musculus OX=10090 GN=Tsen15 PE=1 SV=1;tr|E0CY96|E0CY96_MOUSE tRNA-splicing endonuclease subunit Sen15 OS=Mus musculus OX=10090 GN=Tsen15 PE=1 SV=1;sp|Q8R3W5|SEN15_MOUSE tRNA-splicing endonuclease subunit Sen15 OS=Mus	1074200	1071900	1423100	1375700	1536100	2044500	664580	477460	0	1734400	570460	1374100	20.9924	21.0421	21.2647	20.2122	20.2654	20.8577	20.6382	19.851	15.1582	20.6786	19.1382	20.2729	0.0655522	0.0711973	1.48292
Q5QNQ6	Q5QNQ6;Q5QNQ4;Q6PE09;Q8K005	Oxysterol-binding protein 2;Oxysterol-binding protein	Osbp2	sp|Q5QNQ6|OSBP2_MOUSE Oxysterol-binding protein 2 OS=Mus musculus OX=10090 GN=Osbp2 PE=1 SV=1;tr|Q5QNQ4|Q5QNQ4_MOUSE Oxysterol-binding protein OS=Mus musculus OX=10090 GN=Osbp2 PE=1 SV=1;tr|Q6PE09|Q6PE09_MOUSE Oxysterol-binding protein OS=Mus musculus OX=1	53674	5717.5	74354	0	205880	133560	72722	180210	327440	193440	53277	145700	16.6899	14.0513	17.028	14.9187	17.81	17.153	17.2625	17.9291	18.3703	17.8724	16.2255	17.4324	0.0655522	0.0720704	-1.24023
Q5SQ20	Q5SQ20;Q9EQ61	Pescadillo homolog	Pes1	tr|Q5SQ20|Q5SQ20_MOUSE Pescadillo homolog OS=Mus musculus OX=10090 GN=Pes1 PE=1 SV=1;sp|Q9EQ61|PESC_MOUSE Pescadillo homolog OS=Mus musculus OX=10090 GN=Pes1 PE=1 SV=1	182570	64488	130140	321570	374380	510000	98616	165290	128710	190820	129030	106090	18.4766	17.1432	17.9632	18.3213	18.4148	18.8687	17.8826	18.1013	17.4578	17.6518	17.5105	16.8909	0.0655522	0.0717257	0.6155
Q6IQY0	Q6IQY0;Q6PG98;Q3UZ58;Q61578	NADPH:adrenodoxin oxidoreductase, mitochondrial	Fdxr	tr|Q6IQY0|Q6IQY0_MOUSE NADPH:adrenodoxin oxidoreductase, mitochondrial OS=Mus musculus OX=10090 GN=Fdxr PE=2 SV=1;tr|Q6PG98|Q6PG98_MOUSE Fdxr protein (Fragment) OS=Mus musculus OX=10090 GN=Fdxr PE=2 SV=1;tr|Q3UZ58|Q3UZ58_MOUSE NADPH:adrenodoxin oxidoreduct	105750	159950	26419	148500	274160	218570	149450	159500	168090	415540	311880	212570	17.8024	18.3551	16.0785	17.0628	17.9225	17.6077	18.4265	18.0796	17.8655	18.7578	18.7548	17.6977	0.0655522	0.0726605	-0.792133
B1ASU9	B1ASU9;O55047;B7ZC85;Q6NZC4;F6XSD0;P70320;Q3TTG3;Q6A0C1;Q8C0V0;B7ZC84;A0PJK0	Serine/threonine-protein kinase tousled-like 2	Tlk2	tr|B1ASU9|B1ASU9_MOUSE Serine/threonine-protein kinase tousled-like 2 OS=Mus musculus OX=10090 GN=Tlk2 PE=1 SV=1;sp|O55047|TLK2_MOUSE Serine/threonine-protein kinase tousled-like 2 OS=Mus musculus OX=10090 GN=Tlk2 PE=1 SV=2;tr|B7ZC85|B7ZC85_MOUSE Serine/th	131550	28922	78294	120490	130580	250280	142760	243580	148730	189300	180260	192020	17.9003	16.1535	17.2303	16.9219	16.9197	18.0752	18.2025	18.4178	17.5577	17.7182	18.1179	17.7678	0.0655522	0.0733344	-0.763499
E9QNF7	E9QNF7;Q9CPW0;Q3SYI6;A3KMI8;A0A0G2JE70;A0A140LJB1	Contactin-associated protein-like 2	Cntnap2	tr|E9QNF7|E9QNF7_MOUSE Contactin-associated protein-like 2 OS=Mus musculus OX=10090 GN=Cntnap2 PE=1 SV=1;sp|Q9CPW0|CNTP2_MOUSE Contactin-associated protein-like 2 OS=Mus musculus OX=10090 GN=Cntnap2 PE=1 SV=2	19020	25658	66624	90105	132090	69274	54257	37614	134210	148000	55682	149710	15.5124	15.9282	16.9708	16.4284	16.9119	15.9259	16.9852	16.117	17.374	17.2561	16.1429	17.2988	0.0655522	0.0717494	-0.582728
S4R1C4	S4R1C4	Calcium-transporting ATPase	Atp2b2	tr|S4R1C4|S4R1C4_MOUSE Calcium-transporting ATPase OS=Mus musculus OX=10090 GN=Atp2b2 PE=1 SV=1	0	42065	64110	131600	122370	127180	76370	85921	111920	93354	94598	137800	14.7586	16.5682	16.9496	17.0162	16.7292	16.8604	17.4011	17.1302	17.1694	16.4128	16.9672	17.1644	0.0655522	0.0725998	-0.560475
G3UYG6	G3UYG6;Q6Y7W8;G3UWR2;Q8C585;G3UYR9;Q3TUA5;E9Q2M5;G3UZX7;G3UZW5	PERQ amino acid-rich with GYF domain-containing protein 2	Gigyf2	tr|G3UYG6|G3UYG6_MOUSE GRB10-interacting GYF protein 2 OS=Mus musculus OX=10090 GN=Gigyf2 PE=1 SV=1;sp|Q6Y7W8|GGYF2_MOUSE GRB10-interacting GYF protein 2 OS=Mus musculus OX=10090 GN=Gigyf2 PE=1 SV=2;tr|G3UWR2|G3UWR2_MOUSE GRB10-interacting GYF protein 2 OS	33139	61132	52383	92100	162480	0	68429	113050	61387	168040	85518	213580	16.0372	16.9413	16.6052	16.6344	17.2609	14.8775	17.2712	17.4759	16.3197	17.4337	16.9304	17.7624	0.0655522	0.0730143	-0.806133
B9EIX2	B9EIX2;Q80U49	Centrosomal protein of 170 kDa protein B	Cep170b	tr|B9EIX2|B9EIX2_MOUSE AW555464 protein OS=Mus musculus OX=10090 GN=Cep170b PE=1 SV=1;sp|Q80U49|C170B_MOUSE Centrosomal protein of 170 kDa protein B OS=Mus musculus OX=10090 GN=Cep170b PE=1 SV=2	44375	31963	11692	33443	15906	56725	43531	40182	48448	116090	44042	68141	16.296	15.9228	14.4767	15.2636	14.139	15.9162	16.4983	15.9265	15.8695	16.9856	16.053	16.2798	0.0655522	0.0714781	-0.933071
Q8C4W3	Q8C4W3	Neuritin-like protein	Nrn1l	sp|Q8C4W3|NRN1L_MOUSE Neuritin-like protein OS=Mus musculus OX=10090 GN=Nrn1l PE=2 SV=2	278120	561420	547390	893430	480280	438910	288330	0	357850	343180	198880	425020	19.0437	19.9094	19.7759	20.0646	18.7751	18.6685	19.2851	14.4029	18.8597	18.3423	17.8641	18.7626	0.0655522	0.0716194	1.45341
Q8QZY4	Q8QZY4	Retbindin	Rtbdn	sp|Q8QZY4|RTBDN_MOUSE Retbindin OS=Mus musculus OX=10090 GN=Rtbdn PE=1 SV=1	0	589780	293820	942390	823360	364250	653380	521090	593980	1451000	2689300	565800	15.5493	20.2978	19.3579	19.6488	19.2911	17.9984	20.5721	19.8799	19.7613	20.3916	21.88	18.8627	0.0655522	0.0729163	-1.53404
S4R2E1	S4R2E1;A0A0R4J0B6;Q7TMS5;W8DLN2;D3Z150;D3YZX5;A0A0N4SWA2;Q3UQE4;D3YVG8;S4R2M4	ATP-binding cassette sub-family G member 2	Abcg2	tr|S4R2E1|S4R2E1_MOUSE ATP-binding cassette sub-family G member 2 OS=Mus musculus OX=10090 GN=Abcg2 PE=1 SV=1;tr|A0A0R4J0B6|A0A0R4J0B6_MOUSE ATP-binding cassette sub-family G member 2 OS=Mus musculus OX=10090 GN=Abcg2 PE=1 SV=1;sp|Q7TMS5|ABCG2_MOUSE ATP-bi	50625	105060	71202	209590	188170	148140	101810	81655	157680	184720	199610	417410	16.8503	17.8477	17.2314	17.6389	17.3758	17.0882	17.9709	17.2327	17.7831	17.4894	17.9929	18.6422	0.0655522	0.0731002	-0.513144
B2CSK2	B2CSK2;A1L347;P16627;Q9QWU1;Q91ZU4;Q91ZU5;Q9R2A1	Heat shock 70 kDa protein 1-like	Hspa1l;Hsc70t	tr|B2CSK2|B2CSK2_MOUSE Heat shock protein 1-like protein OS=Mus musculus OX=10090 PE=3 SV=1;tr|A1L347|A1L347_MOUSE Heat shock protein 1-like OS=Mus musculus OX=10090 GN=Hspa1l PE=1 SV=1;sp|P16627|HS71L_MOUSE Heat shock 70 kDa protein 1-like OS=Mus musculus	109080	46075	133320	129260	47911	0	117820	143570	102810	135680	99549	165010	17.3198	16.1794	17.5375	17.3863	16.0463	14.224	17.6683	17.4511	16.6631	17.47	17.4394	17.733	0.0655522	0.0718561	-0.955266
F6XTP0	F6XTP0;Q8R1Z9	RING finger protein 121	Rnf121	tr|F6XTP0|F6XTP0_MOUSE RING finger protein 121 (Fragment) OS=Mus musculus OX=10090 GN=Rnf121 PE=1 SV=1;sp|Q8R1Z9|RN121_MOUSE RING finger protein 121 OS=Mus musculus OX=10090 GN=Rnf121 PE=1 SV=1	145780	360280	412590	686410	676030	555080	120370	103980	401060	415650	220690	653230	18.3601	19.4956	19.55	19.4201	19.2608	18.9897	18.3373	17.7402	19.0784	18.6269	18.0554	19.3941	0.0655522	0.0716784	0.640662
A0A1B0GR06	A0A1B0GR06;Q8VCD1;Q64700;A0A1B0GRM0;Q3UQT1;Q62017	Retinoblastoma-like protein 2	Rbl2	tr|A0A1B0GR06|A0A1B0GR06_MOUSE Retinoblastoma-like protein 2 OS=Mus musculus OX=10090 GN=Rbl2 PE=1 SV=1;tr|Q8VCD1|Q8VCD1_MOUSE Retinoblastoma-like 2 OS=Mus musculus OX=10090 GN=Rbl2 PE=2 SV=1;sp|Q64700|RBL2_MOUSE Retinoblastoma-like protein 2 OS=Mus muscul	33016	22735	47062	46492	77886	78202	0	35031	45553	40741	40540	42141	15.9909	15.6052	16.3552	15.5027	16.2561	16.3188	14.1666	15.8479	15.886	15.3059	15.792	15.3907	0.0655522	0.0719036	0.606621
Q71FD5	Q71FD5;A0A0N4SVW9;F6X469	E3 ubiquitin-protein ligase ZNRF2	Znrf2	sp|Q71FD5|ZNRF2_MOUSE E3 ubiquitin-protein ligase ZNRF2 OS=Mus musculus OX=10090 GN=Znrf2 PE=1 SV=1	210700	85336	366940	504010	268630	240790	0	97577	78538	149510	185490	293520	18.6413	17.6411	19.2355	19.027	17.7652	17.6278	15.1459	17.5339	17.0128	16.9033	17.792	18.1273	0.0655522	0.0709997	1.23711
D3Z6S1	D3Z6S1;Q8BM55	Transmembrane protein 214	Tmem214	tr|D3Z6S1|D3Z6S1_MOUSE Transmembrane protein 214 OS=Mus musculus OX=10090 GN=Tmem214 PE=1 SV=3;sp|Q8BM55|TM214_MOUSE Transmembrane protein 214 OS=Mus musculus OX=10090 GN=Tmem214 PE=1 SV=1	27342	16642	42591	24528	37855	83974	25593	53001	67432	33715	117700	113570	15.7249	15.1017	16.2753	14.8548	15.3065	16.3692	15.8718	16.3895	16.4041	15.2866	17.2553	16.8633	0.0655522	0.0709533	-0.739711
P70451	P70451;Q3TZJ5;Q3TME9;Q9CRE2	Tyrosine-protein kinase Fer	Fer	sp|P70451|FER_MOUSE Tyrosine-protein kinase Fer OS=Mus musculus OX=10090 GN=Fer PE=1 SV=2;tr|Q3TZJ5|Q3TZJ5_MOUSE Tyrosine-protein kinase OS=Mus musculus OX=10090 GN=Fer PE=2 SV=1	47742	0	33076	0	105610	145240	16855	34255	87313	0	0	26050	16.2071	14.9941	15.626	15.7217	16.7655	17.2017	14.9812	15.4836	16.479	13.0618	14.0175	15.1681	0.0655522	0.0722981	1.22083
B1APT1	B1APT1;B1APT2;Q9CZJ0;B1AX06;E9PYE1;E9Q0C0;E9PWC1;Q91ZG2	Metallophosphoesterase MPPED2;Metallophosphoesterase domain-containing protein 1	Mpped2;Mpped1	tr|B1APT1|B1APT1_MOUSE Metallophosphoesterase MPPED2 (Fragment) OS=Mus musculus OX=10090 GN=Mpped2 PE=1 SV=1;tr|B1APT2|B1APT2_MOUSE MCG22892, isoform CRA_a OS=Mus musculus OX=10090 GN=Mpped2 PE=4 SV=1;sp|Q9CZJ0|MPPD2_MOUSE Metallophosphoesterase MPPED2 OS=	79526	121580	122080	163630	224580	157450	89589	68475	0	164970	118890	127010	17.3393	17.8792	17.7804	17.2726	17.7123	17.1075	17.6744	16.9596	14.4644	17.3227	17.2432	16.8614	0.0655522	0.0708378	0.7609
Q5U4C3	Q5U4C3	Splicing factor, arginine/serine-rich 19	Scaf1	sp|Q5U4C3|SFR19_MOUSE Splicing factor, arginine/serine-rich 19 OS=Mus musculus OX=10090 GN=Scaf1 PE=1 SV=1	0	19006	14053	61334	8742.4	47452	49811	0	42125	60842	36093	53324	14.138	15.2959	14.7878	15.9707	13.1257	15.5414	16.7098	14.8689	15.7362	15.9855	15.6532	15.8218	0.0655522	0.0733097	-0.985984
E9PUL9	E9PUL9;B2RQ80;E0CZD7;E0CY98;B2RXX2;B9EKN8;B2RY17;P83510;E0CZF8;E0CXD6;E0CYV5	Traf2 and NCK-interacting protein kinase	Tnik	tr|E9PUL9|E9PUL9_MOUSE Traf2 and NCK-interacting protein kinase OS=Mus musculus OX=10090 GN=Tnik PE=1 SV=1;tr|B2RQ80|B2RQ80_MOUSE Tnik protein OS=Mus musculus OX=10090 GN=Tnik PE=1 SV=1;tr|E0CZD7|E0CZD7_MOUSE Traf2 and NCK-interacting protein kinase OS=Mus	0	32367	17322	88224	20533	40355	0	16738	0	15119	20169	35406	14.1137	16.0043	15.1059	16.3965	14.136	15.1751	13.788	14.892	13.8766	13.8339	14.6757	15.1055	0.0655522	0.0727821	0.7933
Q9QZC2	Q9QZC2;Q8C3X9	Plexin-C1	Plxnc1	sp|Q9QZC2|PLXC1_MOUSE Plexin-C1 OS=Mus musculus OX=10090 GN=Plxnc1 PE=1 SV=1	24342	17229	22383	20768	6952	27248	8146.6	0	11351	14242	13567	16146	15.2463	14.8716	15.0858	14.664	12.9092	14.9951	14.096	13.564	13.782	14.129	14.4819	14.3387	0.0655522	0.0713609	0.5634
A0A0R4J0W7	A0A0R4J0W7;A0A1B0GSR5;Q5XJV6	Serine/threonine-protein kinase LMTK3	Lmtk3	tr|A0A0R4J0W7|A0A0R4J0W7_MOUSE Serine/threonine-protein kinase LMTK3 OS=Mus musculus OX=10090 GN=Lmtk3 PE=1 SV=1;tr|A0A1B0GSR5|A0A1B0GSR5_MOUSE Serine/threonine-protein kinase LMTK3 OS=Mus musculus OX=10090 GN=Lmtk3 PE=1 SV=1;sp|Q5XJV6|LMTK3_MOUSE Serine/t	13162	18103	9318.5	27634	0	0	7560.5	18373	33813	62491	25530	82640	14.7259	15.2358	14.1794	14.8322	14.5174	12.8312	14.1909	14.9399	15.4718	15.8835	15.1151	16.2545	0.0655522	0.073174	-0.922282
Q8R554	Q8R554	OTU domain-containing protein 7A	Otud7a	sp|Q8R554|OTU7A_MOUSE OTU domain-containing protein 7A OS=Mus musculus OX=10090 GN=Otud7a PE=1 SV=1	9857	0	8691.9	182340	0	0	0	0	0	0	0	11030	14.5263	14.1757	14.29	16.9353	14.2915	14.4351	14.1932	13.9346	12.2653	11.8444	15.0567	13.4286	0.0655522	0.0716076	1.32184
D3YZW1	D3YZW1;Q91Z69	SLIT-ROBO Rho GTPase-activating protein 1	Srgap1	tr|D3YZW1|D3YZW1_MOUSE SLIT-ROBO Rho GTPase-activating protein 1 OS=Mus musculus OX=10090 GN=Srgap1 PE=1 SV=1;sp|Q91Z69|SRGP1_MOUSE SLIT-ROBO Rho GTPase-activating protein 1 OS=Mus musculus OX=10090 GN=Srgap1 PE=1 SV=2	0	0	0	0	37774	0	0	0	0	12987	14064	0	15.2834	12.8624	14.8853	14.4873	15.2324	14.2682	13.0289	13.8746	14.0648	13.6796	14.2652	12.9204	0.0655522	0.0719631	0.864261
A0A140LI67	A0A140LI67			tr|A0A140LI67|A0A140LI67_MOUSE FERM and PDZ domain-containing 2 OS=Mus musculus OX=10090 GN=Frmpd2 PE=4 SV=1	0	0	13205	21294	0	16734	0	4335.7	0	0	0	0	14.068	15.082	14.3784	14.7668	14.205	14.3032	14.8453	12.8645	13.5554	13.3528	14.1336	12.9287	0.0655522	0.0709649	0.853845
Q6P3A8	Q6P3A8	2-oxoisovalerate dehydrogenase subunit beta, mitochondrial	Bckdhb	sp|Q6P3A8|ODBB_MOUSE 2-oxoisovalerate dehydrogenase subunit beta, mitochondrial OS=Mus musculus OX=10090 GN=Bckdhb PE=1 SV=2	0	0	0	0	0	187130	0	0	0	0	0	0	13.8095	14.6739	13.337	13.7143	13.9821	16.7147	13.1113	13.4172	13.0857	13.3461	13.2536	13.9924	0.0655522	0.0730265	1.0042
A2AJW4	A2AJW4	Protein phosphatase 1 regulatory subunit	Ppp1r3d	tr|A2AJW4|A2AJW4_MOUSE Protein phosphatase 1 regulatory subunit OS=Mus musculus OX=10090 GN=Ppp1r3d PE=1 SV=1	0	0	0	0	0	147890	0	0	0	0	0	0	13.7605	13.452	15.5711	14.4788	14.4196	16.5857	13.8167	13.407	12.9376	14.2051	13.1572	14.2172	0.0655522	0.0715252	1.0878
Q6A037	Q6A037;Q5EBQ4	NEDD4-binding protein 1	N4bp1	sp|Q6A037|N4BP1_MOUSE NEDD4-binding protein 1 OS=Mus musculus OX=10090 GN=N4bp1 PE=1 SV=2	10108	0	0	0	0	0	0	0	17514	0	0	14068	14.1451	13.6561	12.9025	12.7563	14.141	12.6893	13.779	14.1316	14.3305	14.2941	14.3581	14.041	0.0655522	0.0712673	-0.774041
Q5U471	Q5U471;Q3TAX1;F8VQM4;A2A716	Oxysterol-binding protein	Osbpl7	tr|Q5U471|Q5U471_MOUSE Osbpl7 protein OS=Mus musculus OX=10090 GN=Osbpl7 PE=2 SV=1;tr|Q3TAX1|Q3TAX1_MOUSE Oxysterol-binding protein (Fragment) OS=Mus musculus OX=10090 GN=Osbpl7 PE=2 SV=1;tr|F8VQM4|F8VQM4_MOUSE Oxysterol-binding protein OS=Mus musculus OX=	0	0	0	0	81693	0	0	0	0	0	0	0	13.5361	14.2673	14.6706	14.2491	15.8162	15.2266	14.4022	13.8599	13.4904	14.0434	13.2168	14.1776	0.0655522	0.0731248	0.762616
Q91XH7	Q91XH7;B9EKG3;Q9Z0L8	Gamma-glutamyl hydrolase	Ggh	tr|Q91XH7|Q91XH7_MOUSE Gamma-glutamyl hydrolase OS=Mus musculus OX=10090 GN=Ggh PE=2 SV=1;tr|B9EKG3|B9EKG3_MOUSE Gamma-glutamyl hydrolase OS=Mus musculus OX=10090 GN=Ggh PE=2 SV=1;sp|Q9Z0L8|GGH_MOUSE Gamma-glutamyl hydrolase OS=Mus musculus OX=10090 GN=Ggh	0	0	0	0	40504	0	0	0	0	0	0	0	14.6517	13.6164	14.4645	14.2453	15.1548	14.9031	13.9085	14.4455	13.7495	14.1838	13.3967	13.6254	0.0655522	0.0715605	0.621087
Q3UMM1	Q3UMM1;Q922F4;Q3U9U3;Q9CUN8;CON__ENSEMBL:ENSBTAP00000025008;A2AQ07	Tubulin beta-6 chain	Tubb6	tr|Q3UMM1|Q3UMM1_MOUSE Tubulin beta chain OS=Mus musculus OX=10090 GN=Tubb6 PE=1 SV=1;sp|Q922F4|TBB6_MOUSE Tubulin beta-6 chain OS=Mus musculus OX=10090 GN=Tubb6 PE=1 SV=1;tr|Q3U9U3|Q3U9U3_MOUSE Tubulin beta chain OS=Mus musculus OX=10090 GN=Tubb6 PE=2 SV=	20824000	2411900	263940	3051500	0	6897000	118910	52760	0	4226000	0	357210	24.4469	21.7829	18.8764	21.7932	14.7214	22.9196	18.144	16.6724	14.521	22.2996	14.5824	18.6877	0.0926958	0.10641	3.27222
Q3TLE2	Q3TLE2;Q8CIB5;Q3UMA4;A0A2I3BPQ7;A6X940	Fermitin family homolog 2	Fermt2	tr|Q3TLE2|Q3TLE2_MOUSE Pleckstrin homology domain containing, family C (With FERM domain) member 1 OS=Mus musculus OX=10090 GN=Fermt2 PE=1 SV=1;sp|Q8CIB5|FERM2_MOUSE Fermitin family homolog 2 OS=Mus musculus OX=10090 GN=Fermt2 PE=1 SV=1;tr|Q3UMA4|Q3UMA4_MO	76828	1387600	2230900	4049900	4402400	383640	109320	1976800	143150	180070	163450	123150	17.3323	21.0785	21.569	22.239	22.2414	18.7632	18.0017	21.2415	17.6017	17.7694	18.0413	17.2424	0.0926958	0.104636	2.22088
Q0VGN5	Q0VGN5;Q1W5W7;Q7TQ37;Q78E13;Q61705;Q61706;Q7TQ39;B7U9H2;Q61213;P03975		BC094435;gag-pol;pol	tr|Q0VGN5|Q0VGN5_MOUSE BC094435 protein (Fragment) OS=Mus musculus OX=10090 GN=BC094435 PE=2 SV=1;tr|Q1W5W7|Q1W5W7_MOUSE Putative gag-pol protein OS=Mus musculus OX=10090 GN=gag-pol PE=4 SV=1;tr|Q7TQ37|Q7TQ37_MOUSE Pol protein OS=Mus musculus OX=10090 GN=p	8732900	30618	18078	43657	86377	31966	11403	14767	56121	44085	12770	0	22.0566	15.5112	14.7912	16.2906	17.3555	15.6498	14.5069	14.3964	15.6859	16.3409	14.6495	13.2218	0.0926958	0.105137	2.14226
Q02257	Q02257	Junction plakoglobin	Jup	sp|Q02257|PLAK_MOUSE Junction plakoglobin OS=Mus musculus OX=10090 GN=Jup PE=1 SV=3	955670	297270	519480	1040900	2833700	576880	168470	1477800	277900	130610	508400	206880	20.5767	19.0934	19.712	20.2373	21.4875	19.3675	18.5111	20.9138	18.4015	17.4413	19.6762	18.087	0.0926958	0.104957	1.2406
F6ZFT1	F6ZFT1;F8WJ64;Q569N0;Q3TJG2;Q9CR21	Acyl carrier protein;Acyl carrier protein, mitochondrial	Ndufab1	tr|F6ZFT1|F6ZFT1_MOUSE Acyl carrier protein (Fragment) OS=Mus musculus OX=10090 GN=Ndufab1 PE=1 SV=1;tr|F8WJ64|F8WJ64_MOUSE Acyl carrier protein (Fragment) OS=Mus musculus OX=10090 GN=Ndufab1 PE=1 SV=1;tr|Q569N0|Q569N0_MOUSE Acyl carrier protein OS=Mus mus	1367900	3429500	1947000	10783000	21481000	8983800	246020	929220	8398400	7598200	1820300	2985800	21.7809	22.9618	22.1583	23.1169	24.0442	22.7624	19.8912	21.086	23.4999	22.6109	20.8648	21.2081	0.0926958	0.107133	1.27725
F6ZBR8	F6ZBR8;G5E8J8;O88286	Protein Wiz	Wiz	tr|F6ZBR8|F6ZBR8_MOUSE Protein Wiz (Fragment) OS=Mus musculus OX=10090 GN=Wiz PE=1 SV=1;tr|G5E8J8|G5E8J8_MOUSE MCG14253, isoform CRA_a OS=Mus musculus OX=10090 GN=Wiz PE=1 SV=1;sp|O88286|WIZ_MOUSE Protein Wiz OS=Mus musculus OX=10090 GN=Wiz PE=1 SV=2	94560	23307	80897	91446	2352900	42887	0	28919	0	151520	34748	66021	17.7417	15.9756	17.48	16.214	20.5623	15.1058	15.846	15.9622	13.392	16.9332	15.3022	15.8129	0.0926958	0.107021	1.63851
Q9D031	Q9D031;Q01730;A2AUR7;Q3TFN7;Q9CUS2;Q9CSE4;B1AYQ0	Ras suppressor protein 1	Rsu1	tr|Q9D031|Q9D031_MOUSE Ras suppressor protein 1 OS=Mus musculus OX=10090 GN=Rsu1 PE=1 SV=1;sp|Q01730|RSU1_MOUSE Ras suppressor protein 1 OS=Mus musculus OX=10090 GN=Rsu1 PE=1 SV=3;tr|A2AUR7|A2AUR7_MOUSE Ras suppressor protein 1 OS=Mus musculus OX=10090 GN=	557050	671470	838340	602900	1968800	2433900	344770	584620	484970	1888900	208630	463630	20.0484	20.3743	20.5595	19.4251	20.8109	21.118	19.6169	19.8625	19.2768	20.8851	18.4724	19.1372	0.0926958	0.105606	0.847595
O35114	O35114;Q3TCS7	Lysosome membrane protein 2	Scarb2	sp|O35114|SCRB2_MOUSE Lysosome membrane protein 2 OS=Mus musculus OX=10090 GN=Scarb2 PE=1 SV=3;tr|Q3TCS7|Q3TCS7_MOUSE Uncharacterized protein (Fragment) OS=Mus musculus OX=10090 GN=Scarb2 PE=2 SV=1	274810	22357	672130	1102300	1100500	1301300	0	0	486120	86722	698140	743050	19.4414	16.5582	20.4356	19.4087	19.2665	19.607	13.6898	14.6116	19.6279	15.1037	19.1477	18.7935	0.0926958	0.10608	2.29053
Q810R7	Q810R7;A9E3L2;Q9Z2I2;Q80YE1	Peptidyl-prolyl cis-trans isomerase;Peptidyl-prolyl cis-trans isomerase FKBP1B	Fkbp1b	tr|Q810R7|Q810R7_MOUSE Peptidylprolyl isomerase OS=Mus musculus OX=10090 GN=Fkbp1b PE=2 SV=2;tr|A9E3L2|A9E3L2_MOUSE Peptidylprolyl isomerase OS=Mus musculus OX=10090 GN=Fkbp1b PE=1 SV=1;sp|Q9Z2I2|FKB1B_MOUSE Peptidyl-prolyl cis-trans isomerase FKBP1B OS=Mu	12022000	17937000	384360	645690	826070	116550	325460	0	498700	630370	134760	140660	23.0658	23.5835	19.0116	20.296	20.5932	17.1156	19.0707	13.4466	18.8886	20.2863	18.0157	17.6056	0.0926958	0.107077	2.72534
E9Q1K3	E9Q1K3;F6V4G5;Q8BJT2;D3Z0T1		Add1	tr|E9Q1K3|E9Q1K3_MOUSE Alpha-adducin OS=Mus musculus OX=10090 GN=Add1 PE=1 SV=1	11038	264990	146070	1236300	770520	99322	44771	1086400	0	0	0	0	14.4383	18.5913	17.708	20.5545	19.7687	16.911	16.4644	20.1178	13.7128	13.7006	14.8797	14.1395	0.0926958	0.10704	2.49284
Q8K0C4	Q8K0C4;Q9CW87	Lanosterol 14-alpha demethylase	Cyp51a1	sp|Q8K0C4|CP51A_MOUSE Lanosterol 14-alpha demethylase OS=Mus musculus OX=10090 GN=Cyp51a1 PE=1 SV=1	388720	110090	261780	176350	389140	312850	0	167880	473220	225180	36462	0	19.0122	17.4019	18.4295	17.9366	18.8922	18.6415	15.3899	17.6613	18.7285	18.2908	16.2233	14.0138	0.0926958	0.10691	1.66772
Q8K2V2	Q8K2V2;F8WJ98;Q69ZZ6;A0A0N4SWB9;Q8CB64;G3UXR4;Q3TQU9	Transmembrane and coiled-coil domains protein 1	Tmcc1	tr|Q8K2V2|Q8K2V2_MOUSE Tmcc1 protein (Fragment) OS=Mus musculus OX=10090 GN=Tmcc1 PE=2 SV=1;tr|F8WJ98|F8WJ98_MOUSE Transmembrane and coiled-coil domains protein 1 (Fragment) OS=Mus musculus OX=10090 GN=Tmcc1 PE=1 SV=2;sp|Q69ZZ6|TMCC1_MOUSE Transmembrane an	158540	225690	127570	415880	101780	226930	90396	0	83334	344090	19151	109110	18.1051	18.6045	17.7765	18.8578	16.6373	17.8805	17.617	14.4117	16.7836	18.603	14.7215	16.9131	0.0926958	0.10732	1.46862
Q78YZ6	Q78YZ6	Short coiled-coil protein	Scoc	sp|Q78YZ6|SCOC_MOUSE Short coiled-coil protein OS=Mus musculus OX=10090 GN=Scoc PE=1 SV=1	0	687670	626880	1920900	524120	1585100	0	0	992930	0	0	1240800	14.3656	20.2508	20.0158	20.7723	18.8139	20.4292	15.2592	13.8053	20.1364	12.971	12.9412	20.2001	0.0926958	0.106429	3.22238
H3BJZ7	H3BJZ7;Q4KUS2;H3BJL3	Protein unc-13 homolog A	Unc13a	tr|H3BJZ7|H3BJZ7_MOUSE Protein unc-13 homolog A OS=Mus musculus OX=10090 GN=Unc13a PE=1 SV=1;sp|Q4KUS2|UN13A_MOUSE Protein unc-13 homolog A OS=Mus musculus OX=10090 GN=Unc13a PE=1 SV=3	30984	9623.9	42953	11452	84100	69206	3470.1	0	0	21877	6325.3	31001	15.7972	14.3574	16.1582	13.5807	16.3162	16.0832	13.2136	14.5999	14.0049	14.5333	13.166	15.0536	0.0926958	0.106558	1.2869
A2ATS6	A2ATS6;Q7M6Z0	Reticulon-4 receptor-like 2	Rtn4rl2	tr|A2ATS6|A2ATS6_MOUSE Reticulon-4 receptor-like 2 (Fragment) OS=Mus musculus OX=10090 GN=Rtn4rl2 PE=1 SV=1;sp|Q7M6Z0|R4RL2_MOUSE Reticulon-4 receptor-like 2 OS=Mus musculus OX=10090 GN=Rtn4rl2 PE=1 SV=1	221100	102720	256220	0	361750	0	215290	84726	0	0	0	0	17.6121	16.7111	17.7403	16.6083	19.4767	14.0239	17.7942	16.1882	11.591	13.1944	13.0011	15.3962	0.0926958	0.106025	2.50119
Q9DB98	Q9DB98	Leukocyte receptor cluster member 1 homolog	Leng1	sp|Q9DB98|LENG1_MOUSE Leukocyte receptor cluster member 1 homolog OS=Mus musculus OX=10090 GN=Leng1 PE=2 SV=1	0	163970	196880	801750	306460	466470	70595	207300	0	337740	0	0	15.0746	18.3332	18.4539	19.5411	18.0867	18.7169	17.4027	18.3442	14.19	18.3621	13.6422	14.9104	0.0926958	0.105642	1.89248
D3YTU2	D3YTU2;Q3U0K8	Prolyl 3-hydroxylase OGFOD1	Ogfod1	tr|D3YTU2|D3YTU2_MOUSE Prolyl 3-hydroxylase OGFOD1 OS=Mus musculus OX=10090 GN=Ogfod1 PE=1 SV=1;sp|Q3U0K8|OGFD1_MOUSE Prolyl 3-hydroxylase OGFOD1 OS=Mus musculus OX=10090 GN=Ogfod1 PE=1 SV=1	0	0	56501	73236	306070	336050	0	65751	0	27740	0	90889	14.4573	15.3142	16.9878	15.5908	17.6514	17.8431	13.5532	17.0069	12.3164	14.1357	13.7771	15.9724	0.0926958	0.105461	1.84716
Q3USP9	Q3USP9;P28184	Metallothionein;Metallothionein-3	Mt3	tr|Q3USP9|Q3USP9_MOUSE Metallothionein OS=Mus musculus OX=10090 GN=Mt3 PE=1 SV=1;sp|P28184|MT3_MOUSE Metallothionein-3 OS=Mus musculus OX=10090 GN=Mt3 PE=1 SV=1	3482000	4488200	890110	775870	0	0	0	703200	0	0	0	729750	21.2233	21.5905	19.4941	20.8996	15.3387	14.1495	14.1196	19.0379	13.2599	18.0095	13.6753	20.8571	0.0926958	0.107096	2.28941
A8CVP4	A8CVP4;A0A0R4J005;A8CVP1;Q4ZJB3;E9QP62;Q99JW4;Q9D7B2	LIM and senescent cell antigen-like-containing domain protein 1	Lims1	tr|A8CVP4|A8CVP4_MOUSE LIM and senescent cell antigen-like-containing domain protein OS=Mus musculus OX=10090 GN=Lims1 PE=2 SV=1;tr|A0A0R4J005|A0A0R4J005_MOUSE LIM and senescent cell antigen-like-containing domain protein OS=Mus musculus OX=10090 GN=Lims1	227460	141300	0	109180	43799	322600	0	0	0	168920	53689	36549	18.5004	17.9876	15.49	16.6141	14.9502	18.3425	13.2719	15.8427	14.5211	17.3749	15.9351	14.8407	0.0926958	0.105353	1.68306
Q91V36	Q91V36;A0A2I3BRJ6;A0A2I3BQC5	Nuclear receptor-binding protein 2	Nrbp2	sp|Q91V36|NRBP2_MOUSE Nuclear receptor-binding protein 2 OS=Mus musculus OX=10090 GN=Nrbp2 PE=1 SV=2;tr|A0A2I3BRJ6|A0A2I3BRJ6_MOUSE Nuclear receptor-binding protein 2 OS=Mus musculus OX=10090 GN=Nrbp2 PE=1 SV=1;tr|A0A2I3BQC5|A0A2I3BQC5_MOUSE Nuclear recept	0	0	141510	0	0	721830	0	0	0	0	0	0	12.6021	15.4615	17.6075	14.0119	13.8073	19.3557	13.8354	14.0017	13.3491	12.3767	13.4104	13.6032	0.0926958	0.104281	2.04492
F8VPP8	F8VPP8;Q6ZPZ8;Q3UGE6;Q3TAC6;Q3TZP6		Zc3h7b;mKIAA1031	tr|F8VPP8|F8VPP8_MOUSE Zinc finger CCCH type-containing 7B OS=Mus musculus OX=10090 GN=Zc3h7b PE=1 SV=1;tr|Q6ZPZ8|Q6ZPZ8_MOUSE MKIAA1031 protein (Fragment) OS=Mus musculus OX=10090 GN=mKIAA1031 PE=4 SV=1;tr|Q3UGE6|Q3UGE6_MOUSE Uncharacterized protein (Frag	74994	41987	0	6489.8	67157	95583	0	19870	36805	18362	35529	0	16.7521	16.0952	15.2036	12.7413	16.2521	16.8515	11.4125	14.8986	15.3729	14.3895	15.861	13.3615	0.0926958	0.105191	1.4333
Q3UDW8	Q3UDW8	Heparan-alpha-glucosaminide N-acetyltransferase	Hgsnat	sp|Q3UDW8|HGNAT_MOUSE Heparan-alpha-glucosaminide N-acetyltransferase OS=Mus musculus OX=10090 GN=Hgsnat PE=1 SV=2	0	261060	106870	343320	84213	58560	22306	90219	62724	36755	35228	0	14.749	18.5037	17.2625	18.8084	16.6304	16.1453	15.5587	16.877	16.1274	15.5631	15.9186	14.5652	0.0926958	0.106761	1.24823
E9PW03	E9PW03;Q9WTK3	Glycosylphosphatidylinositol anchor attachment 1 protein	Gpaa1	tr|E9PW03|E9PW03_MOUSE Glycosylphosphatidylinositol anchor attachment 1 protein OS=Mus musculus OX=10090 GN=Gpaa1 PE=1 SV=1;sp|Q9WTK3|GPAA1_MOUSE Glycosylphosphatidylinositol anchor attachment 1 protein OS=Mus musculus OX=10090 GN=Gpaa1 PE=1 SV=3	0	134940	123830	168220	168330	126680	39496	79943	0	0	31354	125810	13.5095	17.8669	17.6553	17.461	17.3286	16.9167	16.5421	16.9654	13.3427	13.5758	15.2134	17.0417	0.0926958	0.107433	1.34281
A0A1B0GR84	A0A1B0GR84;Q9D938	Transmembrane protein 160	Tmem160	tr|A0A1B0GR84|A0A1B0GR84_MOUSE Transmembrane protein 160 OS=Mus musculus OX=10090 GN=Tmem160 PE=1 SV=1;sp|Q9D938|TM160_MOUSE Transmembrane protein 160 OS=Mus musculus OX=10090 GN=Tmem160 PE=2 SV=1	181830	70161	190650	601060	879310	306060	0	103370	83079	289270	295140	457730	18.7358	17.6941	18.7387	18.7666	19.2978	17.4779	14.259	17.8796	17.3642	17.4991	18.0419	18.3421	0.0926958	0.105083	1.22083
Q6NZC3	Q6NZC3;Q3UN07;Q3TMQ7;P97441;S4R2S4;S4R169	Zinc transporter 3	Slc30a3	tr|Q6NZC3|Q6NZC3_MOUSE Slc30a3 protein OS=Mus musculus OX=10090 GN=Slc30a3 PE=2 SV=1;tr|Q3UN07|Q3UN07_MOUSE Uncharacterized protein OS=Mus musculus OX=10090 GN=Slc30a3 PE=2 SV=1;tr|Q3TMQ7|Q3TMQ7_MOUSE Uncharacterized protein OS=Mus musculus OX=10090 GN=Slc	74363	0	27178	222210	126090	421960	0	0	11701	121310	80020	58609	17.5019	13.6296	16.2874	16.9706	15.9236	17.926	14.2756	13.6596	14.8908	16.0232	15.8117	14.8728	0.0926958	0.104228	1.45088
Q3TT85	Q3TT85;H7BX59;Q9WU56	tRNA pseudouridine synthase;tRNA pseudouridine synthase A, mitochondrial	Pus1	tr|Q3TT85|Q3TT85_MOUSE tRNA pseudouridine synthase OS=Mus musculus OX=10090 GN=Pus1 PE=2 SV=1;tr|H7BX59|H7BX59_MOUSE tRNA pseudouridine synthase OS=Mus musculus OX=10090 GN=Pus1 PE=1 SV=1;sp|Q9WU56|TRUA_MOUSE tRNA pseudouridine synthase A OS=Mus musculus O	132700	0	99586	65518	179360	0	0	0	80775	0	66285	0	17.5925	13.881	17.1766	16.2366	17.6173	15.6945	14.0703	13.6594	16.4553	13.3602	16.7072	13.1255	0.0926958	0.103946	1.80341
Q6PFV6	Q6PFV6;E9PUQ4;E9PUQ2;E9PUP9;E9PUQ0;Q60629;Q61821;Q62128;Q5DTX7;O09127	Receptor protein-tyrosine kinase;Ephrin type-A receptor 5	Epha5	tr|Q6PFV6|Q6PFV6_MOUSE Epha5 protein OS=Mus musculus OX=10090 GN=Epha5 PE=1 SV=1;tr|E9PUQ4|E9PUQ4_MOUSE Ephrin type-A receptor 5 OS=Mus musculus OX=10090 GN=Epha5 PE=1 SV=1;tr|E9PUQ2|E9PUQ2_MOUSE Ephrin type-A receptor 5 OS=Mus musculus OX=10090 GN=Epha5 P	0	0	26460	31181	20467	48808	13405	12125	0	20822	0	12187	13.2087	15.0039	15.432	15.0888	14.3713	15.6574	14.838	14.256	13.4333	14.5391	12.6646	13.7961	0.0926958	0.106263	0.872486
Q8BRB4	Q8BRB4;Q9D0D3	Poly(A) RNA polymerase, mitochondrial	Mtpap	tr|Q8BRB4|Q8BRB4_MOUSE Uncharacterized protein OS=Mus musculus OX=10090 GN=Mtpap PE=2 SV=1;sp|Q9D0D3|PAPD1_MOUSE Poly(A) RNA polymerase, mitochondrial OS=Mus musculus OX=10090 GN=Mtpap PE=1 SV=1	0	0	0	106540	138210	182800	0	73857	0	62477	0	0	14.491	16.1908	14.6695	16.4748	16.7186	17.1442	13.3533	16.986	14.3674	15.7714	12.6353	13.8982	0.0926958	0.105335	1.44622
Q9D1Y3	Q9D1Y3;Q2TA50		Mlana	tr|Q9D1Y3|Q9D1Y3_MOUSE Uncharacterized protein OS=Mus musculus OX=10090 GN=Mlana PE=2 SV=1;tr|Q2TA50|Q2TA50_MOUSE Melan-A OS=Mus musculus OX=10090 GN=Mlana PE=2 SV=1	76449	807530	0	0	0	83317	0	0	0	0	0	0	16.4642	19.336	14.6491	13.8821	15.1613	17.2353	14.0608	13.1437	15.0032	15.9708	14.5356	12.6632	0.0926958	0.106872	1.89178
Q8R5G0	Q8R5G0;Q8CFA3;Q3TPN0;O88322;A0A286YCQ5;Q3US45;Q8C6Z2	Nidogen-2	Nid2;NID-2	tr|Q8R5G0|Q8R5G0_MOUSE Nidogen 2 protein OS=Mus musculus OX=10090 GN=Nid2 PE=2 SV=1;tr|Q8CFA3|Q8CFA3_MOUSE Nidogen-2 OS=Mus musculus OX=10090 GN=NID-2 PE=4 SV=1;tr|Q3TPN0|Q3TPN0_MOUSE Uncharacterized protein OS=Mus musculus OX=10090 GN=Nid2 PE=2 SV=1;sp|O8	18631	0	0	0	0	0	0	0	0	0	6126.5	6979.4	14.88	14.5935	14.7405	14.2137	15.3096	12.3927	14.1733	13.1051	11.8302	14.629	13.2279	13.0127	0.0926958	0.106502	1.0253
A0PJ57	A0PJ57;Q76KJ5	DNA-directed RNA polymerase I subunit RPA34	Cd3eap	tr|A0PJ57|A0PJ57_MOUSE Cd3eap protein (Fragment) OS=Mus musculus OX=10090 GN=Cd3eap PE=2 SV=1;sp|Q76KJ5|RPA34_MOUSE DNA-directed RNA polymerase I subunit RPA34 OS=Mus musculus OX=10090 GN=Cd3eap PE=1 SV=2	0	18926	0	0	0	0	0	0	0	48406	0	0	14.3208	15.0888	14.7782	14.8647	14.6359	13.9708	14.2931	13.6288	13.1418	15.6707	12.4738	13.1174	0.0926958	0.105733	0.888928
Q569M7	Q569M7		Cryaa	tr|Q569M7|Q569M7_MOUSE Cryaa protein OS=Mus musculus OX=10090 GN=Cryaa PE=2 SV=1	27530000	209080000	2962000	112740000	19801000	387020000	1013300000	18227000	191730000	3691400000	9296300000	306600000	26.4359	29.1014	23.5113	26.2953	23.7341	27.9601	31.2946	25.6731	28.4032	31.2282	32.9281	27.7499	0.0926958	0.106043	-3.37316
A3RLD4	A3RLD4;Q61597	Gamma-crystallin C	Crygc	tr|A3RLD4|A3RLD4_MOUSE Crystallin, gamma C OS=Mus musculus OX=10090 GN=Crygc PE=2 SV=1;sp|Q61597|CRGC_MOUSE Gamma-crystallin C OS=Mus musculus OX=10090 GN=Crygc PE=1 SV=3	2287400	3287200	81520	7998800	6018300	15077000	68273000	1108100	10968000	274610000	472860000	11649000	22.9547	23.4641	18.7347	22.1762	21.6373	23.0356	27.4112	21.8238	24.3991	27.406	28.625	22.7789	0.0926958	0.104939	-3.4069
Q7TQ48	Q7TQ48	Sarcalumenin	Srl	sp|Q7TQ48|SRCA_MOUSE Sarcalumenin OS=Mus musculus OX=10090 GN=Srl PE=1 SV=1	0	0	0	0	0	0	0	3852500	30412000	0	0	0	13.6848	13.448	12.0305	15.8533	14.3675	14.0967	13.4586	20.452	22.5565	15.2699	14.8597	15.4175	0.0926958	0.104975	-3.08888
P15626	P15626;D3YX76;F6Y363;D3YVP9;Q9D5J8;G5E8M7;O35660	Glutathione S-transferase Mu 2	Gstm2	sp|P15626|GSTM2_MOUSE Glutathione S-transferase Mu 2 OS=Mus musculus OX=10090 GN=Gstm2 PE=1 SV=2;tr|D3YX76|D3YX76_MOUSE Glutathione S-transferase OS=Mus musculus OX=10090 GN=Gstm2 PE=1 SV=1	146860	1103800	160790	566010	1225200	863900	266100	1323600	1188500	1438500	6872800	1058400	18.5638	21.1965	18.6224	19.0087	19.9946	19.5415	19.5427	21.1398	20.7084	20.367	23.007	19.9505	0.0926958	0.105515	-1.29799
Q80TQ3	Q80TQ3;P19246	Neurofilament heavy polypeptide	Nefh	tr|Q80TQ3|Q80TQ3_MOUSE MKIAA0845 protein (Fragment) OS=Mus musculus OX=10090 GN=Nefh PE=2 SV=1;sp|P19246|NFH_MOUSE Neurofilament heavy polypeptide OS=Mus musculus OX=10090 GN=Nefh PE=1 SV=3	127500	458940	94175	525210	348940	184140	259570	218090	683790	649240	273290	773640	18.0569	19.707	17.6241	19.1416	18.3991	17.4802	19.1561	18.4999	19.6354	19.4906	18.6126	19.7787	0.0926958	0.105824	-0.794087
P97868	P97868;D3YZU8;A0A0R4J165;A0PJG9	E3 ubiquitin-protein ligase RBBP6	Rbbp6	sp|P97868|RBBP6_MOUSE E3 ubiquitin-protein ligase RBBP6 OS=Mus musculus OX=10090 GN=Rbbp6 PE=1 SV=5	6699.8	38598	22388	111510	57562	63095	30954	9325.5	424900	151570	91878	110880	14.3534	16.445	15.7059	16.6563	15.3348	15.5551	16.3361	14.528	18.7065	17.2354	16.8521	16.7062	0.0926958	0.104493	-1.05229
A2A9S2	A2A9S2;A2A9R8;Q9CXQ0;A2A9R6;Q8BVA9;A2A9S0;Q80XH9;Q61701;A2A9S3;H3BLG7;A2A9R4;A2A9S1;A2A9R5	ELAV-like protein;ELAV-like protein 4	Elavl4	tr|A2A9S2|A2A9S2_MOUSE ELAV-like protein OS=Mus musculus OX=10090 GN=Elavl4 PE=1 SV=1;tr|A2A9R8|A2A9R8_MOUSE ELAV-like protein OS=Mus musculus OX=10090 GN=Elavl4 PE=1 SV=1;tr|Q9CXQ0|Q9CXQ0_MOUSE ELAV-like protein OS=Mus musculus OX=10090 GN=Elavl4 PE=2 SV=	66618	353390	161490	668540	275530	0	257970	383740	725780	697700	649480	271150	16.7853	19.1804	17.9601	19.5714	18.3492	13.9428	18.9183	18.9797	19.5485	19.6489	19.9184	18.4747	0.0926958	0.107189	-1.61652
Q91WN1	Q91WN1;Q8BRQ6	DnaJ homolog subfamily C member 9	Dnajc9	sp|Q91WN1|DNJC9_MOUSE DnaJ homolog subfamily C member 9 OS=Mus musculus OX=10090 GN=Dnajc9 PE=1 SV=2;tr|Q8BRQ6|Q8BRQ6_MOUSE Uncharacterized protein OS=Mus musculus OX=10090 GN=Dnajc9 PE=2 SV=1	98617	69077	0	120190	1513600	177390	238190	121440	213370	322430	233330	2819100	18.0527	17.6717	13.4889	16.2937	20.0387	16.8124	19.3452	18.0863	18.495	17.8297	17.7711	21.1652	0.0926958	0.107395	-1.7224
Q9D937	Q9D937;Q9CSS6;A0A087WRC2;A0A087WQJ5	Uncharacterized protein C11orf98 homolog	1810009A15Rik	sp|Q9D937|CK098_MOUSE Uncharacterized protein C11orf98 homolog OS=Mus musculus OX=10090 PE=1 SV=1;tr|Q9CSS6|Q9CSS6_MOUSE Uncharacterized protein (Fragment) OS=Mus musculus OX=10090 GN=1810009A15Rik PE=2 SV=1	664350	263370	233480	800410	765260	769440	677350	1108200	0	1290100	1855800	1998700	20.4586	19.4387	19.1947	19.121	18.8932	18.9607	20.681	20.8422	14.6962	20.013	21.1797	20.8275	0.0926958	0.106891	-0.362127
Q8R1B0	Q8R1B0;Q7TMZ4;F6V5E7;Q3UYD4;Q3UPL9;P97306	SH3 and cysteine-rich domain-containing protein 2	Stac2	sp|Q8R1B0|STAC2_MOUSE SH3 and cysteine-rich domain-containing protein 2 OS=Mus musculus OX=10090 GN=Stac2 PE=1 SV=1	33601	110850	135400	0	426130	0	235050	325600	262950	345650	71265	450570	15.5748	17.3037	17.4573	14.0063	18.9317	14.0828	18.5301	18.492	17.8725	18.7947	17.1669	19.1471	0.0926958	0.104565	-2.10777
F6SPQ1	F6SPQ1;O35448;E9Q0T0;G5E8W7;E9PVM9	Lysosomal thioesterase PPT2	Ppt2	tr|F6SPQ1|F6SPQ1_MOUSE Lysosomal thioesterase PPT2 (Fragment) OS=Mus musculus OX=10090 GN=Ppt2 PE=1 SV=1;sp|O35448|PPT2_MOUSE Lysosomal thioesterase PPT2 OS=Mus musculus OX=10090 GN=Ppt2 PE=1 SV=1;tr|E9Q0T0|E9Q0T0_MOUSE Lysosomal thioesterase PPT2 (Fragmen	154820	269700	106090	0	1417200	419340	838450	293070	457300	1211000	408580	1174600	18.0717	18.919	17.4751	13.2975	20.3564	18.8737	20.6994	18.7173	19.0203	20.2853	19.2831	20.266	0.0926958	0.105371	-1.87967
P56389	P56389;Q8R219	Cytidine deaminase	Cda	sp|P56389|CDD_MOUSE Cytidine deaminase OS=Mus musculus OX=10090 GN=Cda PE=1 SV=2	87079	209060	590120	232940	428300	677110	421320	734840	246020	1261100	429970	1018400	17.6827	18.8266	20.0036	17.8284	18.6285	19.372	19.8549	20.1071	18.4621	20.4193	19.2192	20.1178	0.0926958	0.107152	-0.973124
Q8BKE9	Q8BKE9;B1AWG1;Q8CGJ7;Q05DN8	Intraflagellar transport protein 74 homolog	Ift74	sp|Q8BKE9|IFT74_MOUSE Intraflagellar transport protein 74 homolog OS=Mus musculus OX=10090 GN=Ift74 PE=1 SV=2;tr|B1AWG1|B1AWG1_MOUSE Intraflagellar transport protein 74 homolog OS=Mus musculus OX=10090 GN=Ift74 PE=1 SV=1;tr|Q8CGJ7|Q8CGJ7_MOUSE Ift74 protei	74120	175440	25215	101400	0	0	257680	148550	116180	174300	39151	99701	16.6813	17.8405	15.2459	17.2601	15.5045	14.398	18.4944	17.3389	16.7305	18.0436	16.3541	17.2836	0.0926958	0.107003	-1.21914
A7TU71	A7TU71;A2ALU4;Q8C7N5	Protein Shroom2	Shroom2	tr|A7TU71|A7TU71_MOUSE Protein Shroom2 OS=Mus musculus OX=10090 GN=Shroom2 PE=1 SV=1;sp|A2ALU4|SHRM2_MOUSE Protein Shroom2 OS=Mus musculus OX=10090 GN=Shroom2 PE=1 SV=1	5272.4	3819	0	14577	12531	4447.5	0	13040	22421	177530	5472.7	225480	13.5399	13.1459	14.7208	13.8837	13.5955	12.3536	14.3811	14.5701	15.0132	16.9991	13.0475	17.3136	0.0926958	0.106392	-1.68088
Q3TV20	Q3TV20;Q3TIA9;Q61024;D3Z0C2;D3Z028;D3YYR0	Asparagine synthetase [glutamine-hydrolyzing]	Asns	tr|Q3TV20|Q3TV20_MOUSE Uncharacterized protein OS=Mus musculus OX=10090 GN=Asns PE=2 SV=1;tr|Q3TIA9|Q3TIA9_MOUSE Uncharacterized protein OS=Mus musculus OX=10090 GN=Asns PE=2 SV=1;sp|Q61024|ASNS_MOUSE Asparagine synthetase [glutamine-hydrolyzing] OS=Mus mu	10122	91754	40050	0	21008	192410	32038	221300	242470	177640	201300	36959	14.3922	17.2752	16.0975	15.0678	14.5638	17.7749	16.0898	18.1139	17.9359	17.7584	18.3446	15.5361	0.0926958	0.105281	-1.43455
A0A140T8R7	A0A140T8R7;Q8CFE3	REST corepressor 1	Rcor1	tr|A0A140T8R7|A0A140T8R7_MOUSE REST corepressor 1 OS=Mus musculus OX=10090 GN=Rcor1 PE=1 SV=1;sp|Q8CFE3|RCOR1_MOUSE REST corepressor 1 OS=Mus musculus OX=10090 GN=Rcor1 PE=1 SV=3	132550	65613	271630	0	0	0	96587	323950	115880	130250	405720	84668	17.1922	16.2711	18.134	14.3182	14.6597	14.5708	16.9905	18.1903	16.4286	17.6974	19.4439	17.1867	0.0926958	0.107264	-1.79857
P22599	P22599	Alpha-1-antitrypsin 1-2	Serpina1b	sp|P22599|A1AT2_MOUSE Alpha-1-antitrypsin 1-2 OS=Mus musculus OX=10090 GN=Serpina1b PE=1 SV=2	0	0	0	469820	0	328320	0	180930	124940	290890	535060	405110	12.8196	14.2749	15.6006	18.0419	11.9171	17.4606	14.8379	18.6527	17.8956	17.3855	18.6599	17.8789	0.0926958	0.105842	-2.53259
Q8BQP9	Q8BQP9	Regulator of G-protein signaling 7-binding protein	Rgs7bp	sp|Q8BQP9|R7BP_MOUSE Regulator of G-protein signaling 7-binding protein OS=Mus musculus OX=10090 GN=Rgs7bp PE=1 SV=1	134620	0	0	0	351890	322230	0	253640	411610	565560	223350	370520	18.2108	15.4025	14.5875	13.4467	18.0134	17.9277	14.6133	18.7678	19.0802	18.8931	17.9077	18.2691	0.0926958	0.104689	-1.65709
Q9EST3	Q9EST3;A8Y5K6;Q8BY82;Q8BTX7;Q5NBZ7;Q5NBZ4;Q3TS00	Eukaryotic translation initiation factor 4E transporter	Eif4enif1	sp|Q9EST3|4ET_MOUSE Eukaryotic translation initiation factor 4E transporter OS=Mus musculus OX=10090 GN=Eif4enif1 PE=1 SV=2;tr|A8Y5K6|A8Y5K6_MOUSE Eukaryotic translation initiation factor 4E transporter OS=Mus musculus OX=10090 GN=Eif4enif1 PE=1 SV=2;tr|Q8	0	0	0	153780	20962	27347	20471	154690	38224	141150	42250	288460	14.0509	16.8293	14.4535	17.1493	14.139	14.5714	15.7638	17.8794	15.8158	17.052	15.7154	18.111	0.0926958	0.104316	-1.52398
Q3TAH3	Q3TAH3;Q9CPP0	Nucleoplasmin-3	Npm3	tr|Q3TAH3|Q3TAH3_MOUSE Uncharacterized protein OS=Mus musculus OX=10090 GN=Npm3 PE=2 SV=1;sp|Q9CPP0|NPM3_MOUSE Nucleoplasmin-3 OS=Mus musculus OX=10090 GN=Npm3 PE=1 SV=3	247790	56129	146060	172860	0	557610	215100	307380	0	949550	490310	542230	18.8974	17.0395	18.1575	17.3773	12.7535	18.9594	18.9374	18.9423	13.3778	19.8068	19.2766	19.0377	0.0926958	0.107283	-1.0323
A2AKU9	A2AKU9	ATP synthase subunit gamma	Atp5c1	tr|A2AKU9|A2AKU9_MOUSE ATP synthase subunit gamma OS=Mus musculus OX=10090 GN=Atp5c1 PE=1 SV=1	0	0	0	0	0	0	0	207900	2042900	0	0	0	12.8458	13.915	14.2646	14.2395	15.2278	14.7716	14.518	17.3589	19.7306	16.0011	15.5248	13.646	0.0926958	0.107358	-1.91917
Q9R059	Q9R059;F2Z455;D6RJ68	Four and a half LIM domains protein 3	Fhl3	sp|Q9R059|FHL3_MOUSE Four and a half LIM domains protein 3 OS=Mus musculus OX=10090 GN=Fhl3 PE=1 SV=2;tr|F2Z455|F2Z455_MOUSE Four and a half LIM domains protein 3 OS=Mus musculus OX=10090 GN=Fhl3 PE=1 SV=1	35443	0	0	0	0	0	0	501410	1287800	0	69698	0	15.2871	11.5523	13.7947	13.8036	11.7918	15.5801	15.2271	18.2428	19.0965	13.4021	17.909	15.3015	0.0926958	0.104069	-2.8949
Q542H7	Q542H7;P04117;Q99M00	Fatty acid-binding protein, adipocyte	Fabp4	tr|Q542H7|Q542H7_MOUSE Fabp4 protein OS=Mus musculus OX=10090 GN=Fabp4 PE=1 SV=1;sp|P04117|FABP4_MOUSE Fatty acid-binding protein, adipocyte OS=Mus musculus OX=10090 GN=Fabp4 PE=1 SV=3	0	0	0	0	34771	0	0	60763	2783800	17537	0	0	13.527	13.4237	13.2339	12.3686	15.9272	13.0201	13.39	15.8606	20.0621	14.8959	14.9155	15.2968	0.0926958	0.105534	-2.1534
A2A473	A2A473;E9Q0B9;A2A472		Tox2	tr|A2A473|A2A473_MOUSE TOX high mobility group box family member 2 OS=Mus musculus OX=10090 GN=Tox2 PE=1 SV=1;tr|E9Q0B9|E9Q0B9_MOUSE TOX high mobility group box family member 2 OS=Mus musculus OX=10090 GN=Tox2 PE=1 SV=1;tr|A2A472|A2A472_MOUSE TOX high mobi	0	111320	0	0	275250	0	147980	445590	300600	0	253310	0	11.9304	17.1696	13.7609	13.6527	18.7069	13.4968	17.681	18.6112	17.8365	13.8572	19.1648	15.4333	0.0926958	0.104832	-2.31113
Q91X84	Q91X84	CREB-regulated transcription coactivator 3	Crtc3	sp|Q91X84|CRTC3_MOUSE CREB-regulated transcription coactivator 3 OS=Mus musculus OX=10090 GN=Crtc3 PE=1 SV=2	22236	34489	82166	52969	78132	0	108970	130110	152840	302430	68232	0	15.2599	15.8982	16.9239	16.135	16.5507	15.5683	17.5824	17.3506	17.2593	18.5196	16.8892	14.7458	0.0926958	0.104868	-1.00183
Q9CX79	Q9CX79;Q9CQA9;D3YXL1;Q8C373;D3Z2W9	Cancer-related nucleoside-triphosphatase homolog	Ntpcr	tr|Q9CX79|Q9CX79_MOUSE Uncharacterized protein OS=Mus musculus OX=10090 GN=Ntpcr PE=2 SV=1;sp|Q9CQA9|NTPCR_MOUSE Cancer-related nucleoside-triphosphatase homolog OS=Mus musculus OX=10090 GN=Ntpcr PE=1 SV=1;tr|D3YXL1|D3YXL1_MOUSE Cancer-related nucleoside-t	0	28589	95524	93169	108930	67376	94079	360340	0	196760	203550	284140	14.4483	16.2291	17.5375	16.1501	16.28	15.4988	17.7742	18.9342	13.8731	17.4851	18.041	18.1517	0.0926958	0.107414	-1.35259
Q80TY5	Q80TY5	Vacuolar protein sorting-associated protein 13B	Vps13b	sp|Q80TY5|VP13B_MOUSE Vacuolar protein sorting-associated protein 13B OS=Mus musculus OX=10090 GN=Vps13b PE=1 SV=3	0	0	0	33666	0	5793.7	0	0	0	42206	0	0	13.597	14.6688	14.4572	15.1112	13.6505	12.4256	15.4157	12.3979	15.2835	15.4744	15.2016	14.7799	0.0926958	0.10566	-0.773786
Q8C3W1	Q8C3W1	Uncharacterized protein C1orf198 homolog		sp|Q8C3W1|CA198_MOUSE Uncharacterized protein C1orf198 homolog OS=Mus musculus OX=10090 PE=1 SV=1	0	0	0	0	0	227400	0	144520	0	231960	103650	171750	13.3074	16.3357	15.5514	14.9432	13.6504	17.4671	15.0802	17.9224	16.1718	17.5963	16.834	17.1782	0.0926958	0.105389	-1.58794
Q3UQA3	Q3UQA3;P51175;A0A0A6YX50;Q6LC38	Protoporphyrinogen oxidase	Ppox	tr|Q3UQA3|Q3UQA3_MOUSE Protoporphyrinogen oxidase OS=Mus musculus OX=10090 GN=Ppox PE=2 SV=1;sp|P51175|PPOX_MOUSE Protoporphyrinogen oxidase OS=Mus musculus OX=10090 GN=Ppox PE=1 SV=1;tr|A0A0A6YX50|A0A0A6YX50_MOUSE Protoporphyrinogen oxidase (Fragment) OS=	0	0	0	0	0	199260	0	0	0	23173	64774	60983	12.4299	14.3211	13.8922	13.6053	13.6538	16.8997	14.8574	14.353	15.1671	14.1399	15.8793	15.4417	0.0926958	0.10597	-0.839402
Q91VJ4	Q91VJ4;Q8BJS2;Q8BJ33;Q8BJE3	Serine/threonine-protein kinase 38	Stk38	sp|Q91VJ4|STK38_MOUSE Serine/threonine-protein kinase 38 OS=Mus musculus OX=10090 GN=Stk38 PE=1 SV=1;tr|Q8BJS2|Q8BJS2_MOUSE Uncharacterized protein (Fragment) OS=Mus musculus OX=10090 GN=Stk38 PE=2 SV=1;tr|Q8BJ33|Q8BJ33_MOUSE Uncharacterized protein OS=Mus	0	0	0	0	0	0	0	0	0	181180	165390	0	15.4096	13.7434	12.7206	13.5654	14.507	13.4831	15.1311	15.3432	13.9494	17.0138	17.2673	13.7376	0.0926958	0.104298	-1.5022
Q99LX3	Q99LX3;Q9DBG1	Sterol 26-hydroxylase, mitochondrial	Cyp27a1	tr|Q99LX3|Q99LX3_MOUSE Cyp27a1 protein OS=Mus musculus OX=10090 GN=Cyp27a1 PE=2 SV=1;sp|Q9DBG1|CP27A_MOUSE Sterol 26-hydroxylase, mitochondrial OS=Mus musculus OX=10090 GN=Cyp27a1 PE=1 SV=1	0	0	0	0	0	64888	0	109110	117680	0	68291	0	14.0948	14.1478	11.7729	13.6606	12.8978	16.3194	14.2366	16.9153	16.7265	13.9754	16.9578	13.6763	0.0926958	0.104707	-1.5991
A0A1L1STK0	A0A1L1STK0;Q640M6	Glycerophosphodiester phosphodiesterase domain-containing protein 5	Gdpd5	tr|A0A1L1STK0|A0A1L1STK0_MOUSE Glycerophosphodiester phosphodiesterase domain-containing protein 5 OS=Mus musculus OX=10090 GN=Gdpd5 PE=1 SV=1;sp|Q640M6|GDPD5_MOUSE Glycerophosphodiester phosphodiesterase domain-containing protein 5 OS=Mus musculus OX=1009	0	0	0	38454	103040	0	27894	0	0	75963	62259	76596	13.1657	13.2925	13.9124	14.6988	15.9853	12.7845	16.3148	14.5896	14.3153	15.6943	15.8169	15.7275	0.0926958	0.106613	-1.43653
A0A0R4J0C0	A0A0R4J0C0;Q9D720;F6VZ99	Non-structural maintenance of chromosomes element 1 homolog	Nsmce1	tr|A0A0R4J0C0|A0A0R4J0C0_MOUSE Non-SMC element 1 homolog (S. cerevisiae), isoform CRA_b OS=Mus musculus OX=10090 GN=Nsmce1 PE=1 SV=1;sp|Q9D720|NSE1_MOUSE Non-structural maintenance of chromosomes element 1 homolog OS=Mus musculus OX=10090 GN=Nsmce1 PE=1 SV	0	27272	15541	0	0	0	71101	39300	102830	0	0	38295	13.9389	15.2247	14.4193	15.7145	14.2458	13.2777	16.5646	15.3967	16.2998	14.7357	13.9956	15.994	0.0926958	0.105317	-1.02759
Q61001	Q61001;Q6ZQA1	Laminin subunit alpha-5	Lama5;mKIAA0533	sp|Q61001|LAMA5_MOUSE Laminin subunit alpha-5 OS=Mus musculus OX=10090 GN=Lama5 PE=1 SV=4;tr|Q6ZQA1|Q6ZQA1_MOUSE MKIAA0533 protein (Fragment) OS=Mus musculus OX=10090 GN=mKIAA0533 PE=4 SV=2	5296.9	4432	0	3723.8	2273	1887.7	0	0	0	0	2875	5689.4	13.1504	12.9765	10.4362	12.1439	11.3482	11.1356	13.1408	13.4639	12.2775	15.1683	12.2062	12.7768	0.0926958	0.105065	-1.30712
A0A0G2JGX4	A0A0G2JGX4;Q6PIC6;Q8VCE0;Q8R0E8;Q8R0B0;Q8CGD9;Q9Z1W8;Q91WH7;E9QNX7;Q64436	Sodium/potassium-transporting ATPase subunit alpha-3	Atp1a3	tr|A0A0G2JGX4|A0A0G2JGX4_MOUSE Sodium/potassium-transporting ATPase subunit alpha OS=Mus musculus OX=10090 GN=Atp1a3 PE=1 SV=1;sp|Q6PIC6|AT1A3_MOUSE Sodium/potassium-transporting ATPase subunit alpha-3 OS=Mus musculus OX=10090 GN=Atp1a3 PE=1 SV=1;tr|Q8VCE0	397090000	468210000	477640000	692760000	686610000	623440000	366010000	448540000	464670000	592990000	449390000	605970000	29.4808	29.7239	29.6427	29.5997	29.441	29.3282	29.586	29.4126	29.187	29.3601	29.3738	29.4245	0.0926958	0.106116	0.145393
B2RTM0	B2RTM0;P62806;Q61667;Q6B822	Histone H4	Hist2h4;Hist1h4a	tr|B2RTM0|B2RTM0_MOUSE Histone H4 OS=Mus musculus OX=10090 GN=Hist2h4 PE=1 SV=1;sp|P62806|H4_MOUSE Histone H4 OS=Mus musculus OX=10090 GN=Hist1h4a PE=1 SV=2;tr|Q61667|Q61667_MOUSE Histone H4 (Fragment) OS=Mus musculus OX=10090 PE=3 SV=1	873940000	489820000	1127600000	1658100000	1425000000	1178400000	588820000	292590000	1142800000	563240000	440970000	1317100000	30.5646	29.8959	30.8279	30.8337	30.4858	30.2502	30.2859	28.9671	30.3858	29.2509	29.3111	30.5406	0.0926958	0.105497	0.686127
Q8CHR4	Q8CHR4;O35619;B0QZN5;P63044	Vesicle-associated membrane protein 2	Vamp2	tr|Q8CHR4|Q8CHR4_MOUSE Vesicle-associated membrane protein 2 OS=Mus musculus OX=10090 GN=Vamp2 PE=1 SV=2;tr|O35619|O35619_MOUSE Vesicle associated membrane protein 2 OS=Mus musculus OX=10090 GN=Vamp2 PE=2 SV=1;tr|B0QZN5|B0QZN5_MOUSE Vesicle-associated memb	446640000	401930000	553810000	1025700000	1054500000	849530000	239200000	456700000	652710000	821140000	512180000	964110000	29.7725	29.6987	29.981	29.9943	29.9114	29.6294	29.2189	29.5784	29.7337	29.682	29.3955	29.951	0.0926958	0.103963	0.237942
A2A5N2	A2A5N2;Q9CQV8;A2A5N1	14-3-3 protein beta/alpha;14-3-3 protein beta/alpha, N-terminally processed	Ywhab	tr|A2A5N2|A2A5N2_MOUSE Tyrosine 3-monooxygenase/tryptophan 5-monooxygenase activation protein, beta polypeptide OS=Mus musculus OX=10090 GN=Ywhab PE=2 SV=1;sp|Q9CQV8|1433B_MOUSE 14-3-3 protein beta/alpha OS=Mus musculus OX=10090 GN=Ywhab PE=1 SV=3;tr|A2A5N	175550000	146770000	137080000	267230000	255870000	329130000	202940000	218780000	296750000	306600000	227720000	246830000	28.3099	28.1489	27.9584	28.1729	27.9709	28.4289	28.6919	28.3573	28.4471	28.4248	28.4049	28.0992	0.0926958	0.105101	-0.239193
Q8CC13	Q8CC13	AP complex subunit beta	Ap1b1	tr|Q8CC13|Q8CC13_MOUSE AP complex subunit beta OS=Mus musculus OX=10090 GN=Ap1b1 PE=2 SV=1	17517000	19383000	19360000	38634000	41570000	28341000	13255000	15658000	25910000	30107000	22762000	34866000	25.0743	25.2599	25.1443	25.2916	25.2793	24.7703	24.9395	24.7031	25.0495	24.957	24.9649	25.1917	0.0926958	0.105011	0.168973
Q8C7W8	Q8C7W8;Q8C3T7;Q543U3;P56564;D3YY51;Q99NG1;Q3TXM3;B2RQX4;O35544;A0A1W2P762	Amino acid transporter;Excitatory amino acid transporter 1	Slc1a3	tr|Q8C7W8|Q8C7W8_MOUSE Amino acid transporter OS=Mus musculus OX=10090 GN=Slc1a3 PE=2 SV=1;tr|Q8C3T7|Q8C3T7_MOUSE Amino acid transporter OS=Mus musculus OX=10090 GN=Slc1a3 PE=2 SV=1;tr|Q543U3|Q543U3_MOUSE Amino acid transporter OS=Mus musculus OX=10090 GN=	41295000	50695000	60759000	96962000	109010000	98148000	35206000	53362000	73160000	90536000	66115000	91935000	26.3629	26.6531	26.7586	26.6194	26.6826	26.5523	26.3779	26.4505	26.5494	26.5301	26.4779	26.5845	0.0926958	0.104618	0.109738
Q3UUR0	Q3UUR0;O54828;A1L351;A2A6V9;A2A6V6	Regulator of G-protein signaling 9	Rgs9	tr|Q3UUR0|Q3UUR0_MOUSE Uncharacterized protein OS=Mus musculus OX=10090 GN=Rgs9 PE=2 SV=1;sp|O54828|RGS9_MOUSE Regulator of G-protein signaling 9 OS=Mus musculus OX=10090 GN=Rgs9 PE=1 SV=3;tr|A1L351|A1L351_MOUSE Rgs9 protein OS=Mus musculus OX=10090 GN=Rgs	25137000	18194000	21816000	36058000	48254000	31288000	26923000	34910000	46546000	40605000	26793000	32912000	25.4626	25.1269	25.2374	25.337	25.6635	25.0386	25.7538	25.641	25.7104	25.551	25.3475	25.2473	0.0926958	0.106281	-0.230845
P60904	P60904;G5E8T0;A2AUE1;Q921J3	DnaJ homolog subfamily C member 5	Dnajc5	sp|P60904|DNJC5_MOUSE DnaJ homolog subfamily C member 5 OS=Mus musculus OX=10090 GN=Dnajc5 PE=1 SV=1;tr|G5E8T0|G5E8T0_MOUSE DnaJ (Hsp40) homolog, subfamily C, member 5, isoform CRA_b OS=Mus musculus OX=10090 GN=Dnajc5 PE=1 SV=1;tr|A2AUE1|A2AUE1_MOUSE DnaJ	88793000	77412000	65386000	232740000	203600000	155400000	41930000	34112000	129680000	150970000	128330000	141690000	27.47	27.3628	27.0608	27.8027	27.4357	27.0302	26.7959	26.1432	27.4324	27.0974	27.3062	27.015	0.0926958	0.104476	0.395364
P03995	P03995;A0MTM0	Glial fibrillary acidic protein	Gfap	sp|P03995|GFAP_MOUSE Glial fibrillary acidic protein OS=Mus musculus OX=10090 GN=Gfap PE=1 SV=4	32486000	47797000	14222000	22318000	27826000	34132000	22088000	17510000	19241000	13911000	21609000	7724000	25.5441	26.0865	24.4495	24.8572	25.0568	25.3966	25.276	24.54	24.3691	24.2042	25.2475	23.3799	0.0926958	0.105245	0.729004
P30416	P30416;F6S2D5;F7CAT1;Q8CBS1	Peptidyl-prolyl cis-trans isomerase FKBP4;Peptidyl-prolyl cis-trans isomerase FKBP4, N-terminally processed;Peptidyl-prolyl cis-trans isomerase	Fkbp4	sp|P30416|FKBP4_MOUSE Peptidyl-prolyl cis-trans isomerase FKBP4 OS=Mus musculus OX=10090 GN=Fkbp4 PE=1 SV=5;tr|F6S2D5|F6S2D5_MOUSE Peptidylprolyl isomerase (Fragment) OS=Mus musculus OX=10090 GN=Fkbp4 PE=1 SV=9	13142000	13096000	14562000	28323000	29879000	22753000	20659000	26600000	26504000	27887000	21556000	18943000	24.6024	24.653	24.6725	24.9843	24.9395	24.5581	25.3589	25.2373	24.9542	24.9893	25.0331	24.3997	0.0926958	0.105861	-0.260426
Q9CZX8	Q9CZX8;Q5M9P3;D3YUT3;D3Z722;D3Z5R8;D3YUG3;S4R223	40S ribosomal protein S19	Rps19	sp|Q9CZX8|RS19_MOUSE 40S ribosomal protein S19 OS=Mus musculus OX=10090 GN=Rps19 PE=1 SV=3;tr|Q5M9P3|Q5M9P3_MOUSE Rps19 protein (Fragment) OS=Mus musculus OX=10090 GN=Rps19 PE=2 SV=1;tr|D3YUT3|D3YUT3_MOUSE 40S ribosomal protein S19 (Fragment) OS=Mus muscul	60517000	54720000	40101000	55930000	60473000	50238000	28231000	36919000	27018000	49167000	27377000	57669000	26.5692	26.5042	26.0343	26.0267	26.0204	25.7541	25.8775	25.7779	25.142	25.8353	25.3137	26.1384	0.0926958	0.104263	0.470674
Q8VDP4	Q8VDP4	Cell cycle and apoptosis regulator protein 2	Ccar2	sp|Q8VDP4|CCAR2_MOUSE Cell cycle and apoptosis regulator protein 2 OS=Mus musculus OX=10090 GN=Ccar2 PE=1 SV=2	6362200	5878000	6551300	10592000	11533000	9357000	4774900	7029400	7495000	8510100	7279500	10382000	23.5365	23.4933	23.5167	23.4925	23.4973	23.2455	23.3903	23.4331	23.2211	23.2077	23.3911	23.512	0.0926958	0.103911	0.104405
Q91VC3	Q91VC3;A0A0N4SVP8;E9PV04	Eukaryotic initiation factor 4A-III;Eukaryotic initiation factor 4A-III, N-terminally processed	Eif4a3;Gm8994	sp|Q91VC3|IF4A3_MOUSE Eukaryotic initiation factor 4A-III OS=Mus musculus OX=10090 GN=Eif4a3 PE=1 SV=3;tr|A0A0N4SVP8|A0A0N4SVP8_MOUSE Predicted pseudogene 5580 OS=Mus musculus OX=10090 GN=Gm5580 PE=3 SV=1;tr|E9PV04|E9PV04_MOUSE Predicted gene 8994 OS=Mus m	15268000	14958000	15646000	25812000	20428000	30104000	18292000	8890600	16707000	15945000	17194000	12431000	24.7286	24.7594	24.7032	24.8565	24.3832	25.0126	25.1687	23.8294	24.3286	24.1622	24.7027	23.8116	0.0926958	0.105425	0.40671
Q3UZ17	Q3UZ17;Q7TNC4;Q3UGK2;E9Q715;Q05CX5;Q3U5L2;Q3USM3	Putative RNA-binding protein Luc7-like 2	Luc7l2	tr|Q3UZ17|Q3UZ17_MOUSE Uncharacterized protein OS=Mus musculus OX=10090 GN=Luc7l2 PE=2 SV=1;sp|Q7TNC4|LC7L2_MOUSE Putative RNA-binding protein Luc7-like 2 OS=Mus musculus OX=10090 GN=Luc7l2 PE=1 SV=1;tr|Q3UGK2|Q3UGK2_MOUSE Uncharacterized protein OS=Mus mu	14261000	10663000	22114000	15261000	29653000	23463000	18263000	23274000	26744000	27108000	23284000	21937000	24.659	24.3483	25.1575	24.1137	24.9493	24.6594	25.1903	25.0501	24.9346	24.9646	25.1555	24.6826	0.0926958	0.105443	-0.348428
Q91YZ2	Q91YZ2;Q3UIX8;Q3UGL5;P56546;E9PWQ9;E9Q0T4	C-terminal-binding protein 2	Ctbp2	tr|Q91YZ2|Q91YZ2_MOUSE C-terminal binding protein 2, isoform CRA_b OS=Mus musculus OX=10090 GN=Ctbp2 PE=1 SV=1;tr|Q3UIX8|Q3UIX8_MOUSE Uncharacterized protein OS=Mus musculus OX=10090 GN=Ctbp2 PE=2 SV=1;tr|Q3UGL5|Q3UGL5_MOUSE C-terminal binding protein 2, i	15919000	16617000	19215000	32066000	30158000	24531000	13193000	14012000	19275000	25659000	20774000	22944000	24.8826	24.9904	25.0579	25.0951	24.87	24.5955	24.8638	24.5056	24.614	24.7737	24.89	24.6215	0.0926958	0.10619	0.203812
O35685	O35685	Nuclear migration protein nudC	Nudc	sp|O35685|NUDC_MOUSE Nuclear migration protein nudC OS=Mus musculus OX=10090 GN=Nudc PE=1 SV=1	11111000	10704000	17336000	19072000	21096000	16569000	14621000	11555000	13496000	12358000	10421000	15874000	24.2669	24.2764	24.7463	24.4792	24.5095	24.1776	24.8025	24.0972	24.0074	23.8212	24.0029	24.2419	0.0926958	0.105952	0.247141
Q8VED9	Q8VED9	Galectin-related protein	Lgalsl	sp|Q8VED9|LEGL_MOUSE Galectin-related protein OS=Mus musculus OX=10090 GN=Lgalsl PE=1 SV=1	19654000	16108000	28443000	44845000	48065000	44018000	11009000	9020400	18797000	44932000	31762000	35041000	25.3231	25.1481	25.693	25.3515	25.3289	25.2271	24.8595	24.2304	24.8043	25.389	25.2764	24.9635	0.0926958	0.107226	0.424762
Q2M4H5	Q2M4H5;Q9D5V5;E9PV12;G3X914;E9Q6Z0;Q8BYN6;Q05CY9;Q78GU9;F8VQI6	Cullin-5	Cul5	tr|Q2M4H5|Q2M4H5_MOUSE Cullin 5 OS=Mus musculus OX=10090 GN=Cul5 PE=3 SV=1;sp|Q9D5V5|CUL5_MOUSE Cullin-5 OS=Mus musculus OX=10090 GN=Cul5 PE=1 SV=3;tr|E9PV12|E9PV12_MOUSE Cullin-5 OS=Mus musculus OX=10090 GN=Cul5 PE=1 SV=1;tr|G3X914|G3X914_MOUSE Cullin-5 O	3680500	3542200	4063400	6184400	7875500	8519400	3582900	4071400	4299800	5787000	4646200	5899800	22.7936	22.8024	22.862	22.6783	22.9139	23.0768	22.9772	22.6929	22.4713	22.608	22.7045	22.6586	0.0926958	0.106153	0.169077
A0A140LHA2	A0A140LHA2;Q9WVA3;A0A140LIM5;A0A140LJ21;A0A140LI47;Q8BH42;Q9CSI6	Mitotic checkpoint protein BUB3	Bub3	tr|A0A140LHA2|A0A140LHA2_MOUSE Mitotic checkpoint protein BUB3 OS=Mus musculus OX=10090 GN=Bub3 PE=1 SV=1;sp|Q9WVA3|BUB3_MOUSE Mitotic checkpoint protein BUB3 OS=Mus musculus OX=10090 GN=Bub3 PE=1 SV=2	11063000	11761000	10339000	18456000	17966000	16956000	13661000	13611000	15666000	22315000	15091000	16357000	24.3283	24.4595	24.1898	24.3285	24.1634	24.1242	24.8006	24.361	24.2506	24.6453	24.4841	24.1963	0.0926958	0.106984	-0.190716
Q8BGH2	Q8BGH2	Sorting and assembly machinery component 50 homolog	Samm50	sp|Q8BGH2|SAM50_MOUSE Sorting and assembly machinery component 50 homolog OS=Mus musculus OX=10090 GN=Samm50 PE=1 SV=1	5835200	5658900	5571000	8308300	12736000	11614000	6988700	9167900	11939000	10563000	6602100	12570000	23.4173	23.4356	23.3031	23.1729	23.6807	23.5922	23.8598	23.7572	23.7997	23.5533	23.2815	23.8312	0.0926958	0.104352	-0.246775
Q8CJG0	Q8CJG0;Q8CGT9;Q8R3Q7;Q6P239;Q6PHA2;Q8CGT7	Protein argonaute-2;Piwi-like protein	Ago2	sp|Q8CJG0|AGO2_MOUSE Protein argonaute-2 OS=Mus musculus OX=10090 GN=Ago2 PE=1 SV=3;tr|Q8CGT9|Q8CGT9_MOUSE Argonaute 2 protein (Fragment) OS=Mus musculus OX=10090 GN=Ago2 PE=3 SV=1;tr|Q8R3Q7|Q8R3Q7_MOUSE Eif2c2 protein (Fragment) OS=Mus musculus OX=10090 G	3821200	4058300	3764200	6809600	6701600	5599500	3262900	3114900	3979200	5350100	3961500	5446300	22.7871	22.9124	22.7161	22.8965	22.7314	22.4819	22.8043	22.3296	22.347	22.5204	22.4944	22.576	0.0926958	0.106373	0.242266
P63216	P63216	Guanine nucleotide-binding protein G(I)/G(S)/G(O) subunit gamma-3	Gng3	sp|P63216|GBG3_MOUSE Guanine nucleotide-binding protein G(I)/G(S)/G(O) subunit gamma-3 OS=Mus musculus OX=10090 GN=Gng3 PE=1 SV=1	43062000	66700000	52029000	94443000	96466000	74843000	31728000	37684000	72229000	73254000	48020000	87275000	26.3404	26.9216	26.5142	26.6623	26.5633	26.2005	26.1803	25.9623	26.4682	26.2772	26.0527	26.5884	0.0926958	0.106355	0.278857
Q9D094	Q9D094;Q8VDX8;Q3UDH1;Q3U890;Q61035;Q8C2D1;A7XUS2	Histidine--tRNA ligase, cytoplasmic	Hars	tr|Q9D094|Q9D094_MOUSE Uncharacterized protein OS=Mus musculus OX=10090 GN=Hars PE=2 SV=1;tr|Q8VDX8|Q8VDX8_MOUSE Hars protein OS=Mus musculus OX=10090 GN=Hars PE=2 SV=1;tr|Q3UDH1|Q3UDH1_MOUSE Uncharacterized protein OS=Mus musculus OX=10090 GN=Hars PE=2 SV	4847400	4824200	4248300	7582800	6274000	5355000	5619500	5824400	9040700	7681300	6298300	5583800	23.0454	23.097	22.82	23.1241	22.757	22.586	23.4539	23.0491	23.3162	23.1668	23.284	22.7555	0.0926958	0.10557	-0.265986
P62918	P62918;Q3THC7;Q3UJS0;Q9Z237	60S ribosomal protein L8	Rpl8	sp|P62918|RL8_MOUSE 60S ribosomal protein L8 OS=Mus musculus OX=10090 GN=Rpl8 PE=1 SV=2;tr|Q3THC7|Q3THC7_MOUSE Uncharacterized protein OS=Mus musculus OX=10090 GN=Rpl8 PE=2 SV=1;tr|Q3UJS0|Q3UJS0_MOUSE Uncharacterized protein OS=Mus musculus OX=10090 GN=Rpl	10945000	7410800	10477000	17151000	19341000	20472000	14512000	16790000	16803000	21509000	11993000	18490000	24.3247	23.9196	24.2207	24.1895	24.2563	24.4108	24.8589	24.6152	24.3455	24.6155	24.0956	24.3788	0.0926958	0.105715	-0.264637
Q3UGR5	Q3UGR5;D3YUN7	Haloacid dehalogenase-like hydrolase domain-containing protein 2	Hdhd2	sp|Q3UGR5|HDHD2_MOUSE Haloacid dehalogenase-like hydrolase domain-containing protein 2 OS=Mus musculus OX=10090 GN=Hdhd2 PE=1 SV=2	8656400	9752300	7977800	14036000	16627000	19604000	13101000	11028000	12925000	18436000	13896000	15657000	24.0351	24.2315	23.8842	23.846	23.9924	24.321	24.7358	24.1084	24.023	24.3326	24.3366	24.0849	0.0926958	0.106965	-0.218506
Q3UGN1	Q3UGN1;Q61016;G3X9Q2;D3Z483;Q3UGB3	Guanine nucleotide-binding protein subunit gamma;Guanine nucleotide-binding protein G(I)/G(S)/G(O) subunit gamma-7	Gng7	tr|Q3UGN1|Q3UGN1_MOUSE Guanine nucleotide-binding protein subunit gamma OS=Mus musculus OX=10090 GN=Gng7 PE=1 SV=1;sp|Q61016|GBG7_MOUSE Guanine nucleotide-binding protein G(I)/G(S)/G(O) subunit gamma-7 OS=Mus musculus OX=10090 GN=Gng7 PE=1 SV=2;tr|G3X9Q2|G	33086000	36902000	22990000	57060000	72800000	43303000	19525000	13567000	27971000	59759000	34230000	37940000	25.9566	26.1406	25.4695	25.8206	26.0894	25.2798	25.5337	24.679	25.2668	25.9283	25.4763	25.1988	0.0926958	0.104511	0.445624
Q9CQB5	Q9CQB5;D3Z3X4	CDGSH iron-sulfur domain-containing protein 2	Cisd2	sp|Q9CQB5|CISD2_MOUSE CDGSH iron-sulfur domain-containing protein 2 OS=Mus musculus OX=10090 GN=Cisd2 PE=1 SV=1;tr|D3Z3X4|D3Z3X4_MOUSE CDGSH iron-sulfur domain-containing protein 2 OS=Mus musculus OX=10090 GN=Cisd2 PE=1 SV=1	10210000	11862000	11277000	24637000	26788000	18913000	6750800	11095000	10810000	20944000	14281000	21600000	24.3475	24.582	24.4131	24.5915	24.5946	24.0998	24.0576	24.2302	23.9223	24.3664	24.2133	24.4384	0.0926958	0.105227	0.233389
Q3UCW0	Q3UCW0;Q61187;Q3UK08;A0A1B0GS09;A0A1B0GS10;A0A1B0GRX2;Q6LBE4;D3Z2V5;D3Z0S9	Tumor susceptibility gene 101 protein	Tsg101	tr|Q3UCW0|Q3UCW0_MOUSE MCG123182 OS=Mus musculus OX=10090 GN=Tsg101 PE=1 SV=1;sp|Q61187|TS101_MOUSE Tumor susceptibility gene 101 protein OS=Mus musculus OX=10090 GN=Tsg101 PE=1 SV=2;tr|Q3UK08|Q3UK08_MOUSE Uncharacterized protein OS=Mus musculus OX=10090 G	6969000	5426500	5162200	9035400	10961000	10305000	6789800	10196000	7968400	10787000	8046500	10533000	23.6343	23.395	23.2316	23.2522	23.4485	23.3963	23.8052	23.8675	23.3108	23.5972	23.5831	23.5818	0.0926958	0.105897	-0.231302
A0A1D5RLD8	A0A1D5RLD8			tr|A0A1D5RLD8|A0A1D5RLD8_MOUSE Glyceraldehyde-3-phosphate dehydrogenase OS=Mus musculus OX=10090 GN=Gm10358 PE=1 SV=1	7118200	7946100	5763000	12552000	12233000	11465000	8166200	4923100	9213100	8353000	5994100	8373300	23.6395	23.8266	23.3311	23.8354	23.6621	23.6092	24.0127	22.9774	23.4551	23.2088	23.1335	23.2371	0.0926958	0.107339	0.313195
P37040	P37040;Q05DV1;E9Q997;E9PVT9;F6R7H8	NADPH--cytochrome P450 reductase	Por	sp|P37040|NCPR_MOUSE NADPH--cytochrome P450 reductase OS=Mus musculus OX=10090 GN=Por PE=1 SV=2;tr|Q05DV1|Q05DV1_MOUSE NADPH--cytochrome P450 reductase OS=Mus musculus OX=10090 GN=Por PE=1 SV=1	2485000	3113100	2941000	5406500	6589500	4589400	1230600	3492800	3373700	4667800	3342700	4097700	22.26	22.5824	22.4074	22.4766	22.6711	22.119	21.6284	22.4502	22.1347	22.2618	22.1801	22.0689	0.0926958	0.104245	0.298736
Q5M8Q0	Q5M8Q0;Q3U7D2;Q9CZM2;B8JKK2	Ribosomal protein L15;60S ribosomal protein L15	Rpl15	tr|Q5M8Q0|Q5M8Q0_MOUSE Ribosomal protein L15 OS=Mus musculus OX=10090 GN=Rpl15 PE=2 SV=1;tr|Q3U7D2|Q3U7D2_MOUSE Ribosomal protein L15 OS=Mus musculus OX=10090 GN=Rpl15 PE=2 SV=1;sp|Q9CZM2|RL15_MOUSE 60S ribosomal protein L15 OS=Mus musculus OX=10090 GN=Rpl	5581800	4882300	6994900	14204000	11938000	13320000	6476400	9969200	12317000	16516000	8884200	12057000	23.4606	23.3515	23.6832	23.8676	23.4724	23.6914	23.8557	23.9518	23.9287	24.1296	23.6116	23.6663	0.0926958	0.106318	-0.26953
Q9ERG0	Q9ERG0;Q8C7S2;Q8CD09;Q8C3R7;Q8BT15	LIM domain and actin-binding protein 1	Lima1	sp|Q9ERG0|LIMA1_MOUSE LIM domain and actin-binding protein 1 OS=Mus musculus OX=10090 GN=Lima1 PE=1 SV=3;tr|Q8C7S2|Q8C7S2_MOUSE Uncharacterized protein OS=Mus musculus OX=10090 GN=Lima1 PE=2 SV=1;tr|Q8CD09|Q8CD09_MOUSE Uncharacterized protein OS=Mus muscul	2045300	1792700	2001600	2770200	3404900	2876900	1929700	2697800	2393000	3600600	2371200	3601100	21.8863	21.7768	21.8023	21.5805	21.76	21.5634	22.0309	22.008	21.5649	21.9852	21.7941	22.0071	0.0926958	0.104422	-0.170153
Q3UYV9	Q3UYV9;Q3TLK3	Nuclear cap-binding protein subunit 1	Ncbp1	sp|Q3UYV9|NCBP1_MOUSE Nuclear cap-binding protein subunit 1 OS=Mus musculus OX=10090 GN=Ncbp1 PE=1 SV=2;tr|Q3TLK3|Q3TLK3_MOUSE Uncharacterized protein OS=Mus musculus OX=10090 GN=Ncbp1 PE=2 SV=1	2505600	1984300	2817300	3846400	4369500	5140700	1448700	2091900	2800400	3292000	3211300	4677000	22.246	22.014	22.3354	21.9436	22.0134	22.3102	21.7828	21.8003	21.8761	21.7346	22.1316	22.2933	0.0926958	0.106706	0.207319
G3UXZ5	G3UXZ5;Q5HZK3;P97371;G3UXY0;G3X9K9;G3UWN9;G3UXR1	Proteasome activator complex subunit 1	Psme1	tr|G3UXZ5|G3UXZ5_MOUSE Proteasome activator complex subunit 1 (Fragment) OS=Mus musculus OX=10090 GN=Psme1 PE=1 SV=1;tr|Q5HZK3|Q5HZK3_MOUSE Proteasome (Prosome, macropain) 28 subunit, alpha OS=Mus musculus OX=10090 GN=Psme1 PE=1 SV=1;sp|P97371|PSME1_MOUSE	2568100	2919800	2705000	8365500	10845000	11989000	2975400	4163500	5649200	11212000	7486900	11684000	22.6155	22.8055	22.6234	22.8914	23.1126	23.2772	22.9653	22.9465	23.0285	23.2788	23.1312	23.3489	0.0926958	0.104778	-0.228914
Q5RKP0	Q5RKP0;Q499X4;Q3TXD3;Q62465;Q3U331	Synaptic vesicle membrane protein VAT-1 homolog	Vat1	tr|Q5RKP0|Q5RKP0_MOUSE Vat1 protein (Fragment) OS=Mus musculus OX=10090 GN=Vat1 PE=2 SV=1;tr|Q499X4|Q499X4_MOUSE Vesicle amine transport protein 1 homolog (T californica) OS=Mus musculus OX=10090 GN=Vat1 PE=1 SV=1;tr|Q3TXD3|Q3TXD3_MOUSE Uncharacterized pro	4683200	12789000	4664200	7193000	8467700	11559000	6076600	4407300	5557500	5565300	3965400	7427600	23.0329	24.2848	22.9746	23.0546	23.1893	23.757	23.5491	22.7449	22.7469	22.6611	22.5721	23.1635	0.0926958	0.106928	0.475945
A0A0N4SW28	A0A0N4SW28;Q9DAS9;A0A0N4SVT3	Guanine nucleotide-binding protein G(I)/G(S)/G(O) subunit gamma-12	Gng12	tr|A0A0N4SW28|A0A0N4SW28_MOUSE Guanine nucleotide-binding protein subunit gamma OS=Mus musculus OX=10090 GN=Gng12 PE=1 SV=1;sp|Q9DAS9|GBG12_MOUSE Guanine nucleotide-binding protein G(I)/G(S)/G(O) subunit gamma-12 OS=Mus musculus OX=10090 GN=Gng12 PE=1 SV=3	22878000	12252000	23380000	25397000	26749000	24440000	12556000	13097000	13792000	27508000	15009000	20857000	25.2529	24.5772	25.226	24.8012	24.7478	24.6438	24.7542	24.3913	24.1831	24.9773	24.404	24.5095	0.0926958	0.106817	0.33828
Q99J57	Q99J57;Q3THS6;Q3TED1;Q3TSS0;A0A0U1RNT6;Q3UZA2;A0A0U1RNK6;Q3UAP7;Q6PE05;A0A0U1RQ95;A0A0U1RQB0;Q91X83	S-adenosylmethionine synthase;S-adenosylmethionine synthase isoform type-2	Mat2a	tr|Q99J57|Q99J57_MOUSE S-adenosylmethionine synthase OS=Mus musculus OX=10090 GN=Mat2a PE=1 SV=1;sp|Q3THS6|METK2_MOUSE S-adenosylmethionine synthase isoform type-2 OS=Mus musculus OX=10090 GN=Mat2a PE=1 SV=2;tr|Q3TED1|Q3TED1_MOUSE S-adenosylmethionine synt	4918600	3765700	4333100	6970300	8097600	5061300	3579800	3336600	5929800	6089400	3702700	5128000	23.0831	22.8033	22.8667	22.9465	23.0448	22.4137	22.8998	22.3655	22.8005	22.7787	22.4726	22.5527	0.0926958	0.104743	0.214698
D3YWN7	D3YWN7;A0A1L1SVB6;A0A1L1SR93;A0A1L1SUN4		Map7	tr|D3YWN7|D3YWN7_MOUSE Ensconsin OS=Mus musculus OX=10090 GN=Map7 PE=1 SV=2	1818400	1835500	2368700	5355900	5397900	3526700	2748400	3168900	4544700	4420100	3413300	5101900	21.8576	21.9248	22.1277	22.4719	22.3574	21.7477	22.5779	22.3185	22.4788	22.2033	22.2445	22.4488	0.0926958	0.104192	-0.297477
F6Y616	F6Y616;G3UZ67;G3UZS6;G3UZH8		Paip1	tr|F6Y616|F6Y616_MOUSE Polyadenylate-binding protein-interacting protein 1 OS=Mus musculus OX=10090 GN=Paip1 PE=1 SV=2	4300600	4535000	5095600	5049900	6785200	6498000	4303400	3628300	5071100	4510800	3795200	4236200	22.8444	22.9618	22.9934	22.5594	22.8829	22.866	23.051	22.4256	22.5504	22.4167	22.5868	22.3444	0.0926958	0.104334	0.28881
A0AUV1	A0AUV1;A3KPD0;C0HKE9;C0HKE8;C0HKE7;C0HKE6;C0HKE5;C0HKE4;C0HKE3;C0HKE2;C0HKE1;B2RVF0;A2AB79;Q8CGP6;Q8BFU2;Q8CGP7	Histone H2A;Histone H2A type 1-H;Histone H2A type 3;Histone H2A type 1-K	Hist1h2ah;Hist1h2ad;Hist3h2a;Hist1h2ak	tr|A0AUV1|A0AUV1_MOUSE Histone H2A (Fragment) OS=Mus musculus OX=10090 GN=Hist1h2ah PE=2 SV=1;tr|A3KPD0|A3KPD0_MOUSE Histone H2A OS=Mus musculus OX=10090 GN=Hist1h2ah PE=2 SV=1;sp|C0HKE9|H2A1P_MOUSE Histone H2A type 1-P OS=Mus musculus OX=10090 GN=Hist1h2a	7162500	3876900	9443200	10616000	28186000	24715000	9763200	14352000	18667000	14123000	23304000	26015000	23.9008	23.1793	24.1947	23.3504	24.6408	24.4975	24.5127	24.5534	24.5948	23.7889	24.9224	24.6917	0.0926958	0.104993	-0.55007
A0A0A0MQD1	A0A0A0MQD1;Q8K1H1;Q3TTK4;Q3TTH8	Tudor domain-containing protein 7	Tdrd7	tr|A0A0A0MQD1|A0A0A0MQD1_MOUSE Tudor domain-containing protein 7 OS=Mus musculus OX=10090 GN=Tdrd7 PE=1 SV=1;sp|Q8K1H1|TDRD7_MOUSE Tudor domain-containing protein 7 OS=Mus musculus OX=10090 GN=Tdrd7 PE=1 SV=1	783710	579430	698920	1449300	1291400	1401500	699210	877950	909030	1541600	1239800	1587900	20.6065	20.2818	20.405	20.5254	20.2442	20.4066	20.6803	20.5215	20.2743	20.6401	20.7361	20.7039	0.0926958	0.106484	-0.1811
Q3TCH7	Q3TCH7;Q8R1T2;Q3UD60;Q9CW15;Q9CTG1;Q3TLY0;E9PXT5;F6UV36	Cullin-4A	Cul4a	sp|Q3TCH7|CUL4A_MOUSE Cullin-4A OS=Mus musculus OX=10090 GN=Cul4a PE=1 SV=1;tr|Q8R1T2|Q8R1T2_MOUSE Cul4a protein OS=Mus musculus OX=10090 GN=Cul4a PE=2 SV=1;tr|Q3UD60|Q3UD60_MOUSE Uncharacterized protein (Fragment) OS=Mus musculus OX=10090 GN=Cul4a PE=2 SV	916080	1066300	1221000	2144500	2463000	2240300	856270	981760	1223600	1649200	1780800	1676000	20.8652	21.1134	21.1706	21.0867	21.1686	21.078	20.9973	20.7248	20.7122	20.7345	21.2568	20.7796	0.0926958	0.1063	0.212865
P63166	P63166;A0A087WRQ4;Q8BT45	Small ubiquitin-related modifier 1	Sumo1	sp|P63166|SUMO1_MOUSE Small ubiquitin-related modifier 1 OS=Mus musculus OX=10090 GN=Sumo1 PE=1 SV=1;tr|A0A087WRQ4|A0A087WRQ4_MOUSE Small ubiquitin-related modifier 1 OS=Mus musculus OX=10090 GN=Sumo1 PE=1 SV=1	7308300	9047900	13302000	15949000	14072000	17237000	4573200	5715000	9463000	13728000	9413300	18587000	23.8378	24.1437	24.4928	24.0054	23.6521	24.0531	23.4875	23.3335	23.6574	23.7812	23.6238	24.3242	0.0926958	0.104653	0.32955
Q80X50	Q80X50;A0A0H2UH17;A0A0G2JDV6;Q8BJ53;Q812D4;Q812D5;A0A0G2JG47;A0A0G2JGD0;Q3TSB0;Q8BZ69;Q80U73;A0A0G2JFN7;A0A0G2JDT1;A0A0G2JE24;Q8BKR4;A0A0G2JEC6	Ubiquitin-associated protein 2-like	Ubap2l;lig-2a	sp|Q80X50|UBP2L_MOUSE Ubiquitin-associated protein 2-like OS=Mus musculus OX=10090 GN=Ubap2l PE=1 SV=1;tr|A0A0H2UH17|A0A0H2UH17_MOUSE Ubiquitin associated protein 2-like, isoform CRA_b OS=Mus musculus OX=10090 GN=Ubap2l PE=1 SV=1;tr|A0A0G2JDV6|A0A0G2JDV6_M	1321300	2032200	1618000	2863200	2304900	1415400	1473600	2929200	1611200	3342800	2738400	4252000	21.3016	21.9341	21.5114	21.6092	21.2063	20.5917	21.6759	22.1196	21.019	21.8433	21.9588	22.1882	0.0926958	0.104886	-0.44174
Q91XU3	Q91XU3	Phosphatidylinositol 5-phosphate 4-kinase type-2 gamma	Pip4k2c	sp|Q91XU3|PI42C_MOUSE Phosphatidylinositol 5-phosphate 4-kinase type-2 gamma OS=Mus musculus OX=10090 GN=Pip4k2c PE=1 SV=1	3588800	2466200	2733100	4690000	7307600	3146500	2300800	2270300	2661300	3263200	2437400	2963600	22.6338	22.203	22.2196	22.3448	22.8442	21.7251	22.2784	21.7998	21.7066	21.8697	21.8605	21.7576	0.0926958	0.104087	0.449665
Q3TPY5	Q3TPY5;Q3TMI0;Q6AXD3;B7ZCU4;B7ZCU3;Q3TJR5;Q3TJ64;B7ZCU0;J3QNK8;Q8CBW3;B7ZCU2;B7ZCU5;Q3UAH6;Q3UBL3;Q3UVN6	Abl interactor 1	Abi1	tr|Q3TPY5|Q3TPY5_MOUSE Uncharacterized protein OS=Mus musculus OX=10090 GN=Abi1 PE=2 SV=1;tr|Q3TMI0|Q3TMI0_MOUSE Uncharacterized protein OS=Mus musculus OX=10090 GN=Abi1 PE=2 SV=1;tr|Q6AXD3|Q6AXD3_MOUSE Abi1 protein OS=Mus musculus OX=10090 GN=Abi1 PE=2 SV	1625800	1640900	2954100	4099100	4112100	3871300	2530300	2863200	3138000	3683000	3379900	4931100	21.7022	21.7674	22.363	22.0769	21.9463	21.8993	22.4376	22.1629	21.9971	21.93	22.261	22.44	0.0926958	0.106595	-0.245602
Q542C3	Q542C3;P59114;Q3UC00	Phosphorylated CTD-interacting factor 1	Pcif1	tr|Q542C3|Q542C3_MOUSE RIKEN cDNA F730014I05 OS=Mus musculus OX=10090 GN=Pcif1 PE=1 SV=1;sp|P59114|PCIF1_MOUSE Phosphorylated CTD-interacting factor 1 OS=Mus musculus OX=10090 GN=Pcif1 PE=1 SV=1;tr|Q3UC00|Q3UC00_MOUSE Uncharacterized protein (Fragment) OS=	1155300	1215400	1229200	3018600	2913300	3179600	695320	1337000	1951400	2465200	1803800	1880200	21.2194	21.3403	21.2411	21.5414	21.3759	21.5446	20.797	21.1757	21.362	21.2818	21.2433	20.9206	0.0926958	0.105788	0.247076
A0A1B0GS63	A0A1B0GS63;Q8K221;A0A1B0GSM3;D3Z2F3;A0A1B0GQY8;D6RHM6;D6RI79;H7BWZ6	Arfaptin-2	Arfip2	tr|A0A1B0GS63|A0A1B0GS63_MOUSE ADP-ribosylation factor interacting protein 2, isoform CRA_c OS=Mus musculus OX=10090 GN=Arfip2 PE=1 SV=1;sp|Q8K221|ARFP2_MOUSE Arfaptin-2 OS=Mus musculus OX=10090 GN=Arfip2 PE=1 SV=2;tr|A0A1B0GSM3|A0A1B0GSM3_MOUSE ADP-ribosy	3343700	3235900	2077600	3724900	4358300	4830200	3583700	4681900	4316200	4084200	4984700	5080000	22.5447	22.5602	21.8996	22.043	22.1562	22.3588	22.8443	22.7379	22.3518	22.2094	22.9373	22.56	0.0926958	0.104814	-0.34635
Q542D9	Q542D9;Q62351;Q8C872;Q8JZS3	Transferrin receptor protein 1	Tfrc	tr|Q542D9|Q542D9_MOUSE Transferrin receptor, isoform CRA_a OS=Mus musculus OX=10090 GN=Tfrc PE=1 SV=1;sp|Q62351|TFR1_MOUSE Transferrin receptor protein 1 OS=Mus musculus OX=10090 GN=Tfrc PE=1 SV=1;tr|Q8C872|Q8C872_MOUSE Transferrin receptor protein 1 OS=Mu	1293400	1429600	927580	3042300	1716400	2675300	1021000	1190000	997850	2004200	1140300	1559300	21.2638	21.4484	20.7847	21.6505	20.6998	21.3914	21.1824	20.9284	20.4124	21.071	20.6658	20.7281	0.0926958	0.104458	0.375088
[truncated: 5,808 more rows]
