# Supplementary material for: Characterization of mouse ocular response to a 35-day spaceflight mission: Evidence of blood-retinal barrier disruption and ocular adaptations
Source: Sci Rep. 2019 Jun 3;9:8215. doi: 10.1038/s41598-019-44696-0 (PMC6547757; doi:10.1038/s41598-019-44696-0)
Supplement: Supplementary file 2 — Supplementary Table 2 [file 41598_2019_44696_MOESM2_ESM.xlsx]

## Sheet: Sheet1
Supplemental Table 2. MaxQuant iBAQ and normalized intensity values for all proteins identified. Mann-Whitney U unadjusted and FDR adjusted p-values and Log2 fold change. Proteins significant by p-value < 0.05 and fold change > 2.
					iBAQ intensities												Normalized iBAQ intensities												Wilcoxon t-test in R
Protein IDs	Protein IDs	Protein names	Gene names	Fasta headers	FLT1 -iBAQ	FLT2 - iBAQ	FLT3 -iBAQ	FLT4 -iBAQ	FLT5 - iBAQ	FLT6 -iBAQ	GC1 - iBAQ	GC2 -iBAQ	GC3- iBAQ	GC4 - iBAQ	GC5 -iBAQ	GC6 -iBAQ	FLT1 -ComBat corrected	FLT2 - ComBat corrected	FLT3 -ComBat corrected	FLT4 -ComBat corrected	FLT5 - ComBat corrected	FLT6 -ComBat corrected	GC1 - ComBat corrected	GC2 -ComBat corrected	GC3- ComBat corrected	GC4 - ComBat corrected	GC5 -ComBat corrected	GC6 -ComBat corrected	unadjusted	FDR adjusted	Log2 Fold change (FLT-GC)
Q9CZB2	Q9CZB2;A0A1W2P7B8;Q60696;A0A1W2P7H5	Melanocyte protein PMEL;M-alpha;M-beta	Pmel	tr|Q9CZB2|Q9CZB2_MOUSE Melanocyte protein PMEL OS=Mus musculus OX=10090 GN=Pmel PE=2 SV=1;tr|A0A1W2P7B8|A0A1W2P7B8_MOUSE Melanocyte protein PMEL (Fragment) OS=Mus musculus OX=10090 GN=Pmel PE=4 SV=1;sp|Q60696|PMEL_MOUSE Melanocyte protein PMEL OS=Mus muscu	554310	10580000	323590	228670	0	1496800	0	0	0	0	0	0	19.1087	22.7359	18.4025	18.6956	15.0263	21.6324	13.1379	13.2592	14.4517	14.1618	15.3132	13.5993	0.00823902	0.00832942	5.27972
B0LAE3	B0LAE3;Q9CSX6;P63089;Q3TSS2;Q3UZI5	Pleiotrophin	Ptn	tr|B0LAE3|B0LAE3_MOUSE Pleiotrophin (Fragment) OS=Mus musculus OX=10090 GN=Ptn PE=2 SV=1;tr|Q9CSX6|Q9CSX6_MOUSE Uncharacterized protein (Fragment) OS=Mus musculus OX=10090 GN=Ptn PE=2 SV=1;sp|P63089|PTN_MOUSE Pleiotrophin OS=Mus musculus OX=10090 GN=Ptn PE	124430	104310	0	1581500	1967800	543280	0	0	0	0	0	0	18.0853	17.9062	14.9804	19.93	20.1073	18.481	12.9691	15.1913	12.789	12.5748	11.0368	13.26	0.00823902	0.00831042	5.27822
Q9CPV3	Q9CPV3	39S ribosomal protein L42, mitochondrial	Mrpl42	sp|Q9CPV3|RM42_MOUSE 39S ribosomal protein L42, mitochondrial OS=Mus musculus OX=10090 GN=Mrpl42 PE=1 SV=1	279040	585940	345900	292810	632910	197600	0	275780	0	0	0	0	18.341	19.332	18.555	18.8435	19.859	18.1906	13.1706	18.0986	12.9885	13.8376	12.7001	14.3299	0.00507487	0.00509329	4.666
F8WID5	F8WID5		Tpm1	tr|F8WID5|F8WID5_MOUSE Tropomyosin alpha-1 chain OS=Mus musculus OX=10090 GN=Tpm1 PE=1 SV=1	672060	1517000	571050	924810	308680	252150	128330	0	0	0	207480	0	19.6144	20.686	19.3554	20.4798	18.7054	18.4492	17.7648	14.6705	12.911	13.0501	18.6877	13.7059	0.00823902	0.00830411	4.41673
E9PX24	E9PX24;Q3UN90	LYR motif-containing protein 9	Lyrm9	tr|E9PX24|E9PX24_MOUSE LYR motif-containing protein 9 (Fragment) OS=Mus musculus OX=10090 GN=Lyrm9 PE=1 SV=1;sp|Q3UN90|LYRM9_MOUSE LYR motif-containing protein 9 OS=Mus musculus OX=10090 GN=Lyrm9 PE=3 SV=1	824280	563670	737960	771040	329400	1113300	0	157660	0	244670	49552	0	20.1285	19.7103	19.9344	19.8954	18.4956	20.3724	14.0937	17.8364	14.3815	18.1998	16.23	12.8181	0.00507487	0.00508406	4.16287
D3YUT6	D3YUT6;Q9D3M4;Q91V77	Protein S100	S100a1	tr|D3YUT6|D3YUT6_MOUSE Protein S100-A1 OS=Mus musculus OX=10090 GN=S100a1 PE=1 SV=1;tr|Q9D3M4|Q9D3M4_MOUSE Protein S100 OS=Mus musculus OX=10090 GN=S100a1 PE=2 SV=1;tr|Q91V77|Q91V77_MOUSE Protein S100 OS=Mus musculus OX=10090 GN=S100a1 PE=1 SV=1	152060	293100	0	547290	3822600	261040	0	0	0	337030	0	0	18.4681	19.3874	15.7439	18.5799	21.1255	17.4999	12.9831	15.4997	14.6074	17.9426	13.337	12.7951	0.0130652	0.0132449	3.93997
Q3TQT7	Q3TQT7;E9Q3J0;E0CX49;Q8C2V6;Q3UWX6		E330034G19Rik	tr|Q3TQT7|Q3TQT7_MOUSE Uncharacterized protein (Fragment) OS=Mus musculus OX=10090 GN=E330034G19Rik PE=2 SV=1;tr|E9Q3J0|E9Q3J0_MOUSE RIKEN cDNA E330034G19 gene (Fragment) OS=Mus musculus OX=10090 GN=E330034G19Rik PE=4 SV=1;tr|E0CX49|E0CX49_MOUSE RIKEN cDNA	101110	491940	142240	274640	197210	0	0	0	0	0	0	0	16.9163	18.9933	17.2947	18.7253	18.1341	15.1803	12.8513	14.4135	14.6989	13.647	12.3446	13.8388	0.00507487	0.00507793	3.90831
Q8CAB7	Q8CAB7		Fam98b	tr|Q8CAB7|Q8CAB7_MOUSE Uncharacterized protein OS=Mus musculus OX=10090 GN=Fam98b PE=2 SV=1	5094700	1779200	1557800	0	5831500	0	963010	0	0	0	0	0	21.2828	20.0075	19.7251	13.9873	23.9079	15.4164	19.391	13.8165	13.5125	13.5861	14.7359	16.155	0.0453276	0.0479284	3.85501
Q542N4	Q542N4;Q9WVF8;A0A0A6YWP5	Tumor suppressor candidate 2	Tusc2	tr|Q542N4|Q542N4_MOUSE Tumor suppressor candidate 2 OS=Mus musculus OX=10090 GN=Tusc2 PE=1 SV=1;sp|Q9WVF8|TUSC2_MOUSE Tumor suppressor candidate 2 OS=Mus musculus OX=10090 GN=Tusc2 PE=1 SV=3;tr|A0A0A6YWP5|A0A0A6YWP5_MOUSE Tumor suppressor candidate 2 OS=Mu	261260	796970	1005200	1921900	4148900	558050	0	865010	0	269620	0	1224800	19.0832	20.5527	20.7326	20.7835	21.787	18.9069	13.8609	20.3703	14.4684	17.9453	12.1775	20.1754	0.030639	0.0321257	3.80801
A0A075DCV7	A0A075DCV7;Q9MD68;Q70YN3;A0A286T4I5;A0A286T4G8;A0A286T4G6;A0A286T4B5;A0A286T486;P00397;Q35042;B3IYS1;Q3TML7;Q3TRT0;Q3UQ58;Q3UTW3	Cytochrome c oxidase subunit 1	COX1;mt-Co1;COI;Mtco1	tr|A0A075DCV7|A0A075DCV7_MOUSE Cytochrome c oxidase subunit 1 OS=Mus musculus OX=10090 GN=COX1 PE=3 SV=1;tr|Q9MD68|Q9MD68_MOUSE Cytochrome c oxidase subunit 1 OS=Mus musculus OX=10090 GN=mt-Co1 PE=1 SV=1;tr|Q70YN3|Q70YN3_MOUSE Cytochrome c oxidase subunit	666590	1211500	652600	3083800	3470300	1745200	0	0	468550	1572900	0	1034400	20.49	21.309	20.4059	21.2696	21.3218	20.3802	16.2183	14.3739	19.5171	20.329	13.0559	19.7485	0.00507487	0.00507946	3.65567
Q3UFK7	Q3UFK7;Q9D8B6	Protein FAM210B	Fam210b	tr|Q3UFK7|Q3UFK7_MOUSE Uncharacterized protein OS=Mus musculus OX=10090 GN=Fam210b PE=2 SV=1;sp|Q9D8B6|F210B_MOUSE Protein FAM210B, mitochondrial OS=Mus musculus OX=10090 GN=Fam210b PE=1 SV=3	312370	661940	44456	0	170230	333100	0	0	0	0	0	134550	18.5861	19.5853	16.0834	15.2839	17.7247	18.7704	13.0639	14.3125	15.2908	11.859	14.4393	17.5466	0.0202406	0.0208341	3.2536
Q78RX3	Q78RX3	Small integral membrane protein 12	Smim12	sp|Q78RX3|SIM12_MOUSE Small integral membrane protein 12 OS=Mus musculus OX=10090 GN=Smim12 PE=3 SV=1	132170	172600	305990	950300	560910	235450	0	0	0	360440	0	307340	18.2836	18.6625	19.2481	19.5324	18.5788	17.2697	14.9623	14.1521	14.9808	18.0435	13.9247	17.8176	0.0130652	0.0132692	2.94902
V9GZG5	V9GZG5			tr|V9GZG5|V9GZG5_MOUSE Glutamine synthetase OS=Mus musculus OX=10090 PE=3 SV=1	13362000	7671300	12193000	14704000	24735000	30900000	0	2102500	14741000	13514000	2146000	6706600	24.5828	23.9911	24.4245	23.5297	24.3213	24.781	15.3049	22.2261	24.2197	23.4109	20.6027	22.1729	0.0130652	0.013255	2.94888
A0A1Y7VL28	A0A1Y7VL28;Q80XC2;A0A1Y7VKN7	tRNA (adenine(58)-N(1))-methyltransferase catalytic subunit TRMT61A	Trmt61a	tr|A0A1Y7VL28|A0A1Y7VL28_MOUSE tRNA (adenine(58)-N(1))-methyltransferase catalytic subunit TRMT61A (Fragment) OS=Mus musculus OX=10090 GN=Trmt61a PE=1 SV=1;sp|Q80XC2|TRM61_MOUSE tRNA (adenine(58)-N(1))-methyltransferase catalytic subunit TRMT61A OS=Mus mus	206710	85896	156030	0	0	235020	0	0	0	0	0	0	17.802	16.7727	17.3991	15.8167	14.3359	18.5526	14.9121	13.9236	12.4588	14.777	12.5103	14.5645	0.0202406	0.020661	2.92211
E9Q705	E9Q705;Q14A77;E9PX89;Q8CEI1;Q3TSQ5	BolA-like protein 3	Bola3	tr|E9Q705|E9Q705_MOUSE BolA-like protein 3 OS=Mus musculus OX=10090 GN=Bola3 PE=1 SV=1;tr|Q14A77|Q14A77_MOUSE BolA-like 3 (E. coli) OS=Mus musculus OX=10090 GN=Bola3 PE=1 SV=1;tr|E9PX89|E9PX89_MOUSE BolA-like protein 3 OS=Mus musculus OX=10090 GN=Bola3 PE=	1214400	2787100	1427100	2206800	3706800	759560	0	452280	1289000	1686800	0	1243200	20.9333	22.0298	21.0793	21.3219	21.9754	19.6523	14.083	19.4709	20.4935	20.9479	14.0536	20.514	0.030639	0.0321663	2.90484
Q99P30	Q99P30	Peroxisomal coenzyme A diphosphatase NUDT7	Nudt7	sp|Q99P30|NUDT7_MOUSE Peroxisomal coenzyme A diphosphatase NUDT7 OS=Mus musculus OX=10090 GN=Nudt7 PE=1 SV=2	103350	448310	426710	94354	86828	0	33761	57853	0	0	0	0	16.8434	18.6539	18.4871	17.5948	17.3277	16.0012	15.7106	15.9325	12.842	13.8584	15.3399	13.8344	0.00507487	0.00510488	2.89837
Q68ED7	Q68ED7	CREB-regulated transcription coactivator 1	Crtc1	sp|Q68ED7|CRTC1_MOUSE CREB-regulated transcription coactivator 1 OS=Mus musculus OX=10090 GN=Crtc1 PE=1 SV=1	97415	144320	168970	0	351430	129360	48693	82957	0	0	0	0	16.7908	17.3725	17.4622	15.5185	18.8553	17.5674	16.0994	16.3377	13.1449	13.325	13.1532	14.2119	0.0130652	0.0132632	2.88241
A0A0R4J091	A0A0R4J091;Q9JKP7;D6RDT4	DNA polymerase epsilon subunit 3	Pole3	tr|A0A0R4J091|A0A0R4J091_MOUSE DNA polymerase epsilon subunit 3 OS=Mus musculus OX=10090 GN=Pole3 PE=1 SV=1;sp|Q9JKP7|DPOE3_MOUSE DNA polymerase epsilon subunit 3 OS=Mus musculus OX=10090 GN=Pole3 PE=1 SV=1;tr|D6RDT4|D6RDT4_MOUSE DNA polymerase epsilon sub	334370	383760	404500	92235	625950	515750	0	65250	0	550250	0	273020	19.1569	19.3823	19.3362	16.3735	19.2033	18.9539	13.3808	16.9215	14.9089	19.1593	13.2207	18.1007	0.0453276	0.0484927	2.78569
A0A0R4J1N9	A0A0R4J1N9;Q3TSW9;P40630;D3Z0F3	Transcription factor A, mitochondrial	Tfam	tr|A0A0R4J1N9|A0A0R4J1N9_MOUSE Transcription factor A, mitochondrial OS=Mus musculus OX=10090 GN=Tfam PE=1 SV=1;tr|Q3TSW9|Q3TSW9_MOUSE Uncharacterized protein OS=Mus musculus OX=10090 GN=Tfam PE=2 SV=1;sp|P40630|TFAM_MOUSE Transcription factor A, mitochond	0	233640	194540	163490	83209	0	0	0	0	0	0	0	14.6999	18.0601	17.7189	17.9531	16.8206	13.8164	14.0342	14.4971	12.9354	12.9502	12.952	15.1971	0.030639	0.0318488	2.75051
Q544U7	Q544U7;Q9ERI2	Ras-related protein Rab-27A	Rab27a	tr|Q544U7|Q544U7_MOUSE RAB27A, member RAS oncogene family, isoform CRA_a OS=Mus musculus OX=10090 GN=Rab27a PE=1 SV=1;sp|Q9ERI2|RB27A_MOUSE Ras-related protein Rab-27A OS=Mus musculus OX=10090 GN=Rab27a PE=1 SV=1	197370	1108000	173790	498570	142770	0	11521	0	264910	0	63048	0	17.7689	20.0455	17.5477	19.6705	17.7948	14.6203	14.3378	14.1313	17.6189	11.8185	17.1867	16.032	0.030639	0.0316702	2.72041
Q8VD00	Q8VD00	Transmembrane protein 97	Tmem97	sp|Q8VD00|SGMR2_MOUSE Sigma intracellular receptor 2 OS=Mus musculus OX=10090 GN=Tmem97 PE=1 SV=1	786920	537400	1893000	1710300	1975200	1904600	0	0	0	1560200	1322800	2045400	20.9332	20.5521	21.8777	19.6604	19.777	19.7689	16.092	16.2434	14.6417	19.5233	19.7481	20.0586	0.030639	0.0316899	2.71035
A0A1B0GT05	A0A1B0GT05;O35153;A0A1B0GR53;A0A1B0GSF3;A0A1B0GS34;I6L979;A0A1B0GR52;A0A1B0GQV3	BET1-like protein	Bet1l	tr|A0A1B0GT05|A0A1B0GT05_MOUSE Predicted gene 45785 OS=Mus musculus OX=10090 GN=Gm45785 PE=4 SV=1;sp|O35153|BET1L_MOUSE BET1-like protein OS=Mus musculus OX=10090 GN=Bet1l PE=3 SV=1;tr|A0A1B0GR53|A0A1B0GR53_MOUSE BET1-like protein (Fragment) OS=Mus musculu	345090	673670	274380	1191600	447550	124420	0	0	386320	297500	0	449840	19.1563	20.0498	18.8135	20.3845	18.7964	16.9283	14.7243	14.054	18.7834	18.3354	13.0534	18.9768	0.0453276	0.047875	2.70023
Q3TE88	Q3TE88;Q80ZM7;D3Z7S8;D3Z793;Q3TN86;D6RIQ7;D3Z7C2;Q05C74;Q3UT44	Transcription initiation factor IIA subunit 2	Gtf2a2	tr|Q3TE88|Q3TE88_MOUSE Transcription initiation factor IIA subunit 2 OS=Mus musculus OX=10090 GN=Gtf2a2 PE=1 SV=1;sp|Q80ZM7|T2AG_MOUSE Transcription initiation factor IIA subunit 2 OS=Mus musculus OX=10090 GN=Gtf2a2 PE=1 SV=2;tr|D3Z7S8|D3Z7S8_MOUSE Transcr	2119600	1486500	1442500	3532900	1832800	983670	577970	1639400	0	1073000	0	1203700	21.5439	21.1537	21.0023	22.1444	21.0565	20.1864	20.123	20.9922	14.5482	20.4152	14.2202	20.6069	0.0202406	0.0208083	2.69691
Q8BVA2	Q8BVA2;D6RIQ5	Transmembrane protein 222	Tmem222	sp|Q8BVA2|TM222_MOUSE Transmembrane protein 222 OS=Mus musculus OX=10090 GN=Tmem222 PE=1 SV=1;tr|D6RIQ5|D6RIQ5_MOUSE Transmembrane protein 222 OS=Mus musculus OX=10090 GN=Tmem222 PE=1 SV=1	68086	516820	314970	661970	754480	842300	31546	44562	0	83026	62242	253120	17.3799	19.9263	19.2071	19.2036	19.2791	19.4978	16.6465	16.6369	15.1933	16.0388	16.0341	17.7767	0.00823902	0.00832688	2.69459
P63300	P63300	Selenoprotein W	Sepw1	sp|P63300|SELW_MOUSE Selenoprotein W OS=Mus musculus OX=10090 GN=Selenow PE=1 SV=3	399340	894860	1697900	1041700	987750	830850	0	448700	0	281830	322480	585990	19.6326	20.6163	21.2518	19.9727	19.7239	19.4641	14.4561	19.5585	15.6418	17.5967	18.3708	18.9741	0.00823902	0.00830916	2.67722
A0A087WRS3	A0A087WRS3;A0A087WNT3;A0A087WP64;A0A087WPE6		Abi2	tr|A0A087WRS3|A0A087WRS3_MOUSE Abl interactor 2 OS=Mus musculus OX=10090 GN=Abi2 PE=1 SV=1;tr|A0A087WNT3|A0A087WNT3_MOUSE Abl interactor 2 (Fragment) OS=Mus musculus OX=10090 GN=Abi2 PE=1 SV=1	105660	93206	247400	0	284800	178390	43058	0	38864	0	0	0	17.1607	17.0589	18.1844	15.1824	18.5168	17.8863	16.2396	13.1323	15.3684	15.3184	14.6008	13.4401	0.0202406	0.0206833	2.64832
F6Q269	F6Q269;D3Z1G6;A0A0R4J059;Q3TA59	JmjC domain-containing protein 8	Jmjd8	tr|F6Q269|F6Q269_MOUSE JmjC domain-containing protein 8 (Fragment) OS=Mus musculus OX=10090 GN=Jmjd8 PE=1 SV=1;tr|D3Z1G6|D3Z1G6_MOUSE JmjC domain-containing protein 8 (Fragment) OS=Mus musculus OX=10090 GN=Jmjd8 PE=1 SV=1;tr|A0A0R4J059|A0A0R4J059_MOUSE Jmj	140370	126990	0	0	127520	79890	0	0	0	0	0	0	17.3825	17.3146	16.0767	13.2539	17.4557	16.7917	14.1584	13.5347	13.0852	13.7935	14.9612	13.3375	0.0453276	0.048236	2.56744
Q3UE75	Q3UE75;Q8BVA0;Q3TXG7;Q3TWC7;Q3TBB0;Q3TAV1;Q99P91	Transmembrane glycoprotein NMB	Gpnmb	tr|Q3UE75|Q3UE75_MOUSE Uncharacterized protein (Fragment) OS=Mus musculus OX=10090 GN=Gpnmb PE=2 SV=1;tr|Q8BVA0|Q8BVA0_MOUSE Transmembrane glycoprotein NMB OS=Mus musculus OX=10090 GN=Gpnmb PE=1 SV=1;tr|Q3TXG7|Q3TXG7_MOUSE Uncharacterized protein OS=Mus mu	30278	2183600	0	58140	0	362490	0	0	0	0	0	0	15.7937	20.9642	13.6369	16.0195	15.7725	18.9822	14.4007	13.9978	14.409	13.4922	13.8516	15.681	0.0453276	0.0483834	2.55612
E9PUD7	E9PUD7;E9QLP0;Q66JT5	Tubulin polyglutamylase complex subunit 2	Tpgs2	tr|E9PUD7|E9PUD7_MOUSE Tubulin polyglutamylase complex subunit 2 OS=Mus musculus OX=10090 GN=Tpgs2 PE=1 SV=1;tr|E9QLP0|E9QLP0_MOUSE Tubulin polyglutamylase complex subunit 2 OS=Mus musculus OX=10090 GN=Tpgs2 PE=1 SV=1;sp|Q66JT5|TPGS2_MOUSE Tubulin polyglut	116720	71105	69863	105370	235590	0	0	0	0	0	0	0	17.4688	16.9104	16.7769	16.919	18.0217	15.2496	13.8449	13.4939	15.1284	13.4157	15.0728	15.1357	0.00507487	0.0050764	2.54252
Q9D8W7	Q9D8W7;A0A0J9YUI7;A0A0J9YU56;A0A0J9YU93	OCIA domain-containing protein 2	Ociad2	sp|Q9D8W7|OCAD2_MOUSE OCIA domain-containing protein 2 OS=Mus musculus OX=10090 GN=Ociad2 PE=1 SV=1;tr|A0A0J9YUI7|A0A0J9YUI7_MOUSE OCIA domain-containing protein 2 (Fragment) OS=Mus musculus OX=10090 GN=Ociad2 PE=1 SV=3;tr|A0A0J9YU56|A0A0J9YU56_MOUSE OCIA	1787100	4558000	817650	994540	241790	1230600	113390	256020	0	478820	129700	732410	21.1862	22.334	20.2196	20.3611	17.6981	20.6518	18.1636	18.7029	14.2345	19.0931	17.2755	19.8765	0.030639	0.0316948	2.51747
Q9JJ94	Q9JJ94;Q78YP7	Sjoegren syndrome nuclear autoantigen 1 homolog	Ssna1	sp|Q9JJ94|SSNA1_MOUSE Sjoegren syndrome nuclear autoantigen 1 homolog OS=Mus musculus OX=10090 GN=Ssna1 PE=1 SV=1	69746	194990	301370	250130	564130	50948	0	0	87371	0	0	213350	16.9836	18.337	18.7724	18.1142	19.1925	15.6956	13.8409	14.6788	16.7494	14.0488	14.7849	17.9295	0.0202406	0.0208503	2.51049
M0QWE2	M0QWE2;E9PUE0;Q8K1L6	Uncharacterized protein C16orf74 homolog	Gm27021;1190005I06Rik	tr|M0QWE2|M0QWE2_MOUSE Predicted gene, 27021 OS=Mus musculus OX=10090 GN=Gm27021 PE=4 SV=1;tr|E9PUE0|E9PUE0_MOUSE RIKEN cDNA 1190005I06 gene OS=Mus musculus OX=10090 GN=1190005I06Rik PE=4 SV=1;sp|Q8K1L6|CP074_MOUSE Uncharacterized protein C16orf74 homolog	0	161980	72430	375470	424900	85739	0	0	0	211900	0	58053	14.8455	18.4448	17.3421	18.1041	18.1674	15.8008	14.9398	12.8948	14.3426	17.2691	13.1006	15.3383	0.030639	0.0318089	2.46994
Q8BGB5	Q8BGB5	LIM domain-containing protein 2	Limd2	sp|Q8BGB5|LIMD2_MOUSE LIM domain-containing protein 2 OS=Mus musculus OX=10090 GN=Limd2 PE=1 SV=1	92870	100000	36496	73091	90821	181410	0	72888	0	0	0	67727	17.205	17.3515	16.0028	16.323	16.5338	17.6607	12.8867	16.6854	13.3665	12.695	14.6091	16.2568	0.030639	0.0317344	2.42953
Q3U605	Q3U605;D2CGM5;D2CGM4;Q8R5F7	Interferon-induced helicase C domain-containing protein 1	Ifih1	tr|Q3U605|Q3U605_MOUSE Uncharacterized protein (Fragment) OS=Mus musculus OX=10090 GN=Ifih1 PE=2 SV=1;tr|D2CGM5|D2CGM5_MOUSE Melanoma differentiation-associated protein 5 OS=Mus musculus OX=10090 GN=Ifih1 PE=2 SV=1;tr|D2CGM4|D2CGM4_MOUSE Melanoma different	0	819960	0	99887	0	0	71235	0	0	0	0	0	14.3887	19.4087	13.6596	17.4514	15.3331	14.5804	16.6697	11.7749	12.1347	13.3018	14.1567	12.2497	0.0453276	0.048074	2.42242
B1AS37	B1AS37;Q9D032;B1AS34;Q8BYA8;Q8BMY2;Q3U5B9	Single-stranded DNA-binding protein 3	Ssbp3	tr|B1AS37|B1AS37_MOUSE Single-stranded DNA-binding protein 3 OS=Mus musculus OX=10090 GN=Ssbp3 PE=1 SV=1;sp|Q9D032|SSBP3_MOUSE Single-stranded DNA-binding protein 3 OS=Mus musculus OX=10090 GN=Ssbp3 PE=1 SV=2;tr|B1AS34|B1AS34_MOUSE Single-stranded DNA-bind	1036800	740020	1265900	1682100	1387600	1792100	0	460760	1412000	1047500	945110	0	20.6755	20.2858	20.8822	20.899	20.5312	20.9174	15.7469	19.3518	20.5392	20.2887	20.5332	13.6025	0.0453276	0.0488234	2.3548
P13634	P13634;D3YYQ4	Carbonic anhydrase 1	Ca1	sp|P13634|CAH1_MOUSE Carbonic anhydrase 1 OS=Mus musculus OX=10090 GN=Ca1 PE=1 SV=4	726860	910180	839080	707500	672910	822800	0	301290	523190	88272	205730	216320	20.0183	20.3439	20.1374	19.924	19.7095	20.0888	15.5819	18.7392	19.1268	16.5683	18.4087	18.051	0.00507487	0.00509175	2.29099
Q9D6K5	Q9D6K5	Synaptojanin-2-binding protein	Synj2bp	sp|Q9D6K5|SYJ2B_MOUSE Synaptojanin-2-binding protein OS=Mus musculus OX=10090 GN=Synj2bp PE=1 SV=1	85588	167160	0	0	0	157970	0	0	0	0	0	0	16.8869	17.7678	13.3752	14.9004	16.2235	17.6751	15.1387	13.2645	14.044	13.0676	14.3598	13.542	0.0453276	0.0480587	2.23539
D6REF7	D6REF7;Q4FK38;Q3UDJ2;Q69ZN1;Q8R0X7;D3YZT4	Sphingosine-1-phosphate lyase 1	Sgpl1	tr|D6REF7|D6REF7_MOUSE Sphingosine-1-phosphate lyase 1 OS=Mus musculus OX=10090 GN=Sgpl1 PE=1 SV=1;tr|Q4FK38|Q4FK38_MOUSE Sgpl1 protein OS=Mus musculus OX=10090 GN=Sgpl1 PE=2 SV=1;tr|Q3UDJ2|Q3UDJ2_MOUSE Uncharacterized protein OS=Mus musculus OX=10090 GN=S	99003	0	131850	0	0	96035	0	15034	0	0	0	15742	16.9357	12.9787	17.2327	13.5419	16.1049	17.0334	13.381	14.3983	12.7836	12.8653	12.6608	14.3519	0.0453276	0.0486811	2.23106
Q64511	Q64511;Q8BRY5;Q3TR62;Q01320;Q8CCE5;F6U5K2;Q6PET9	DNA topoisomerase 2-beta	Top2b	sp|Q64511|TOP2B_MOUSE DNA topoisomerase 2-beta OS=Mus musculus OX=10090 GN=Top2b PE=1 SV=2	158590	184840	320280	341680	368170	297950	73964	7379.2	78898	20078	182040	113100	18.1465	18.3927	18.963	18.535	18.5242	18.2509	17.414	14.1159	16.7702	14.2495	18.0389	16.9035	0.00507487	0.00508637	2.22003
D3Z603	D3Z603;Q5U5I3;Q99N85	28S ribosomal protein S18a, mitochondrial	Mrps18a	tr|D3Z603|D3Z603_MOUSE 28S ribosomal protein S18a, mitochondrial OS=Mus musculus OX=10090 GN=Mrps18a PE=1 SV=1;tr|Q5U5I3|Q5U5I3_MOUSE 28S ribosomal protein S18a, mitochondrial OS=Mus musculus OX=10090 GN=Mrps18a PE=1 SV=1;sp|Q99N85|RT18A_MOUSE 28S ribosoma	178910	0	0	127680	188250	169810	0	0	0	139970	0	0	18.4219	13.6345	13.8723	16.5775	17.0125	16.9117	13.5836	15.1624	13.0488	16.7344	12.2084	12.4398	0.0453276	0.0478217	2.20885
Q3UMW9	Q3UMW9;F7DBT7;Q8VCG9	Regulatory factor X-associated protein	Rfxap	tr|Q3UMW9|Q3UMW9_MOUSE Regulatory factor X-associated protein, isoform CRA_a OS=Mus musculus OX=10090 GN=Rfxap PE=2 SV=1;tr|F7DBT7|F7DBT7_MOUSE Regulatory factor X-associated protein OS=Mus musculus OX=10090 GN=Rfxap PE=1 SV=1;sp|Q8VCG9|RFXAP_MOUSE Regulat	194580	0	100900	217850	730840	335440	48003	0	0	391150	0	0	18.6312	15.3209	17.7029	17.5318	19.0565	18.0478	17.0074	14.9018	14.9679	18.3476	13.5285	14.6359	0.0453276	0.047982	2.15033
Q62011	Q62011;A8Y5F6	Podoplanin	Pdpn	sp|Q62011|PDPN_MOUSE Podoplanin OS=Mus musculus OX=10090 GN=Pdpn PE=1 SV=2;tr|A8Y5F6|A8Y5F6_MOUSE Podoplanin OS=Mus musculus OX=10090 GN=Pdpn PE=1 SV=1	440650	375640	223180	424450	53031	135640	0	0	41977	275640	81518	0	19.217	19.0782	18.3369	19.1366	15.675	17.2302	14.5461	15.2871	15.8643	18.4752	16.9808	14.6298	0.0453276	0.0480663	2.14847
Q3V1L7	Q3V1L7;B2RV73;Q8VHI3;A0A1W2P7Z1;A0A1W2P844;A0A1W2P6H4	GDP-fucose protein O-fucosyltransferase 2	Pofut2	tr|Q3V1L7|Q3V1L7_MOUSE Uncharacterized protein OS=Mus musculus OX=10090 GN=Pofut2 PE=2 SV=1;tr|B2RV73|B2RV73_MOUSE Protein O-fucosyltransferase 2 OS=Mus musculus OX=10090 GN=Pofut2 PE=1 SV=1;sp|Q8VHI3|OFUT2_MOUSE GDP-fucose protein O-fucosyltransferase 2 O	331700	165720	214630	231740	440190	378380	0	135550	204390	73622	171900	56508	19.0094	18.2397	18.4397	17.9738	18.9256	18.7229	13.1446	17.7331	17.9472	16.0561	17.9824	15.632	0.00823902	0.00829655	2.13598
A0A1B0GT26	A0A1B0GT26;O55003	BCL2/adenovirus E1B 19 kDa protein-interacting protein 3	Bnip3	tr|A0A1B0GT26|A0A1B0GT26_MOUSE BCL2/adenovirus E1B 19 kDa protein-interacting protein 3 OS=Mus musculus OX=10090 GN=Bnip3 PE=1 SV=1;sp|O55003|BNIP3_MOUSE BCL2/adenovirus E1B 19 kDa protein-interacting protein 3 OS=Mus musculus OX=10090 GN=Bnip3 PE=1 SV=1	1784400	2213000	2715500	2783800	3470300	2611000	774170	1003900	953940	1811000	0	2609700	21.2658	21.6397	21.8042	21.7613	21.9311	21.622	20.3147	20.1808	19.777	21.2577	13.9831	21.7235	0.0202406	0.0207536	2.13121
Q9D4J7	Q9D4J7;E9QAG2;Q3UXP1	PHD finger protein 6	Phf6	sp|Q9D4J7|PHF6_MOUSE PHD finger protein 6 OS=Mus musculus OX=10090 GN=Phf6 PE=1 SV=1;tr|E9QAG2|E9QAG2_MOUSE PHD finger protein 6 OS=Mus musculus OX=10090 GN=Phf6 PE=1 SV=1	406000	0	138980	251570	310420	182390	0	0	127450	194030	0	0	19.2287	14.8709	17.8174	18.0902	18.2787	17.5453	14.2328	15.7793	17.2451	17.7364	14.4938	13.6005	0.030639	0.0317443	2.12387
Q5DTP6	Q5DTP6;A0A0R3P9D0;Q7TPB0	Lipid phosphate phosphatase-related protein type 3	Lppr3	tr|Q5DTP6|Q5DTP6_MOUSE MKIAA4076 protein (Fragment) OS=Mus musculus OX=10090 GN=Plppr3 PE=2 SV=1;tr|A0A0R3P9D0|A0A0R3P9D0_MOUSE Phospholipid phosphatase-related protein type 3 OS=Mus musculus OX=10090 GN=Plppr3 PE=1 SV=1;sp|Q7TPB0|PLPR3_MOUSE Phospholipid	63622	1243400	27234	42096	22056	76295	0	32949	21718	16019	0	30562	16.3108	19.8647	15.2589	16.1631	14.9121	17.0994	13.4663	15.3231	14.5612	14.5351	13.3127	15.6709	0.030639	0.0317245	2.1233
A6H6S8	A6H6S8;Q8CI61	BAG family molecular chaperone regulator 4	Bag4	tr|A6H6S8|A6H6S8_MOUSE BCL2-associated athanogene 4 OS=Mus musculus OX=10090 GN=Bag4 PE=1 SV=1;sp|Q8CI61|BAG4_MOUSE BAG family molecular chaperone regulator 4 OS=Mus musculus OX=10090 GN=Bag4 PE=1 SV=2	445890	378670	364880	340880	309240	164810	66431	0	585230	256940	0	147950	19.1481	18.9955	18.8313	18.92	18.6685	17.8303	16.9119	14.5542	18.9685	18.5494	12.9528	17.7959	0.0453276	0.0479514	2.11019
Q5SGK3	Q5SGK3	Aldehyde oxidase 2	Aox2	sp|Q5SGK3|AOXB_MOUSE Aldehyde oxidase 2 OS=Mus musculus OX=10090 GN=Aox2 PE=1 SV=2	19151	42287	39941	44411	81821	50670	0	0	0	0	0	35034	15.1816	16.2287	16.0447	15.5396	16.3321	15.6626	14.5306	13.8442	12.4549	12.4543	13.8126	15.235	0.00823902	0.00831928	2.10961
Q8BHN1	Q8BHN1;Q3TS51	Gamma-taxilin	Txlng	sp|Q8BHN1|TXLNG_MOUSE Gamma-taxilin OS=Mus musculus OX=10090 GN=Txlng PE=1 SV=1	92217	0	37452	51007	144980	0	0	0	22066	0	0	29184	17.1442	13.2702	15.9679	15.7261	17.1833	15.1178	13.8272	12.5157	14.8545	12.9381	12.7488	14.9322	0.0202406	0.0206929	2.09884
Q61687	Q61687;Q3UZ76;F6RDB7;Q8BSH0;Q3UY26;Q8C2S3;A0A0G2JFA5;A0A0G2JED2;Q3UU22;A0A0G2JGH3;Q8C4Z6;A0A0G2JFR8	Transcriptional regulator ATRX	Atrx	sp|Q61687|ATRX_MOUSE Transcriptional regulator ATRX OS=Mus musculus OX=10090 GN=Atrx PE=1 SV=3;tr|Q3UZ76|Q3UZ76_MOUSE Uncharacterized protein (Fragment) OS=Mus musculus OX=10090 GN=Atrx PE=2 SV=1	28236	58764	6570.1	25395	74943	224940	13409	0	5505.6	0	4681.7	15409	15.7612	16.7638	13.8251	14.6314	16.046	17.6454	15.024	13.3598	13.1255	14.2966	12.6699	13.9726	0.030639	0.0320295	2.03739
Q3TK15	Q3TK15;Q80TA2;Q99LH9	SH3 domain-binding protein 5-like	Sh3bp5l;mKIAA1720	tr|Q3TK15|Q3TK15_MOUSE Uncharacterized protein OS=Mus musculus OX=10090 GN=Sh3bp5l PE=2 SV=1;tr|Q80TA2|Q80TA2_MOUSE MKIAA1720 protein (Fragment) OS=Mus musculus OX=10090 GN=mKIAA1720 PE=4 SV=1;sp|Q99LH9|3BP5L_MOUSE SH3 domain-binding protein 5-like OS=Mus	121230	107290	146330	173300	112720	124710	120530	137640	0	0	0	0	17.2402	17.1408	17.4256	18.0182	17.311	17.495	17.4557	17.1707	14.0054	13.9613	14.6659	15.2707	0.0453276	0.0487442	2.01686
A0A0N4SV15	A0A0N4SV15;Q80UY2	E3 ubiquitin-protein ligase KCMF1	Kcmf1	tr|A0A0N4SV15|A0A0N4SV15_MOUSE E3 ubiquitin-protein ligase KCMF1 OS=Mus musculus OX=10090 GN=Kcmf1 PE=1 SV=1;sp|Q80UY2|KCMF1_MOUSE E3 ubiquitin-protein ligase KCMF1 OS=Mus musculus OX=10090 GN=Kcmf1 PE=1 SV=1	0	63329	0	209820	0	270760	0	0	0	0	0	0	14.2754	17.0122	14.6298	17.4158	14.9778	17.6831	15.4864	13.5843	14.2269	14.3396	14.1477	12.1996	0.030639	0.0321918	2.00161
Q9CVT6	Q9CVT6;Q3THX0		Timm21	tr|Q9CVT6|Q9CVT6_MOUSE Uncharacterized protein (Fragment) OS=Mus musculus OX=10090 GN=Timm21 PE=2 SV=1;tr|Q3THX0|Q3THX0_MOUSE RIKEN cDNA 1700034H14, isoform CRA_c OS=Mus musculus OX=10090 GN=Timm21 PE=2 SV=1	275290	255590	311360	558040	614420	498160	84483	214740	0	175260	126380	247740	18.9965	18.9627	19.0881	19.1716	19.1973	18.8824	17.8178	18.4951	13.974	17.1523	17.0781	17.7924	0.00507487	0.00509947	1.99817
A0A1B0GS08	A0A1B0GS08;J3QP43;Q0VBF8	Protein stum homolog	6330403A02Rik	tr|A0A1B0GS08|A0A1B0GS08_MOUSE Protein stum homolog OS=Mus musculus OX=10090 GN=Stum PE=1 SV=1;tr|J3QP43|J3QP43_MOUSE Protein stum homolog OS=Mus musculus OX=10090 GN=Stum PE=1 SV=1;sp|Q0VBF8|STUM_MOUSE Protein stum homolog OS=Mus musculus OX=10090 GN=Stum	0	136840	0	0	0	199120	0	0	0	0	0	0	14.1825	17.5729	13.6486	14.3184	14.285	17.8235	14.9884	12.818	12.4084	13.0196	12.6956	13.9203	0.0453276	0.0487363	1.99678
A0A1B0GT63	A0A1B0GT63;G3X9F4;Q8VD26;A0A1B0GR29	Transmembrane protein 143	Tmem143	tr|A0A1B0GT63|A0A1B0GT63_MOUSE Transmembrane protein 143 OS=Mus musculus OX=10090 GN=Tmem143 PE=1 SV=1;tr|G3X9F4|G3X9F4_MOUSE Transmembrane protein 143 OS=Mus musculus OX=10090 GN=Tmem143 PE=1 SV=1;sp|Q8VD26|TM143_MOUSE Transmembrane protein 143 OS=Mus mus	49599	44757	234050	176330	73453	414600	41211	0	119200	20199	22306	39195	16.4622	16.3898	18.3619	17.6875	16.2759	18.8748	16.446	13.5489	17.0495	14.5204	15.087	15.52	0.0453276	0.0478446	1.98003
Q5FWA0	Q5FWA0;C0HKG6;C0HKG5		Rnaset2b	tr|Q5FWA0|Q5FWA0_MOUSE Ribonuclease T2B OS=Mus musculus OX=10090 GN=Rnaset2b PE=1 SV=1;sp|C0HKG6|RNT2B_MOUSE Ribonuclease T2-B OS=Mus musculus OX=10090 GN=Rnaset2b PE=1 SV=1;sp|C0HKG5|RNT2A_MOUSE Ribonuclease T2-A OS=Mus musculus OX=10090 GN=Rnaset2a PE=1	35623	94481	0	0	0	0	0	0	0	0	0	0	15.399	16.6483	15.2115	14.7372	15.9989	13.1185	13.0672	12.7013	13.9369	12.8769	14.4228	12.3059	0.0130652	0.0133243	1.96709
A0A286YDP0	A0A286YDP0;Q9D046;Q9CYN1;Q545L8;O35648;A0A286YD15;A0A286YDS3;A0A286YCB3;A0A286YCV3	Centrin-3	Cetn3	tr|A0A286YDP0|A0A286YDP0_MOUSE Centrin-3 (Fragment) OS=Mus musculus OX=10090 GN=Cetn3 PE=1 SV=1;tr|Q9D046|Q9D046_MOUSE Uncharacterized protein OS=Mus musculus OX=10090 GN=Cetn3 PE=2 SV=1;tr|Q9CYN1|Q9CYN1_MOUSE Uncharacterized protein OS=Mus musculus OX=100	486560	92956	108650	1036800	736110	628410	0	102810	0	592440	87769	538550	19.9795	18.0912	18.1686	19.547	18.8365	18.6253	15.9316	17.9443	14.5035	18.641	15.9207	18.5066	0.0453276	0.0481664	1.96673
Q8C6I2	Q8C6I2	Succinate dehydrogenase assembly factor 2, mitochondrial	Sdhaf2	sp|Q8C6I2|SDHF2_MOUSE Succinate dehydrogenase assembly factor 2, mitochondrial OS=Mus musculus OX=10090 GN=Sdhaf2 PE=1 SV=1	65546	180780	98959	0	267160	61609	0	0	0	199030	0	49509	16.8933	18.1852	17.3409	14.8554	18.0956	15.8265	13.826	13.6686	14.8168	17.7888	13.9104	15.6126	0.0453276	0.047761	1.92893
Q5F1Z8	Q5F1Z8;Q60648	Ganglioside GM2 activator	Gm2a	tr|Q5F1Z8|Q5F1Z8_MOUSE GM2 ganglioside activator protein OS=Mus musculus OX=10090 GN=Gm2a PE=1 SV=1;sp|Q60648|SAP3_MOUSE Ganglioside GM2 activator OS=Mus musculus OX=10090 GN=Gm2a PE=1 SV=2	0	95310	152180	182580	159590	331090	0	0	0	242130	0	175580	15.068	17.807	18.265	16.9981	16.6622	17.845	14.365	13.8704	15.0281	17.4653	13.4135	16.9897	0.0453276	0.0487047	1.91886
Q3TD37	Q3TD37;Q5PR72;Q3TYK5;A0A1B0GRJ9;F7D3W5;Q922S4;Q3TYU3;Q3TY50	cGMP-dependent 3,5-cyclic phosphodiesterase	Pde2a	tr|Q3TD37|Q3TD37_MOUSE Phosphodiesterase OS=Mus musculus OX=10090 GN=Pde2a PE=2 SV=1;tr|Q5PR72|Q5PR72_MOUSE Phosphodiesterase OS=Mus musculus OX=10090 GN=Pde2a PE=1 SV=1;tr|Q3TYK5|Q3TYK5_MOUSE Phosphodiesterase OS=Mus musculus OX=10090 GN=Pde2a PE=2 SV=1;t	0	840940	0	0	0	14350	0	8597.9	0	0	0	0	13.5967	19.1511	13.3149	14.293	15.7818	14.4215	14.1846	13.5391	12.3847	13.7801	12.7947	12.5448	0.0453276	0.0478598	1.8885
J3QNU6	J3QNU6;Q8BWG8;F7DF62;E0CY53;Q3U172;E0CYB1	Beta-arrestin-1	Arrb1	tr|J3QNU6|J3QNU6_MOUSE Beta-arrestin-1 OS=Mus musculus OX=10090 GN=Arrb1 PE=1 SV=1;sp|Q8BWG8|ARRB1_MOUSE Beta-arrestin-1 OS=Mus musculus OX=10090 GN=Arrb1 PE=1 SV=1	67060000	100340000	72618000	61957000	70651000	79733000	1346900	20434000	11942000	86871000	51587000	13297000	26.8052	27.3351	26.8464	25.9165	26.0015	26.2638	22.3893	25.1866	24.2794	26.528	26.1232	23.3355	0.0453276	0.0480817	1.88774
Q9CQ13	Q9CQ13	Coordinator of PRMT5 and differentiation stimulator	Coprs	sp|Q9CQ13|COPRS_MOUSE Coordinator of PRMT5 and differentiation stimulator OS=Mus musculus OX=10090 GN=Coprs PE=1 SV=1	1674200	1201800	466730	1522900	2074200	1248600	766420	0	691020	1170600	360260	432030	21.3738	21.04	19.8321	20.6739	21.0809	20.2292	20.6637	15.0753	19.8626	20.236	18.636	18.4778	0.0453276	0.048438	1.8797
Q3TNK3	Q3TNK3;Q99LJ6;Q9D111	Glutathione peroxidase;Glutathione peroxidase 7	Gpx7	tr|Q3TNK3|Q3TNK3_MOUSE Glutathione peroxidase OS=Mus musculus OX=10090 GN=Gpx7 PE=1 SV=1;sp|Q99LJ6|GPX7_MOUSE Glutathione peroxidase 7 OS=Mus musculus OX=10090 GN=Gpx7 PE=1 SV=1	105110	124000	0	39819	134020	192440	0	69008	0	0	0	103170	17.4218	17.683	14.5576	15.3245	17.048	17.6476	13.8413	16.6757	13.4594	14.9507	12.7823	16.8254	0.0453276	0.0476928	1.85793
Q5UB50	Q5UB50;O35308	Monocarboxylate transporter 3	Slc16a8	tr|Q5UB50|Q5UB50_MOUSE Proton-coupled monocarboxylate transporter 3 OS=Mus musculus OX=10090 GN=Slc16a8 PE=4 SV=1;sp|O35308|MOT3_MOUSE Monocarboxylate transporter 3 OS=Mus musculus OX=10090 GN=Slc16a8 PE=2 SV=2	35402	125520	0	204020	0	74947	0	15021	0	0	0	0	15.9734	17.6295	14.4057	17.7916	13.9019	16.2483	13.591	14.662	13.8266	14.2048	13.5117	15.0084	0.0453276	0.0478065	1.85765
Q0PD10	Q0PD10;Q8CG50;D3Z444;Q91Z34	Ras-related protein Rab-43	Rab43	tr|Q0PD10|Q0PD10_MOUSE RIKEN cDNA 1810048P08, isoform CRA_c OS=Mus musculus OX=10090 GN=Rab43 PE=1 SV=1;sp|Q8CG50|RAB43_MOUSE Ras-related protein Rab-43 OS=Mus musculus OX=10090 GN=Rab43 PE=1 SV=1;tr|D3Z444|D3Z444_MOUSE RIKEN cDNA 1810048P08, isoform CRA_b	41455	82810	27919	0	0	0	27444	0	0	0	0	0	15.6827	16.5906	15.1407	15.4442	15.2479	15.4946	15.3871	13.5031	13.418	12.5138	13.6601	13.9809	0.0130652	0.0132733	1.85627
Q3TG64	Q3TG64;Q9JHN8;F6SFN2;F7CHD9	Serine/threonine-protein kinase 19	Stk19	tr|Q3TG64|Q3TG64_MOUSE MCG134593, isoform CRA_a OS=Mus musculus OX=10090 GN=Stk19 PE=2 SV=1;sp|Q9JHN8|STK19_MOUSE Serine/threonine-protein kinase 19 OS=Mus musculus OX=10090 GN=Stk19 PE=2 SV=2;tr|F6SFN2|F6SFN2_MOUSE Serine/threonine-protein kinase 19 (Frag	142140	177250	307290	100190	0	397680	53959	0	0	105320	0	86073	17.63	17.968	18.5527	17.0679	13.7708	18.9936	16.6185	14.8574	13.7373	17.1673	13.7067	16.8967	0.0453276	0.0484224	1.8332
Q7TPH6	Q7TPH6;E9PUJ6;F6SMY7;F6T4V9	E3 ubiquitin-protein ligase MYCBP2	Mycbp2	sp|Q7TPH6|MYCB2_MOUSE E3 ubiquitin-protein ligase MYCBP2 OS=Mus musculus OX=10090 GN=Mycbp2 PE=1 SV=2;tr|E9PUJ6|E9PUJ6_MOUSE E3 ubiquitin-protein ligase MYCBP2 OS=Mus musculus OX=10090 GN=Mycbp2 PE=1 SV=1;tr|F6SMY7|F6SMY7_MOUSE E3 ubiquitin-protein ligase	41114	0	58528	60512	19887	58636	4572.5	6251.7	84977	11265	4837	4537.7	15.8354	14.0854	16.2251	16.3636	14.6213	16.2451	13.2775	13.2265	16.2335	13.9387	13.1215	12.6345	0.030639	0.0320446	1.82393
Q8C9G0	Q8C9G0;F6UDG9		Pde6a	tr|Q8C9G0|Q8C9G0_MOUSE Uncharacterized protein OS=Mus musculus OX=10090 GN=Pde6a PE=2 SV=1;tr|F6UDG9|F6UDG9_MOUSE Rod cGMP-specific 3,5-cyclic phosphodiesterase subunit alpha (Fragment) OS=Mus musculus OX=10090 GN=Pde6a PE=1 SV=1	2741900	2657100	3133600	11658000	9241600	14901000	0	970260	2631000	6364000	6312300	5700700	22.7567	22.7726	22.8581	22.9138	22.3335	23.2755	16.5422	21.364	22.2402	21.8297	22.3414	21.6542	0.00823902	0.00829907	1.82308
Q8BXN1	Q8BXN1;Q3UTP5;E9PX50;Q9EPU8;S4R2P9;Q8R503		Slc8a3	tr|Q8BXN1|Q8BXN1_MOUSE Uncharacterized protein (Fragment) OS=Mus musculus OX=10090 GN=Slc8a3 PE=2 SV=1;tr|Q3UTP5|Q3UTP5_MOUSE Uncharacterized protein OS=Mus musculus OX=10090 GN=Slc8a3 PE=2 SV=1;tr|E9PX50|E9PX50_MOUSE Sodium/calcium exchanger 3 OS=Mus musc	63189	81285	172820	0	101720	48619	0	83422	83064	0	0	0	16.1634	16.5381	17.3758	15.062	17.3337	16.3396	13.5117	16.2858	15.99	13.8385	14.8951	13.4023	0.0202406	0.0207248	1.81487
A0A140LHM4	A0A140LHM4;A0A140LJJ0;Q91VM3;A0A140LHK6;A0A140LHZ1;F7CAT9;F6Q8K5;F6YHS5;A0A140LJ16;A2AEV2;A0A140LJ78;A0A140LHC1;A2AEV5;A0A140LJG8;A0A140LHQ5;S4R186;A0A140LI37;F6QP00;A0A0A0MQH0;A0A140LJ74;A0A140LIN0;A0A140LJC8	WD repeat domain phosphoinositide-interacting protein 4	Wdr45	tr|A0A140LHM4|A0A140LHM4_MOUSE WD repeat domain phosphoinositide-interacting protein 4 (Fragment) OS=Mus musculus OX=10090 GN=Wdr45 PE=1 SV=1;tr|A0A140LJJ0|A0A140LJJ0_MOUSE WD repeat domain phosphoinositide-interacting protein 4 (Fragment) OS=Mus musculus	0	0	0	153120	0	375420	0	0	0	0	0	0	14.8255	15.5012	14.4587	16.7518	14.583	17.7898	14.4847	13.8455	14.2716	14.3532	13.2193	13.2152	0.00823902	0.00829529	1.75342
G3UX80	G3UX80;G3UZ16;Q3UFK1;Q8CEI3		Ccdc28a	tr|G3UX80|G3UX80_MOUSE Coiled-coil domain-containing 28A OS=Mus musculus OX=10090 GN=Ccdc28a PE=1 SV=1;tr|G3UZ16|G3UZ16_MOUSE Coiled-coil domain-containing 28A OS=Mus musculus OX=10090 GN=Ccdc28a PE=1 SV=1;tr|Q3UFK1|Q3UFK1_MOUSE Coiled-coil domain-containi	0	84099	65136	107520	85717	53941	0	0	72079	0	0	0	15.3693	16.9679	16.519	17.082	16.653	16.0532	13.3613	15.9986	16.1748	14.5417	15.6058	12.6754	0.030639	0.0320648	1.71444
Q99PB4	Q99PB4;Q9ER67;Q3TFU3;A2AG46;A2AG48;A2AG47;A2AG49;Q3V2T8;E9Q1Q4;Q99PH6;E9Q160;Q99NC2;Q99PH7;E9Q098;Q99PM5;Q99PW2;E9Q886;Q80TJ5;Q99PB3;Q6DIC6		Maged2	tr|Q99PB4|Q99PB4_MOUSE Mage-d2 OS=Mus musculus OX=10090 GN=Maged2 PE=2 SV=1;tr|Q9ER67|Q9ER67_MOUSE Maged2 protein OS=Mus musculus OX=10090 GN=Maged2 PE=1 SV=1;tr|Q3TFU3|Q3TFU3_MOUSE Uncharacterized protein OS=Mus musculus OX=10090 GN=Maged2 PE=2 SV=1;tr|A2	906190	494500	340860	659190	1303700	1835000	51649	75567	1330800	243590	345750	353100	20.5654	19.8876	19.3286	19.3946	20.3626	20.9657	17.309	17.3421	20.5331	17.819	18.8437	18.4421	0.030639	0.0317791	1.70259
Q3U8F7	Q3U8F7;Q3U3C2;Q9Z0J0;Q3TXQ4	Epididymal secretory protein E1	Npc2	tr|Q3U8F7|Q3U8F7_MOUSE Uncharacterized protein OS=Mus musculus OX=10090 GN=Npc2 PE=2 SV=1;tr|Q3U3C2|Q3U3C2_MOUSE Uncharacterized protein OS=Mus musculus OX=10090 GN=Npc2 PE=2 SV=1;sp|Q9Z0J0|NPC2_MOUSE NPC intracellular cholesterol transporter 2 OS=Mus musc	1196100	1653500	1181700	2058300	2040700	2734300	646430	414130	0	2166500	345260	2137000	21.1975	21.63	21.1308	20.8541	20.6961	21.264	20.6785	19.7429	16.1181	20.9763	18.2622	20.9787	0.030639	0.0319288	1.66927
Q3TL44	Q3TL44;A0A1L1ST78;A0A1L1SQN7	NLR family member X1	Nlrx1	sp|Q3TL44|NLRX1_MOUSE NLR family member X1 OS=Mus musculus OX=10090 GN=Nlrx1 PE=1 SV=1	15189	0	0	0	24425	124830	0	0	0	0	0	0	15.0793	14.5667	14.3241	14.4851	14.2566	16.4911	13.041	13.2607	12.5906	14.2761	13.945	12.1329	0.00823902	0.00829403	1.65943
A0A0R4J0Q9	A0A0R4J0Q9;Q3UM29;Q3TR20	Conserved oligomeric Golgi complex subunit 7	Cog7	tr|A0A0R4J0Q9|A0A0R4J0Q9_MOUSE Conserved oligomeric Golgi complex subunit 7 OS=Mus musculus OX=10090 GN=Cog7 PE=1 SV=1;sp|Q3UM29|COG7_MOUSE Conserved oligomeric Golgi complex subunit 7 OS=Mus musculus OX=10090 GN=Cog7 PE=1 SV=1;tr|Q3TR20|Q3TR20_MOUSE Conse	187170	142470	213940	353580	405060	822900	47390	14011	152940	150450	287700	99503	18.5864	18.3091	18.6947	18.3013	18.3861	19.5452	17.123	15.2081	17.8396	16.9935	18.4539	16.3702	0.0202406	0.0207729	1.63908
Q9CPV7	Q9CPV7	Palmitoyltransferase ZDHHC6	Zdhhc6	sp|Q9CPV7|ZDHC6_MOUSE Palmitoyltransferase ZDHHC6 OS=Mus musculus OX=10090 GN=Zdhhc6 PE=1 SV=1	0	54439	112020	57614	109420	49884	0	37381	0	42818	0	0	13.8744	16.5038	17.27	16.0507	16.9481	15.7401	12.7033	15.7736	15.2471	15.6047	13.2736	13.9617	0.0453276	0.0478522	1.63721
Q3TA91	Q3TA91;Q4VAF7;P09926;Q3TM29	Surfeit locus protein 2	Surf2	tr|Q3TA91|Q3TA91_MOUSE Uncharacterized protein OS=Mus musculus OX=10090 GN=Surf2 PE=2 SV=1;tr|Q4VAF7|Q4VAF7_MOUSE Surfeit gene 2 OS=Mus musculus OX=10090 GN=Surf2 PE=1 SV=1;sp|P09926|SURF2_MOUSE Surfeit locus protein 2 OS=Mus musculus OX=10090 GN=Surf2 PE=	555070	477590	477580	971100	787520	727150	346090	0	722730	516550	517300	122240	19.9126	19.7887	19.6824	20.0953	19.5919	19.5094	19.5588	14.5317	19.7392	19.0365	19.5317	16.5718	0.0453276	0.0478369	1.60178
E9Q1U6	E9Q1U6;Q6PEE2	CBP80/20-dependent translation initiation factor	Ctif	tr|E9Q1U6|E9Q1U6_MOUSE CBP80/20-dependent translation initiation factor OS=Mus musculus OX=10090 GN=Ctif PE=1 SV=1;sp|Q6PEE2|CTIF_MOUSE CBP80/20-dependent translation initiation factor OS=Mus musculus OX=10090 GN=Ctif PE=1 SV=2	139470	264030	215540	489370	582740	319710	0	0	235670	308760	312150	113860	18.2667	19.0677	18.7244	18.7635	18.9243	17.941	16.1552	14.8895	18.3998	17.9989	18.5111	16.299	0.0453276	0.0477837	1.57233
P11031	P11031	Activated RNA polymerase II transcriptional coactivator p15	Sub1	sp|P11031|TCP4_MOUSE Activated RNA polymerase II transcriptional coactivator p15 OS=Mus musculus OX=10090 GN=Sub1 PE=1 SV=3	15554000	16554000	22073000	32824000	47056000	24699000	6595800	376750	9407500	9280200	31199000	20462000	24.9517	25.0776	25.309	24.8364	25.3233	24.2523	24.1494	20.3855	23.8821	22.6603	25.2787	24.0691	0.030639	0.0319389	1.55419
Q8BKE5	Q8BKE5	Fibrinogen silencer-binding protein	Fsbp	sp|Q8BKE5|FSBP_MOUSE Fibrinogen silencer-binding protein OS=Mus musculus OX=10090 GN=Fsbp PE=2 SV=1	34258	33174	0	0	0	0	0	0	0	0	0	18194	15.7442	15.7602	14.5905	15.1145	14.0362	16.0418	13.8173	12.1642	14.6375	12.5477	14.4441	14.3907	0.030639	0.0319891	1.54763
Q542B0	Q542B0;Q921I9	Exosome complex component RRP41	Exosc4	tr|Q542B0|Q542B0_MOUSE Uncharacterized protein OS=Mus musculus OX=10090 GN=Exosc4 PE=1 SV=1;sp|Q921I9|EXOS4_MOUSE Exosome complex component RRP41 OS=Mus musculus OX=10090 GN=Exosc4 PE=1 SV=3	2017300	2780900	2493300	1397300	1696700	4908900	130990	2099300	801500	1043000	583350	1378100	21.6336	22.0728	21.8339	20.6757	20.8612	22.6675	18.5621	21.4647	20.0343	20.2238	19.7353	20.7085	0.0202406	0.0208568	1.50267
D3YYN8	D3YYN8;E9PVY0;B2RXX8;A0A1D5RLQ9;Q3UU96;H7BX44;F6Q5A5;F6S5Z6;F6YZJ7	Non-specific serine/threonine protein kinase;Serine/threonine-protein kinase MRCK alpha	Cdc42bpa	tr|D3YYN8|D3YYN8_MOUSE Non-specific serine/threonine protein kinase OS=Mus musculus OX=10090 GN=Cdc42bpa PE=1 SV=1;tr|E9PVY0|E9PVY0_MOUSE Non-specific serine/threonine protein kinase OS=Mus musculus OX=10090 GN=Cdc42bpa PE=1 SV=1;tr|B2RXX8|B2RXX8_MOUSE Non	1193500	202320	362490	153720	35718	204610	169210	18435	447940	55228	54323	25120	19.9454	17.8882	18.4747	18.2934	15.8192	18.6727	17.8269	14.7699	18.2909	16.68	17.1111	15.4394	0.0453276	0.0487521	1.49589
Q921P9	Q921P9	Transcription elongation factor A protein-like 1	Tceal1	sp|Q921P9|TCAL1_MOUSE Transcription elongation factor A protein-like 1 OS=Mus musculus OX=10090 GN=Tceal1 PE=2 SV=1	5666100	732350	1017400	1631300	1722700	2065200	193850	60602	1048500	1779300	526790	1559900	22.8995	20.5821	20.8586	20.6479	20.598	20.9884	19.1898	17.4338	20.4692	20.8408	19.1355	20.6277	0.0453276	0.0482902	1.47961
F2Z4B3	F2Z4B3;O35207;Q9CPY4;G3UYI1	Cyclin-dependent kinase 2-associated protein 1;Cyclin-dependent kinase 2-associated protein 2	Cdk2ap1;Cdk2ap2	tr|F2Z4B3|F2Z4B3_MOUSE Cyclin-dependent kinase 2-associated protein 1 OS=Mus musculus OX=10090 GN=Cdk2ap1 PE=1 SV=1;sp|O35207|CDKA1_MOUSE Cyclin-dependent kinase 2-associated protein 1 OS=Mus musculus OX=10090 GN=Cdk2ap1 PE=1 SV=2;sp|Q9CPY4|CDKA2_MOUSE Cyc	3514800	4617000	6463700	4662500	6219000	3705300	1127400	2369500	0	3893500	1760500	5607300	22.6403	23.0073	23.2917	22.1519	22.5343	21.6338	21.527	21.9766	17.5941	21.8523	20.9095	22.5564	0.0453276	0.048051	1.4739
G5E8A7	G5E8A7;Q80XS6;A0A140LIW4	Protein Smaug homolog 2	Samd4b	tr|G5E8A7|G5E8A7_MOUSE Protein Smaug homolog 2 OS=Mus musculus OX=10090 GN=Samd4b PE=1 SV=1;sp|Q80XS6|SMAG2_MOUSE Protein Smaug homolog 2 OS=Mus musculus OX=10090 GN=Samd4b PE=1 SV=1;tr|A0A140LIW4|A0A140LIW4_MOUSE Protein Smaug homolog 2 OS=Mus musculus OX	0	0	34244	53743	50498	55961	0	19808	14689	0	8600.6	0	13.6506	15.4184	15.881	15.7547	15.5531	15.7418	13.057	14.9944	14.3078	14.8613	13.6152	12.4875	0.0202406	0.0206706	1.44608
D3Z0B9	D3Z0B9;A0A1B0GSU0;Q571I9;A0A1B0GSN3;Q9CWT9	Aldehyde dehydrogenase family 16 member A1	Aldh16a1	tr|D3Z0B9|D3Z0B9_MOUSE Aldehyde dehydrogenase family 16 member A1 OS=Mus musculus OX=10090 GN=Aldh16a1 PE=1 SV=3;tr|A0A1B0GSU0|A0A1B0GSU0_MOUSE Aldehyde dehydrogenase family 16 member A1 OS=Mus musculus OX=10090 GN=Aldh16a1 PE=1 SV=1;sp|Q571I9|A16A1_MOUSE	85602	162460	209860	156210	230540	384700	0	52974	109560	99893	197120	125180	17.4955	18.2962	18.4899	17.062	17.6064	18.5696	13.8701	16.7244	17.3038	16.3034	18.0116	16.7297	0.030639	0.0320345	1.42944
Q3TKQ3	Q3TKQ3;Q8VBV3;A2AV19;A0A0A6YW57	Exosome complex component RRP4	Exosc2	tr|Q3TKQ3|Q3TKQ3_MOUSE Exosome component 2 OS=Mus musculus OX=10090 GN=Exosc2 PE=1 SV=1;sp|Q8VBV3|EXOS2_MOUSE Exosome complex component RRP4 OS=Mus musculus OX=10090 GN=Exosc2 PE=1 SV=1;tr|A2AV19|A2AV19_MOUSE Exosome complex component RRP4 (Fragment) OS=Mu	262720	173790	231990	828370	613300	759860	173080	170980	0	640030	233290	298870	19.156	18.7314	18.9608	19.4635	18.7706	19.217	18.8734	18.4517	14.0207	19.0298	17.7175	17.6771	0.0453276	0.0477534	1.4215
Q0VG49	Q0VG49	Uncharacterized protein C15orf61 homolog		sp|Q0VG49|CO061_MOUSE Uncharacterized protein C15orf61 homolog OS=Mus musculus OX=10090 PE=2 SV=2	119100	94301	251810	438520	620060	394070	35628	48720	0	322290	220380	541840	18.2405	18.0263	19.0417	18.1538	18.6398	17.8664	17.0631	17.0173	13.6924	17.6226	17.4482	18.6042	0.030639	0.0321714	1.42009
F8WJ31	F8WJ31;Q5RJ54	Zinc finger and SCAN domain-containing protein 26	Zscan26	tr|F8WJ31|F8WJ31_MOUSE Zinc finger and SCAN domain-containing protein 26 OS=Mus musculus OX=10090 GN=Zscan26 PE=1 SV=1;sp|Q5RJ54|ZSC26_MOUSE Zinc finger and SCAN domain-containing protein 26 OS=Mus musculus OX=10090 GN=Zscan26 PE=2 SV=1	142030	30432	155890	265400	219090	472470	34893	0	0	108350	258140	115160	18.2384	16.4736	18.2954	17.6858	17.2341	18.5561	16.7851	14.794	15.884	16.2372	18.1415	16.3627	0.030639	0.0321104	1.37978
Q6ZWQ5	Q6ZWQ5;Q3TGS7;Q3V2H3;Q99M52;O70493	Sorting nexin-12	Snx12	tr|Q6ZWQ5|Q6ZWQ5_MOUSE Sorting nexin 12, isoform CRA_c OS=Mus musculus OX=10090 GN=Snx12 PE=1 SV=1;tr|Q3TGS7|Q3TGS7_MOUSE Sorting nexin 12, isoform CRA_b OS=Mus musculus OX=10090 GN=Snx12 PE=1 SV=1;tr|Q3V2H3|Q3V2H3_MOUSE Sorting nexin-12 OS=Mus musculus OX	34471000	29510000	38628000	43887000	53044000	53836000	24827000	14272000	2027100	29312000	18036000	28033000	25.8827	25.755	25.9628	25.5002	25.6969	25.7825	25.7021	24.6505	22.1202	24.7972	24.4311	24.7433	0.0130652	0.013249	1.35593
Q9DBW2	Q9DBW2;Q8K337;O54997	Type II inositol 1,4,5-trisphosphate 5-phosphatase	Inpp5b	tr|Q9DBW2|Q9DBW2_MOUSE Uncharacterized protein (Fragment) OS=Mus musculus OX=10090 GN=Inpp5b PE=2 SV=2;sp|Q8K337|I5P2_MOUSE Type II inositol 1,4,5-trisphosphate 5-phosphatase OS=Mus musculus OX=10090 GN=Inpp5b PE=1 SV=1	0	74535	28118	52132	51778	30938	0	0	29510	0	0	0	14.679	16.8475	15.5389	15.9251	15.7873	15.036	13.9465	13.71	15.1482	13.5719	13.8077	15.6135	0.0453276	0.0483212	1.33602
Q6ZPY3	Q6ZPY3;Q8K596		mKIAA1087;Slc8a2	tr|Q6ZPY3|Q6ZPY3_MOUSE MKIAA1087 protein (Fragment) OS=Mus musculus OX=10090 GN=mKIAA1087 PE=2 SV=1;sp|Q8K596|NAC2_MOUSE Sodium/calcium exchanger 2 OS=Mus musculus OX=10090 GN=Slc8a2 PE=1 SV=1	0	78890	49549	122210	76214	85662	0	13982	28709	14674	40281	38530	13.9907	17.1771	16.4967	16.9213	16.0614	16.2925	14.2739	14.7794	15.379	13.6597	15.6699	15.1817	0.0453276	0.0481125	1.33271
Q923G2	Q923G2	DNA-directed RNA polymerases I, II, and III subunit RPABC3	Polr2h	sp|Q923G2|RPAB3_MOUSE DNA-directed RNA polymerases I, II, and III subunit RPABC3 OS=Mus musculus OX=10090 GN=Polr2h PE=1 SV=3	4975800	4776900	6031200	4918100	6372900	21800000	2032500	1090600	1208700	6489300	2052100	6166500	23.2218	23.2274	23.4036	22.1857	22.4586	24.4002	22.3316	21.1299	20.9729	22.6409	21.3082	22.5856	0.0453276	0.0477761	1.32138
Q8CC21	Q8CC21;F7BCD5	Tetratricopeptide repeat protein 19, mitochondrial	Ttc19	sp|Q8CC21|TTC19_MOUSE Tetratricopeptide repeat protein 19, mitochondrial OS=Mus musculus OX=10090 GN=Ttc19 PE=1 SV=1;tr|F7BCD5|F7BCD5_MOUSE Tetratricopeptide repeat protein 19, mitochondrial (Fragment) OS=Mus musculus OX=10090 GN=Ttc19 PE=1 SV=1	433980	530950	167030	458320	205400	105850	75428	57240	151770	94712	128070	111410	19.1967	19.4953	17.9877	19.3815	17.9685	16.9604	17.289	16.5281	17.4289	16.8919	17.8296	17.1755	0.030639	0.0318738	1.30785
Q68ED2	Q68ED2;Q8BKZ1;G5E8D5;Q8BKE3;Q80T39;G3UZU3;Q8BL09	Metabotropic glutamate receptor 7	Grm7	sp|Q68ED2|GRM7_MOUSE Metabotropic glutamate receptor 7 OS=Mus musculus OX=10090 GN=Grm7 PE=1 SV=1;tr|Q8BKZ1|Q8BKZ1_MOUSE Uncharacterized protein (Fragment) OS=Mus musculus OX=10090 GN=Grm7 PE=2 SV=1;tr|G5E8D5|G5E8D5_MOUSE Metabotropic glutamate receptor 7	0	0	0	38810	48948	100010	0	6994	0	18047	0	12170	13.4067	14.8892	14.9855	14.9894	15.1869	16.1673	13.2287	13.8433	14.0111	14.0083	13.1973	13.5107	0.030639	0.0316504	1.30427
Q91YJ5	Q91YJ5;Q5M6W7;F6RR02;Q8BW53;Q5M6W9;Q5M6W8	Translation initiation factor IF-2, mitochondrial	Mtif2	sp|Q91YJ5|IF2M_MOUSE Translation initiation factor IF-2, mitochondrial OS=Mus musculus OX=10090 GN=Mtif2 PE=1 SV=2;tr|Q5M6W7|Q5M6W7_MOUSE Translation initiation factor IF-2, mitochondrial (Fragment) OS=Mus musculus OX=10090 GN=Mtif2 PE=1 SV=1	162660	57799	108740	1109000	403820	389120	13342	65992	112260	231600	215710	103900	18.5604	17.3197	17.9993	19.7357	18.1764	18.1692	15.6408	17.2025	17.58	17.5258	17.8314	16.4027	0.0202406	0.0206515	1.2962
P70188	P70188;Q3UZA5;Q9CRX5	Kinesin-associated protein 3	Kifap3	sp|P70188|KIFA3_MOUSE Kinesin-associated protein 3 OS=Mus musculus OX=10090 GN=Kifap3 PE=1 SV=1;tr|Q3UZA5|Q3UZA5_MOUSE Uncharacterized protein OS=Mus musculus OX=10090 GN=Kifap3 PE=2 SV=1	956330	616640	2086100	1056500	1726300	964940	230990	704860	340680	428890	380070	825220	20.6009	20.1254	21.4891	20.321	20.9819	20.0943	19.0926	20.0138	18.8572	18.8952	19.1604	19.9764	0.00507487	0.00508791	1.26948
Q80T41	Q80T41	Gamma-aminobutyric acid type B receptor subunit 2	Gabbr2	sp|Q80T41|GABR2_MOUSE Gamma-aminobutyric acid type B receptor subunit 2 OS=Mus musculus OX=10090 GN=Gabbr2 PE=1 SV=2	122490	81122	87414	95986	129560	136100	33590	68921	59959	8972.2	38051	98558	17.5566	17.0487	17.0274	16.8939	17.1706	17.2736	16.0039	16.51	15.9983	13.9128	16.106	16.9702	0.00823902	0.00831801	1.24492
Q91WL8	Q91WL8	WW domain-containing oxidoreductase	Wwox	sp|Q91WL8|WWOX_MOUSE WW domain-containing oxidoreductase OS=Mus musculus OX=10090 GN=Wwox PE=1 SV=1	598320	508620	552560	1194300	1218700	1137100	347540	47446	1121300	399060	284620	750460	20.0901	19.9508	19.9422	20.3721	20.2684	20.2055	19.649	16.86	20.3484	18.5551	18.4659	19.6455	0.0453276	0.0482128	1.21754
Q14AY4	Q14AY4;E9PWG9;O35099	Mitogen-activated protein kinase kinase kinase 5	Map3k5	tr|Q14AY4|Q14AY4_MOUSE Map3k5 protein OS=Mus musculus OX=10090 GN=Map3k5 PE=2 SV=1;tr|E9PWG9|E9PWG9_MOUSE Mitogen-activated protein kinase kinase kinase 5 OS=Mus musculus OX=10090 GN=Map3k5 PE=1 SV=1;sp|O35099|M3K5_MOUSE Mitogen-activated protein kinase ki	5612.8	0	29579	8724.7	24206	0	8342.6	4647.7	4158.3	9363.8	0	0	13.4925	15.2254	15.4812	13.1889	14.6469	15.6899	14.1919	13.0382	12.6182	13.3276	12.9677	14.2987	0.0453276	0.0481202	1.21374
Q9D7M8	Q9D7M8	DNA-directed RNA polymerase II subunit RPB4	Polr2d	sp|Q9D7M8|RPB4_MOUSE DNA-directed RNA polymerase II subunit RPB4 OS=Mus musculus OX=10090 GN=Polr2d PE=1 SV=2	2794800	3275600	3142300	3912000	5426400	5608800	1543400	467090	430510	3554700	2577200	3412100	22.3963	22.6309	22.4796	21.7723	22.2277	22.3485	21.9117	20.1309	19.7723	21.6292	21.5615	21.5812	0.00823902	0.00830159	1.21141
Q80YD1	Q80YD1;M0QWM4	ATP-dependent RNA helicase SUPV3L1, mitochondrial	Supv3l1	sp|Q80YD1|SUV3_MOUSE ATP-dependent RNA helicase SUPV3L1, mitochondrial OS=Mus musculus OX=10090 GN=Supv3l1 PE=1 SV=1	396550	270530	576110	735200	667480	1426100	54476	281850	347800	464760	332060	250730	19.577	19.1606	19.983	19.5333	19.2602	20.4715	17.3381	18.932	18.9073	18.8597	18.7815	17.938	0.00507487	0.00509638	1.20482
Q6ZWR0	Q6ZWR0;P61226	Ras-related protein Rap-2b	Rap2b	tr|Q6ZWR0|Q6ZWR0_MOUSE MCG5466 OS=Mus musculus OX=10090 GN=Rap2b PE=1 SV=1;sp|P61226|RAP2B_MOUSE Ras-related protein Rap-2b OS=Mus musculus OX=10090 GN=Rap2b PE=1 SV=1	329000	236570	287530	585690	615700	617310	115690	283910	0	414470	144980	492580	19.3041	18.9711	19.094	19.1379	19.0822	19.1429	18.2827	18.9201	15.6228	18.5644	17.2231	18.8935	0.00507487	0.00508253	1.20426
A0A1L1SVA4	A0A1L1SVA4;A0A1L1SQ78;A0A1L1SQU5;Q9D174	SS18-like protein 2	Ss18l2	tr|A0A1L1SVA4|A0A1L1SVA4_MOUSE SS18-like protein 2 OS=Mus musculus OX=10090 GN=Ss18l2 PE=1 SV=1;tr|A0A1L1SQ78|A0A1L1SQ78_MOUSE Differentially expressed in B16F10 1, isoform CRA_a OS=Mus musculus OX=10090 GN=Ss18l2 PE=1 SV=1;tr|A0A1L1SQU5|A0A1L1SQU5_MOUSE D	120200	259920	365780	680290	1013800	411150	68513	74365	482490	324400	157380	138570	17.9967	19.0293	19.3475	19.4234	19.887	18.6149	17.5039	17.1609	19.2346	18.3684	17.728	17.1473	0.030639	0.0316652	1.19262
Q80U51	Q80U51;F6SLR4;Q9ER58;Q6PAN0	Testican-2	Spock2	tr|Q80U51|Q80U51_MOUSE MKIAA0275 protein (Fragment) OS=Mus musculus OX=10090 GN=Spock2 PE=2 SV=1;tr|F6SLR4|F6SLR4_MOUSE Testican-2 OS=Mus musculus OX=10090 GN=Spock2 PE=1 SV=1;sp|Q9ER58|TICN2_MOUSE Testican-2 OS=Mus musculus OX=10090 GN=Spock2 PE=1 SV=1;tr	1913700	4140800	4277300	2616200	5724600	1767500	718890	918680	756810	1655400	1234000	3108200	21.7281	22.7057	22.6367	21.5207	22.6864	20.7862	20.763	20.6338	20.1265	20.7909	20.7765	21.8632	0.030639	0.031685	1.185
Q3UMB5	Q3UMB5	Smith-Magenis syndrome chromosomal region candidate gene 8 protein homolog	Smcr8	sp|Q3UMB5|SMCR8_MOUSE Guanine nucleotide exchange protein SMCR8 OS=Mus musculus OX=10090 GN=Smcr8 PE=1 SV=2	12659	0	25807	31617	65348	114960	0	0	0	38305	37479	57587	15.0241	16.1594	15.7973	14.3774	15.4944	16.5294	14.2769	14.3395	12.2537	14.7424	15.1989	15.4754	0.0453276	0.0481896	1.18255
B1AVA4	B1AVA4;Q7TNI3;Q3UWK7;B1AVA5;B1AVA6		Cacna1f	tr|B1AVA4|B1AVA4_MOUSE Voltage-dependent L-type calcium channel subunit alpha OS=Mus musculus OX=10090 GN=Cacna1f PE=3 SV=1;tr|Q7TNI3|Q7TNI3_MOUSE Voltage-dependent L-type calcium channel subunit alpha OS=Mus musculus OX=10090 GN=Cacna1f PE=2 SV=1;tr|Q3UWK	18124	24603	33382	23414	69988	56356	21961	6794.1	0	0	0	0	15.1377	15.5649	15.8268	14.5347	16.1417	15.849	15.5815	13.723	13.3534	14.4884	15.0851	13.7982	0.030639	0.0318538	1.17086
H7BWX9	H7BWX9;D3Z794;P61957;G3UZX6	Small ubiquitin-related modifier 2	Sumo2	tr|H7BWX9|H7BWX9_MOUSE Small ubiquitin-related modifier 2 OS=Mus musculus OX=10090 GN=Sumo2 PE=1 SV=1;tr|D3Z794|D3Z794_MOUSE Small ubiquitin-related modifier 2 OS=Mus musculus OX=10090 GN=Sumo2 PE=1 SV=1;sp|P61957|SUMO2_MOUSE Small ubiquitin-related modifi	130880000	150240000	175790000	241070000	284900000	210320000	96769000	120990000	3621900	179700000	116890000	191510000	27.9538	28.1643	28.2413	27.8188	27.9792	27.4689	27.8051	27.6559	23.361	27.3016	27.0291	27.4496	0.0130652	0.0133039	1.17067
P83877	P83877;Q78JM7;F8WGE7	Thioredoxin-like protein 4A	Txnl4a	sp|P83877|TXN4A_MOUSE Thioredoxin-like protein 4A OS=Mus musculus OX=10090 GN=Txnl4a PE=1 SV=1	253580	527800	587270	1143300	2055100	690400	100780	82244	679840	644750	183410	1047300	19.1587	20.1225	20.1432	20.0455	20.8077	19.2086	18.2296	17.5406	19.871	19.2085	17.7403	19.964	0.0453276	0.0481587	1.1554
Q80YV4	Q80YV4;F7B6K4;Q05CZ0	Pantothenate kinase 4	Pank4	sp|Q80YV4|PANK4_MOUSE Pantothenate kinase 4 OS=Mus musculus OX=10090 GN=Pank4 PE=1 SV=2;tr|F7B6K4|F7B6K4_MOUSE Pantothenate kinase 4 (Fragment) OS=Mus musculus OX=10090 GN=Pank4 PE=1 SV=1	679340	585510	4787600	2141100	5454700	1900100	428280	714950	861900	992360	924260	1153700	20.4536	20.3269	22.7931	21.1204	22.452	20.8565	20.0994	20.2946	20.2415	19.9496	20.2835	20.2082	0.00507487	0.00509406	1.15429
E9PV92	E9PV92;A2AHG4;E9QKW9;A2AHG2;Q6ZPK0;A2AHG3;F6URE6;D3Z764;F6U6L3;F6TKP4	PHD finger protein 21A	Phf21a	tr|E9PV92|E9PV92_MOUSE PHD finger protein 21A OS=Mus musculus OX=10090 GN=Phf21a PE=1 SV=2;tr|A2AHG4|A2AHG4_MOUSE PHD finger protein 21A OS=Mus musculus OX=10090 GN=Phf21a PE=1 SV=1;tr|E9QKW9|E9QKW9_MOUSE PHD finger protein 21A OS=Mus musculus OX=10090 GN=	0	0	0	21469	34308	188510	0	0	0	17837	0	0	15.7502	15.0582	14.7832	14.6207	15.1194	17.3557	15.5598	14.4278	13.8362	14.406	14.0779	13.5782	0.030639	0.0319088	1.1336
A0A087WSB8	A0A087WSB8;Q9DCB1	High mobility group nucleosome-binding domain-containing protein 3	Hmgn3	tr|A0A087WSB8|A0A087WSB8_MOUSE High mobility group nucleosome-binding domain-containing protein 3 OS=Mus musculus OX=10090 GN=Hmgn3 PE=1 SV=1;sp|Q9DCB1|HMGN3_MOUSE High mobility group nucleosome-binding domain-containing protein 3 OS=Mus musculus OX=10090	5856000	4480900	6900700	33459000	34373000	27188000	275810	2729600	6839300	19691000	10358000	27789000	23.9166	23.6639	24.0523	24.505	24.4093	24.0554	20.6398	22.8436	23.6259	23.6109	22.9863	24.2394	0.030639	0.0317543	1.10941
Q91W97	Q91W97	Putative hexokinase HKDC1	Hkdc1	sp|Q91W97|HKDC1_MOUSE Putative hexokinase HKDC1 OS=Mus musculus OX=10090 GN=Hkdc1 PE=2 SV=1	1020300	667410	721630	1766400	3232000	2605200	75102	797570	437970	792080	1057100	2130700	21.069	20.6189	20.6047	20.5227	21.3786	21.0779	18.1767	20.5621	19.5772	19.2394	20.1793	20.8852	0.030639	0.0319339	1.10867
A0A0R4J1R7	A0A0R4J1R7;Q9CZL5	Pterin-4-alpha-carbinolamine dehydratase 2	Pcbd2	tr|A0A0R4J1R7|A0A0R4J1R7_MOUSE Pterin-4-alpha-carbinolamine dehydratase 2 OS=Mus musculus OX=10090 GN=Pcbd2 PE=1 SV=1;sp|Q9CZL5|PHS2_MOUSE Pterin-4-alpha-carbinolamine dehydratase 2 OS=Mus musculus OX=10090 GN=Pcbd2 PE=1 SV=2	1811400	3218200	1467300	1873200	3334500	1327600	240790	368270	1802000	1788700	870950	1460900	21.5685	22.2954	21.2689	21.0304	21.9037	20.3353	19.4046	19.4887	21.0805	20.9818	20.2151	20.6513	0.030639	0.031804	1.0967
Q3UPY7	Q3UPY7;Q3UGP8	Putative Dol-P-Glc:Glc(2)Man(9)GlcNAc(2)-PP-Dol alpha-1,2-glucosyltransferase	Alg10b	tr|Q3UPY7|Q3UPY7_MOUSE Dol-P-Glc:Glc(2)Man(9)GlcNAc(2)-PP-Dol alpha-1,2-glucosyltransferase (Fragment) OS=Mus musculus OX=10090 GN=Alg10b PE=2 SV=1;sp|Q3UGP8|AG10B_MOUSE Putative Dol-P-Glc:Glc(2)Man(9)GlcNAc(2)-PP-Dol alpha-1,2-glucosyltransferase OS=Mus m	103260	226060	140420	474910	695260	494630	14048	42144	90391	483420	279580	334710	18.0736	19.0101	18.3703	18.3972	18.9314	18.3811	16.0145	16.8567	17.4588	18.4621	17.9939	17.8332	0.030639	0.0321358	1.09075
Q9EST1	Q9EST1;Q32M21;Z4YKL5;Q5Y4Y6	Gasdermin-A;Gasdermin-A2	Gsdma;Gsdma2	sp|Q9EST1|GSDMA_MOUSE Gasdermin-A OS=Mus musculus OX=10090 GN=Gsdma PE=2 SV=1;sp|Q32M21|GSDA2_MOUSE Gasdermin-A2 OS=Mus musculus OX=10090 GN=Gsdma2 PE=2 SV=1	12604	0	12658	0	27238	0	0	0	19436	0	4526	0	14.2506	14.2583	14.1957	14.43	14.8996	13.4897	13.2499	13.1219	14.2806	12.4088	13.0886	12.8551	0.030639	0.031969	1.08649
A2RS47	A2RS47;Q8BNL5	BTB/POZ domain-containing protein KCTD6	Kctd6	tr|A2RS47|A2RS47_MOUSE Potassium channel tetramerisation domain containing 6 OS=Mus musculus OX=10090 GN=Kctd6 PE=2 SV=1;sp|Q8BNL5|KCTD6_MOUSE BTB/POZ domain-containing protein KCTD6 OS=Mus musculus OX=10090 GN=Kctd6 PE=2 SV=1	120070	165400	173950	238510	109570	258570	110920	61049	228880	0	81997	55411	17.4638	17.9642	17.9099	18.2226	17.1304	18.2621	17.5913	16.2903	17.7843	15.1371	17.2519	16.4108	0.0453276	0.0486653	1.08121
Q3TUQ8	Q3TUQ8		Parn	tr|Q3TUQ8|Q3TUQ8_MOUSE Uncharacterized protein OS=Mus musculus OX=10090 GN=Parn PE=2 SV=1	190980	93403	246220	560890	477010	470350	42191	100020	81738	279780	218960	201460	18.6503	17.8518	18.8997	18.9953	18.605	18.6338	17.0562	17.664	17.149	17.9113	17.9753	17.4095	0.0130652	0.013251	1.0784
Q54AA6	Q54AA6;Q9Z2A7;F6V8W6	O-acyltransferase;Diacylglycerol O-acyltransferase 1	Dgat1	tr|Q54AA6|Q54AA6_MOUSE O-acyltransferase OS=Mus musculus OX=10090 GN=Dgat1 PE=1 SV=1;sp|Q9Z2A7|DGAT1_MOUSE Diacylglycerol O-acyltransferase 1 OS=Mus musculus OX=10090 GN=Dgat1 PE=1 SV=1	430970	438950	381600	737930	608070	513830	188790	118590	259980	280670	290370	329380	19.5492	19.626	19.3484	19.7364	19.2888	19.0671	18.7614	17.7743	18.4435	18.195	18.7138	18.4798	0.00507487	0.00508023	1.04136
Q8K448	Q8K448;A2AEP5;A2AEP6	ATP-binding cassette sub-family A member 5	Abca5	sp|Q8K448|ABCA5_MOUSE ATP-binding cassette sub-family A member 5 OS=Mus musculus OX=10090 GN=Abca5 PE=1 SV=2	105020	51785	91172	604930	188280	283800	28964	45178	92227	152410	45845	161510	17.8547	16.9644	17.6042	18.9187	17.2921	17.8682	16.3538	16.4768	17.1271	17.1475	15.9542	17.2427	0.0202406	0.0207922	1.03339
A7YY80	A7YY80;D0VYV7;Q8BGK4;A0A286YCY1;A0A286YCY8;A0A286YDD0;A0A286YD94		Epb4.1l3	tr|A7YY80|A7YY80_MOUSE 130kDa Protein 4.1B MEF cell isoform OS=Mus musculus OX=10090 GN=Epb41l3 PE=1 SV=1;tr|D0VYV7|D0VYV7_MOUSE Erythrocyte protein band 4.1-like 3 isoform C OS=Mus musculus OX=10090 GN=Epb41l3 PE=2 SV=1;tr|Q8BGK4|Q8BGK4_MOUSE Uncharacteri	127880	81347	82996	127230	99625	102360	25423	50914	66869	43440	52984	55002	17.6172	17.1181	17.0324	17.305	16.8003	16.8918	15.8482	16.2666	16.3185	15.6719	16.42	16.0602	0.00507487	0.00508483	1.02988
Q3UKC8	Q3UKC8;Q80SZ7	Guanine nucleotide-binding protein subunit gamma;Guanine nucleotide-binding protein G(I)/G(S)/G(O) subunit gamma-5	Gng5	tr|Q3UKC8|Q3UKC8_MOUSE Guanine nucleotide-binding protein subunit gamma OS=Mus musculus OX=10090 GN=Gng5 PE=1 SV=1;sp|Q80SZ7|GBG5_MOUSE Guanine nucleotide-binding protein G(I)/G(S)/G(O) subunit gamma-5 OS=Mus musculus OX=10090 GN=Gng5 PE=1 SV=2	26278000	28452000	32916000	35736000	55413000	24077000	5090800	18527000	6941700	35876000	21125000	17299000	25.5236	25.6714	25.7374	25.2121	25.8207	24.454	23.783	24.8952	23.4591	25.2506	24.8337	24.0325	0.030639	0.0319188	1.02751
A0A0A6YWH2	A0A0A6YWH2;Q9EQX4	Allograft inflammatory factor 1-like	Aif1l	tr|A0A0A6YWH2|A0A0A6YWH2_MOUSE Allograft inflammatory factor 1-like OS=Mus musculus OX=10090 GN=Aif1l PE=1 SV=1;sp|Q9EQX4|AIF1L_MOUSE Allograft inflammatory factor 1-like OS=Mus musculus OX=10090 GN=Aif1l PE=1 SV=1	1353100	1527300	628040	1523500	1907700	1819700	172290	339700	539910	1116100	1039200	1321000	21.2503	21.4419	20.3144	20.4998	20.7638	20.7358	19.0746	19.4498	19.7183	19.9601	20.3544	20.2989	0.00823902	0.00832815	1.02497
D3Z600	D3Z600;O09012	Peroxisomal targeting signal 1 receptor	Pex5	tr|D3Z600|D3Z600_MOUSE Peroxisomal targeting signal 1 receptor OS=Mus musculus OX=10090 GN=Pex5 PE=1 SV=1;sp|O09012|PEX5_MOUSE Peroxisomal targeting signal 1 receptor OS=Mus musculus OX=10090 GN=Pex5 PE=1 SV=2	181910	260550	368000	606390	651640	515390	61835	104740	104220	421380	474460	211290	18.6527	19.1365	19.4418	19.104	19.0883	18.7622	17.5685	17.7764	17.4951	18.548	19.198	17.4609	0.0453276	0.0488948	1.02311
Q8K0C2	Q8K0C2;E9Q2Y1;A0A2I3BRJ1;Q8C9A0;Q8BRQ3;A0A1B0GSI4;Q3UZT1;F6Z3M4;A0A2I3BQM2;Q8BRT2;F6QF13;A0A2I3BPT2;Q60934;Q8C825;Q8BQZ0;A0A1W2P868	Glutamate receptor ionotropic, kainate 1	Grik1	tr|Q8K0C2|Q8K0C2_MOUSE Grik1 protein OS=Mus musculus OX=10090 GN=Grik1 PE=2 SV=1;tr|E9Q2Y1|E9Q2Y1_MOUSE Glutamate receptor ionotropic, kainate 1 OS=Mus musculus OX=10090 GN=Grik1 PE=3 SV=1;tr|A0A2I3BRJ1|A0A2I3BRJ1_MOUSE Glutamate receptor ionotropic, kaina	24810	21895	48967	52064	94989	124560	8935.2	26067	72155	20462	14841	34139	15.5532	15.4481	16.3901	15.813	16.5233	16.9376	14.4347	15.3801	16.4183	14.5616	14.5123	15.2821	0.030639	0.031959	1.01267
E9Q9M0	E9Q9M0;Q6A078;Q99KF2;A0A1W2P6U7	Centrosomal protein of 290 kDa	Cep290	tr|E9Q9M0|E9Q9M0_MOUSE Centrosomal protein of 290 kDa OS=Mus musculus OX=10090 GN=Cep290 PE=1 SV=1;sp|Q6A078|CE290_MOUSE Centrosomal protein of 290 kDa OS=Mus musculus OX=10090 GN=Cep290 PE=1 SV=2	53084	81872	48444	33835	92764	80429	26821	6950.9	29854	22266	54326	64641	16.5219	17.0987	16.3577	15.1049	16.6158	16.4354	15.907	13.8538	15.3329	14.4531	16.3719	16.2152	0.0453276	0.0487126	1.00009
Q91YQ8	Q91YQ8;O09174;Q3TUS8	Alpha-methylacyl-CoA racemase	Amacr	tr|Q91YQ8|Q91YQ8_MOUSE Amacr protein OS=Mus musculus OX=10090 GN=Amacr PE=2 SV=1;sp|O09174|AMACR_MOUSE Alpha-methylacyl-CoA racemase OS=Mus musculus OX=10090 GN=Amacr PE=1 SV=4;tr|Q3TUS8|Q3TUS8_MOUSE Uncharacterized protein OS=Mus musculus OX=10090 GN=Amac	582000	422320	122530	559610	526020	779310	278390	973690	1059000	1107600	1312900	1272500	20.125	19.786	18.1525	19.1057	18.8835	19.5411	19.4297	20.5358	20.3558	20.1907	20.8947	20.4287	0.0202406	0.0206642	-1.04025
Q9CWD8	Q9CWD8;Q3URR8;F7D3P0;Q8BNI3	Iron-sulfur protein NUBPL	Nubpl	sp|Q9CWD8|NUBPL_MOUSE Iron-sulfur protein NUBPL OS=Mus musculus OX=10090 GN=Nubpl PE=1 SV=2;tr|Q3URR8|Q3URR8_MOUSE Uncharacterized protein OS=Mus musculus OX=10090 GN=Nubpl PE=2 SV=1	399740	392830	159970	187420	769980	951820	553640	585320	1468500	908290	1207000	658720	19.5332	19.5693	18.2858	17.7721	19.6341	19.9755	20.1801	19.7937	20.6891	20.0056	20.802	19.5773	0.0202406	0.0206897	-1.04629
Q505A8	Q505A8;P62892	60S ribosomal protein L39	Rpl39	tr|Q505A8|Q505A8_MOUSE MCG17585 OS=Mus musculus OX=10090 GN=Rpl39 PE=2 SV=1;sp|P62892|RL39_MOUSE 60S ribosomal protein L39 OS=Mus musculus OX=10090 GN=Rpl39 PE=1 SV=2	1081200	2374100	2413300	16699000	23804000	8725300	4235400	4406200	17036000	26732000	13401000	24927000	21.8122	22.7895	22.703	23.5955	24.0311	22.4797	23.6191	23.2505	24.5689	24.3766	23.7292	24.2891	0.030639	0.031799	-1.07041
Q545C7	Q545C7;P50462;A0A140LHC6	Cysteine and glycine-rich protein 3	Csrp3	tr|Q545C7|Q545C7_MOUSE Cysteine and glycine-rich protein 3 OS=Mus musculus OX=10090 GN=Csrp3 PE=1 SV=1;sp|P50462|CSRP3_MOUSE Cysteine and glycine-rich protein 3 OS=Mus musculus OX=10090 GN=Csrp3 PE=1 SV=1	143540	58621	85486	232760	318910	382020	129870	316200	693330	364910	623750	360850	18.2528	17.2273	17.5737	17.7408	18.1172	18.4604	18.3401	18.9874	19.6567	18.4967	19.8222	18.503	0.00823902	0.00833704	-1.0723
Q4FJM3	Q4FJM3;Q3V1E0;P52800;F6RSU6	Ephrin-B2	Efnb2	tr|Q4FJM3|Q4FJM3_MOUSE Efnb2 protein OS=Mus musculus OX=10090 GN=Efnb2 PE=1 SV=1;tr|Q3V1E0|Q3V1E0_MOUSE Uncharacterized protein OS=Mus musculus OX=10090 GN=Efnb2 PE=2 SV=1;sp|P52800|EFNB2_MOUSE Ephrin-B2 OS=Mus musculus OX=10090 GN=Efnb2 PE=1 SV=1;tr|F6RSU	216690	199680	118820	72616	294570	0	232940	259200	314360	289280	362470	427150	18.412	18.3603	17.4962	16.7705	18.395	16.167	18.7592	18.4097	18.3568	18.4964	19.1255	18.9951	0.030639	0.0317493	-1.09028
A0A0R4J0X5	A0A0R4J0X5;A0A0A0MQA3;Q00896;P07758;D3YZL0	Alpha-1-antitrypsin 1-3;Alpha-1-antitrypsin 1-1	Serpina1a;Serpina1c	tr|A0A0R4J0X5|A0A0R4J0X5_MOUSE Alpha-1-antitrypsin 1-3 OS=Mus musculus OX=10090 GN=Serpina1c PE=1 SV=1;tr|A0A0A0MQA3|A0A0A0MQA3_MOUSE Alpha-1-antitrypsin 1-1 OS=Mus musculus OX=10090 GN=Serpina1a PE=1 SV=1;sp|Q00896|A1AT3_MOUSE Alpha-1-antitrypsin 1-3 OS=M	90021	1896700	2651900	4269800	3660500	3628100	2927200	3969800	5226100	3804600	3655900	5446500	18.4194	21.9795	22.2617	22.0075	21.5665	21.6098	22.6254	22.5695	22.621	21.8265	22.2853	22.5259	0.0202406	0.0207633	-1.10153
Q3ZAQ4	Q3ZAQ4;A0A087WP33;A1A4C2;A0A087WPL8;Q68FE2		Atg9a	tr|Q3ZAQ4|Q3ZAQ4_MOUSE Autophagy-related protein 9 OS=Mus musculus OX=10090 GN=Atg9a PE=1 SV=1;tr|A0A087WP33|A0A087WP33_MOUSE Autophagy-related protein 9 (Fragment) OS=Mus musculus OX=10090 GN=Atg9a PE=1 SV=1;tr|A1A4C2|A1A4C2_MOUSE Autophagy-related protei	7447.7	6104	0	19387	40620	52775	17209	12542	19516	56089	31294	268300	14.3595	14.1525	14.1404	14.067	14.8963	15.2666	15.7202	14.8181	15.1036	15.4295	15.0534	17.4214	0.030639	0.0316209	-1.11066
E9PU87	E9PU87;F6S7W6;Q6P4S6;F6U6U5;F6U8X4	Serine/threonine-protein kinase SIK3	Sik3	tr|E9PU87|E9PU87_MOUSE Serine/threonine-protein kinase SIK3 OS=Mus musculus OX=10090 GN=Sik3 PE=1 SV=1;tr|F6S7W6|F6S7W6_MOUSE Serine/threonine-protein kinase SIK3 (Fragment) OS=Mus musculus OX=10090 GN=Sik3 PE=1 SV=1;sp|Q6P4S6|SIK3_MOUSE Serine/threonine-p	26907	70317	12818	41463	94038	189990	98917	118780	55609	118060	137530	235370	15.9666	17.2063	14.9976	15.2054	16.3365	17.4648	17.7836	17.5738	16.3548	16.8396	17.5113	17.9214	0.030639	0.0318788	-1.13454
P0CG14	P0CG14;H3BJ60	Chromosome transmission fidelity protein 8 homolog isoform 2	Chtf8	sp|P0CG14|CTF8A_MOUSE Chromosome transmission fidelity protein 8 homolog isoform 2 OS=Mus musculus OX=10090 GN=Chtf8 PE=1 SV=1	194910	110280	107520	277450	286460	172860	422650	384120	704910	779050	156240	369580	18.4269	17.7758	17.6325	18.3694	18.2942	17.579	19.6024	19.045	19.5131	19.9585	17.9605	18.8539	0.0202406	0.0207697	-1.14261
Q3UPB9	Q3UPB9;Q3U1H7;Q8C788;Q91ZR2	Sorting nexin;Sorting nexin-18	Snx18	tr|Q3UPB9|Q3UPB9_MOUSE Sorting nexin OS=Mus musculus OX=10090 GN=Snx18 PE=2 SV=1;tr|Q3U1H7|Q3U1H7_MOUSE Sorting nexin OS=Mus musculus OX=10090 GN=Snx18 PE=2 SV=1;tr|Q8C788|Q8C788_MOUSE Sorting nexin OS=Mus musculus OX=10090 GN=Snx18 PE=1 SV=1;sp|Q91ZR2|SNX	67761	155310	74691	307890	110770	110370	142680	255030	364620	562940	243520	267610	17.0871	18.233	17.156	18.3767	16.8537	16.8929	18.2885	18.5867	18.7533	19.2348	18.4721	18.2298	0.0202406	0.0207216	-1.16097
A6H6E9	A6H6E9	Tetratricopeptide repeat protein 23-like	Ttc23l	sp|A6H6E9|TT23L_MOUSE Tetratricopeptide repeat protein 23-like OS=Mus musculus OX=10090 GN=Ttc23l PE=2 SV=1	38913	107660	107920	173960	163380	27775	61604	180190	357770	499020	152870	209720	16.2358	17.6655	17.5476	17.6107	17.419	15.1104	17.0857	18.0542	18.6671	19.0336	17.8422	17.9035	0.030639	0.0317196	-1.16622
A2AQP0	A2AQP0	Myosin-7B	Myh7b	sp|A2AQP0|MYH7B_MOUSE Myosin-7B OS=Mus musculus OX=10090 GN=Myh7b PE=3 SV=1	27461	0	0	0	0	0	0	57294	78263	0	0	0	14.9932	13.956	13.7395	14.2488	13.3944	12.8625	15.1688	15.6601	15.7583	14.6032	15.1957	13.991	0.0202406	0.0207825	-1.19712
Q8CE18	Q8CE18;Q8VDK4;Q9WTR5;Q8BS79	Cadherin-13	Cdh13	tr|Q8CE18|Q8CE18_MOUSE Uncharacterized protein OS=Mus musculus OX=10090 PE=2 SV=1;tr|Q8VDK4|Q8VDK4_MOUSE Cadherin 13 OS=Mus musculus OX=10090 GN=Cdh13 PE=1 SV=1;sp|Q9WTR5|CAD13_MOUSE Cadherin-13 OS=Mus musculus OX=10090 GN=Cdh13 PE=1 SV=2;tr|Q8BS79|Q8BS79_	100250	69568	75151	0	136970	350210	89500	407350	340160	131510	341420	159170	17.3626	16.9256	16.908	14.6543	17.3327	18.591	17.4432	19.03	18.4695	17.4101	19.0162	17.677	0.030639	0.0318588	-1.21194
A0A0A0MQE8	A0A0A0MQE8;B2RWX1;B7ZCJ1;B7ZCJ0;Q6DFV3;G3UWM5;G3UX38	Rho GTPase-activating protein 21	Arhgap21	tr|A0A0A0MQE8|A0A0A0MQE8_MOUSE Rho GTPase-activating protein 21 OS=Mus musculus OX=10090 GN=Arhgap21 PE=1 SV=1;tr|B2RWX1|B2RWX1_MOUSE Arhgap21 protein OS=Mus musculus OX=10090 GN=Arhgap21 PE=2 SV=1;tr|B7ZCJ1|B7ZCJ1_MOUSE Rho GTPase-activating protein 21 OS	10598	15927	13556	27806	5169.8	15831	7547.8	41278	31042	47240	74514	42785	14.3451	14.9727	14.6244	14.9155	12.6635	14.133	14.1136	15.9797	15.2654	15.6158	16.5615	15.5086	0.0453276	0.0482747	-1.23173
Q5SSW2	Q5SSW2;F6R7K9	Proteasome activator complex subunit 4	Psme4	sp|Q5SSW2|PSME4_MOUSE Proteasome activator complex subunit 4 OS=Mus musculus OX=10090 GN=Psme4 PE=1 SV=1	3645.4	0	0	8730.9	0	11082	0	0	22018	0	9364.8	0	12.9564	13.59	13.3515	13.2115	13.8274	13.4803	14.2789	15.0414	14.7388	14.1253	13.7438	15.9219	0.00823902	0.00833577	-1.23884
F8VQD7	F8VQD7;Q05909	Protein-tyrosine-phosphatase;Receptor-type tyrosine-protein phosphatase gamma	Ptprg	tr|F8VQD7|F8VQD7_MOUSE Receptor-type tyrosine-protein phosphatase gamma OS=Mus musculus OX=10090 GN=Ptprg PE=1 SV=1;sp|Q05909|PTPRG_MOUSE Receptor-type tyrosine-protein phosphatase gamma OS=Mus musculus OX=10090 GN=Ptprg PE=1 SV=1	0	0	0	0	0	21512	0	16790	22662	29805	57729	30874	12.3984	14.8953	13.6599	12.9247	14.4298	14.1921	14.4771	14.8929	14.9801	14.7738	16.1692	14.848	0.030639	0.0321003	-1.27346
Q0VGU4	Q0VGU4		Vgf	tr|Q0VGU4|Q0VGU4_MOUSE MCG18019 OS=Mus musculus OX=10090 GN=Vgf PE=1 SV=1	0	0	0	0	0	4554.5	0	0	0	0	29868	0	14.489	14.6162	13.0166	14.4299	13.6575	12.3928	14.2113	14.8533	14.9539	15.4216	15.2942	15.539	0.0202406	0.0208277	-1.27857
Q9CQF8	Q9CQF8	Ribosomal protein 63, mitochondrial	Mrpl57	sp|Q9CQF8|RT63_MOUSE Ribosomal protein 63, mitochondrial OS=Mus musculus OX=10090 GN=Mrpl57 PE=1 SV=1	0	235120	247250	825680	1219900	625050	117770	548480	857960	953820	893680	2346300	15.5719	19.3232	19.2772	19.1103	19.6541	18.5321	18.6706	20.0414	20.2926	19.3974	19.785	21.0103	0.0453276	0.0481048	-1.2881
D3Z6I4	D3Z6I4;Q921W4;D3YZD6;F7BGV1;D3YU21	Quinone oxidoreductase-like protein 1	Cryzl1	tr|D3Z6I4|D3Z6I4_MOUSE Crystallin, zeta (Quinone reductase)-like 1, isoform CRA_h OS=Mus musculus OX=10090 GN=Cryzl1 PE=1 SV=1;sp|Q921W4|QORL1_MOUSE Quinone oxidoreductase-like protein 1 OS=Mus musculus OX=10090 GN=Cryzl1 PE=1 SV=1;tr|D3YZD6|D3YZD6_MOUSE Q	171120	508240	246690	24963	141920	223450	347260	328410	346470	506180	589310	716000	18.0187	19.6244	18.4733	15.5593	17.607	18.2078	19.2651	18.6859	18.4357	19.3033	19.8439	19.7508	0.0453276	0.0482282	-1.29905
D3Z6H3	D3Z6H3;Q9WUB4;D3Z4E5;F6XWI6;D3Z6A1	Dynactin subunit 6	Dctn6	tr|D3Z6H3|D3Z6H3_MOUSE Dynactin 6, isoform CRA_b OS=Mus musculus OX=10090 GN=Dctn6 PE=1 SV=1;sp|Q9WUB4|DCTN6_MOUSE Dynactin subunit 6 OS=Mus musculus OX=10090 GN=Dctn6 PE=1 SV=1;tr|D3Z4E5|D3Z4E5_MOUSE Dynactin subunit 6 OS=Mus musculus OX=10090 GN=Dctn6 PE	277760	1979500	2951900	3493700	2142000	465700	535310	2959400	7501000	6217600	3756300	5099300	19.3574	21.8994	22.291	21.8748	21.0387	18.8511	20.4057	22.1222	23.0076	22.7461	22.4257	22.4779	0.0453276	0.0482669	-1.31214
J3QPR1	J3QPR1;P54254	Ataxin-1	Atxn1	tr|J3QPR1|J3QPR1_MOUSE Ataxin-1 OS=Mus musculus OX=10090 GN=Atxn1 PE=1 SV=1;sp|P54254|ATX1_MOUSE Ataxin-1 OS=Mus musculus OX=10090 GN=Atxn1 PE=1 SV=2	523270	0	0	27753	0	0	22586	29662	36447	1715900	0	34099	19.4921	13.0239	14.4184	14.9604	15.1136	12.6627	15.6353	15.5306	15.4991	20.7574	15.1516	15.2957	0.0453276	0.0479132	-1.36643
E9Q6J5	E9Q6J5;Q6P8H7		Bod1l	sp|E9Q6J5|BD1L1_MOUSE Biorientation of chromosomes in cell division protein 1-like 1 OS=Mus musculus OX=10090 GN=Bod1l PE=1 SV=1	5304.8	83390	27606	117220	107080	60809	107270	64630	228350	161840	127790	126860	14.0703	17.3406	15.9443	16.8469	16.5404	15.5905	17.7832	16.779	17.9842	17.4541	17.5411	17.0475	0.0202406	0.0207761	-1.37601
Q8K1N4	Q8K1N4	Spermatogenesis-associated serine-rich protein 2	Spats2	sp|Q8K1N4|SPAS2_MOUSE Spermatogenesis-associated serine-rich protein 2 OS=Mus musculus OX=10090 GN=Spats2 PE=1 SV=1	88993	115420	78587	201220	273070	160470	161740	328540	528540	688490	242120	665730	17.567	17.9574	17.3508	17.6951	18.0157	17.2993	18.5515	19.006	19.3196	19.4856	18.3959	19.4591	0.00507487	0.00509098	-1.38874
P09041	P09041	Phosphoglycerate kinase 2	Pgk2	sp|P09041|PGK2_MOUSE Phosphoglycerate kinase 2 OS=Mus musculus OX=10090 GN=Pgk2 PE=1 SV=4	63403	25396	45223	534810	502670	595710	1083900	226940	395300	358310	428120	894980	17.4992	16.4977	17.0585	18.7556	18.4927	18.862	20.9669	18.7595	19.1334	18.057	18.9043	19.7594	0.030639	0.0318888	-1.40246
Q9JJ59	Q9JJ59;D6RFD9	ATP-binding cassette sub-family B member 9	Abcb9	sp|Q9JJ59|ABCB9_MOUSE ATP-binding cassette sub-family B member 9 OS=Mus musculus OX=10090 GN=Abcb9 PE=2 SV=1	17454	23831	0	135750	107320	66069	103650	78500	162180	98024	81216	148470	15.4877	15.9002	13.7288	17.0229	16.4447	15.6177	17.7471	17.0173	17.5901	16.4626	16.6396	17.2479	0.0202406	0.0206801	-1.41709
A0A286YD80	A0A286YD80;Q04859;A0A286YCF7	Serine/threonine-protein kinase MAK	Mak	tr|A0A286YD80|A0A286YD80_MOUSE Serine/threonine-protein kinase MAK OS=Mus musculus OX=10090 GN=Mak PE=4 SV=1;sp|Q04859|MAK_MOUSE Serine/threonine-protein kinase MAK OS=Mus musculus OX=10090 GN=Mak PE=1 SV=2;tr|A0A286YCF7|A0A286YCF7_MOUSE Serine/threonine-p	0	0	0	0	0	0	0	45406	103230	0	0	0	12.3121	14.5002	12.5243	13.6295	13.8324	13.0888	14.0793	15.5545	16.243	14.7345	14.8481	13.2331	0.030639	0.0316012	-1.46752
A0A0N4SVA0	A0A0N4SVA0;E9QAD1;Q9JHR9;Q52KR0;A0A0N4SUN5;F7BIJ5	Nuclear receptor-interacting protein 2	Nrip2	tr|A0A0N4SVA0|A0A0N4SVA0_MOUSE Predicted gene 44596 (Fragment) OS=Mus musculus OX=10090 GN=Gm44596 PE=4 SV=1;tr|E9QAD1|E9QAD1_MOUSE Nuclear receptor-interacting protein 2 (Fragment) OS=Mus musculus OX=10090 GN=Nrip2 PE=1 SV=1;sp|Q9JHR9|NRIP2_MOUSE Nuclear	72425	103410	18601	638070	372090	230780	390320	475480	868450	735030	184150	448290	17.4663	17.9374	15.8185	19.407	18.3197	17.5395	19.6455	19.4626	19.8993	19.6873	17.7631	18.848	0.030639	0.0320497	-1.46955
Q9CXA2	Q9CXA2	Trans-L-3-hydroxyproline dehydratase	L3hypdh	sp|Q9CXA2|T3HPD_MOUSE Trans-L-3-hydroxyproline dehydratase OS=Mus musculus OX=10090 GN=L3hypdh PE=1 SV=1	45821	0	0	0	26640	17717	63795	65048	81859	60451	98643	50214	16.2812	14.8969	14.0819	16.1658	14.7899	14.2256	16.9097	16.493	16.4925	16.1711	17.3346	15.9152	0.0202406	0.0207408	-1.47913
Q9CWS5	Q9CWS5			tr|Q9CWS5|Q9CWS5_MOUSE Uncharacterized protein OS=Mus musculus OX=10090 PE=2 SV=1	0	0	111720	147430	61471	77169	161490	89325	153220	184400	355970	313470	16.5167	15.6633	17.7045	17.2167	15.8611	16.2288	18.4582	17.2416	17.6397	17.5602	18.8964	18.3336	0.0202406	0.0208115	-1.48976
D3Z7D5	D3Z7D5;Q02788	Collagen alpha-2(VI) chain	Col6a2	tr|D3Z7D5|D3Z7D5_MOUSE Collagen alpha-2(VI) chain OS=Mus musculus OX=10090 GN=Col6a2 PE=1 SV=1;sp|Q02788|CO6A2_MOUSE Collagen alpha-2(VI) chain OS=Mus musculus OX=10090 GN=Col6a2 PE=1 SV=3	0	0	0	0	0	0	0	0	191600	0	0	0	14.1141	13.1901	12.4293	13.4402	12.1154	14.4995	14.684	13.5803	17.0379	14.7549	14.0353	14.6648	0.030639	0.0319038	-1.49475
A0A087WR75	A0A087WR75;Q7TT18;A0A0N4SVP5;A0A087WQB3;A0A087WR39;A0A087WPT6;A0A0N4SVA8;A0A087WNQ2	Activating transcription factor 7-interacting protein 1	Atf7ip	tr|A0A087WR75|A0A087WR75_MOUSE Activating transcription factor 7-interacting protein 1 (Fragment) OS=Mus musculus OX=10090 GN=Atf7ip PE=1 SV=2;sp|Q7TT18|MCAF1_MOUSE Activating transcription factor 7-interacting protein 1 OS=Mus musculus OX=10090 GN=Atf7ip	10177	8253.2	0	56632	0	19168	21772	42343	26987	126440	32113	62822	14.4828	14.2633	14.1069	15.7246	13.3056	14.2156	15.7301	16.1471	15.2371	16.8192	15.3736	15.9077	0.0130652	0.0132814	-1.51932
D3Z5K8	D3Z5K8;Q80Z38;A0A1L1SQP7	SH3 and multiple ankyrin repeat domains protein 2	Shank2	tr|D3Z5K8|D3Z5K8_MOUSE SH3 and multiple ankyrin repeat domains protein 2 OS=Mus musculus OX=10090 GN=Shank2 PE=1 SV=1;sp|Q80Z38|SHAN2_MOUSE SH3 and multiple ankyrin repeat domains protein 2 OS=Mus musculus OX=10090 GN=Shank2 PE=1 SV=2	13097	16368	23481	28811	56074	12009	93503	40687	108170	153360	26177	51596	14.6265	14.9695	15.3158	15.1296	15.9664	13.8047	17.3603	15.8448	16.8006	17.5516	15.4273	16.0126	0.0130652	0.0132753	-1.53078
Q3TS32	Q3TS32;H7BX91;Q9D8B1		Aig1	tr|Q3TS32|Q3TS32_MOUSE Uncharacterized protein OS=Mus musculus OX=10090 GN=Aig1 PE=2 SV=1	115260	626800	189810	186540	412260	1189400	1838300	1578200	1268400	1038800	254290	1352500	17.8692	20.0037	18.4267	17.7861	18.8889	20.5814	21.4808	20.8599	20.309	20.4775	18.7374	20.91	0.0453276	0.0482205	-1.5364
F8VPZ3	F8VPZ3;Q7TT84;Q6PD17;G3UZF4	Ubiquitin carboxyl-terminal hydrolase	Usp32	tr|F8VPZ3|F8VPZ3_MOUSE Ubiquitin-specific peptidase 32 OS=Mus musculus OX=10090 GN=Usp32 PE=1 SV=1;tr|Q7TT84|Q7TT84_MOUSE Usp32 protein (Fragment) OS=Mus musculus OX=10090 GN=Usp32 PE=2 SV=1;tr|Q6PD17|Q6PD17_MOUSE Usp32 protein (Fragment) OS=Mus musculus O	0	0	3570.4	0	0	10418	0	0	7886.6	59455	15435	0	12.8725	12.9413	13.0124	14.5201	12.3649	13.1913	14.4703	16.0324	13.5421	15.9214	14.3173	14.1015	0.030639	0.0316406	-1.58046
Q9CQH8	Q9CQH8	Ribonuclease P protein subunit p14	Rpp14	sp|Q9CQH8|RPP14_MOUSE Ribonuclease P protein subunit p14 OS=Mus musculus OX=10090 GN=Rpp14 PE=1 SV=1	0	0	0	0	0	0	38037	0	0	0	0	67654	12.7788	13.9786	14.5263	12.9856	13.1732	13.9453	16.2922	14.2244	13.8833	16.2602	14.1417	16.0946	0.0453276	0.0487284	-1.58478
D3Z5N6	D3Z5N6;Q61103;Q3UKV4;Q1RLL2	Zinc finger protein ubi-d4	Dpf2	tr|D3Z5N6|D3Z5N6_MOUSE Zinc finger protein ubi-d4 OS=Mus musculus OX=10090 GN=Dpf2 PE=1 SV=1;sp|Q61103|REQU_MOUSE Zinc finger protein ubi-d4 OS=Mus musculus OX=10090 GN=Dpf2 PE=1 SV=1;tr|Q3UKV4|Q3UKV4_MOUSE Uncharacterized protein OS=Mus musculus OX=10090	59729	0	0	166850	299090	141910	96340	127680	147490	224100	201970	185030	17.1995	14.0927	13.9667	16.8043	17.7298	16.4141	17.9438	17.8619	17.7635	17.3826	17.7167	17.0572	0.030639	0.0319741	-1.58644
Q80ZJ7	Q80ZJ7	Sorting nexin-32	Snx32	sp|Q80ZJ7|SNX32_MOUSE Sorting nexin-32 OS=Mus musculus OX=10090 GN=Snx32 PE=2 SV=1	257840	407470	453880	723660	1555600	2157300	2062300	4984400	1416100	3247500	969120	3286700	19.2854	19.8895	19.9108	19.374	20.4974	21.0874	21.9899	22.6257	20.8376	21.8719	20.3532	21.9164	0.0202406	0.0206674	-1.59169
Q8K2M0	Q8K2M0	39S ribosomal protein L38, mitochondrial	Mrpl38	sp|Q8K2M0|RM38_MOUSE 39S ribosomal protein L38, mitochondrial OS=Mus musculus OX=10090 GN=Mrpl38 PE=1 SV=2	0	181410	59275	124990	89574	122440	191640	178540	145280	132940	253040	307150	13.7014	18.33	16.9089	16.8946	16.1705	16.7719	18.544	18.0455	17.5323	17.0348	18.6556	18.5225	0.0202406	0.0208665	-1.5929
Q3UMI0	Q3UMI0;A2BEG5;Q8VCD7;Q8BXY9;I7HLQ5	Lysine-specific demethylase 4C	Kdm4c	tr|Q3UMI0|Q3UMI0_MOUSE Uncharacterized protein (Fragment) OS=Mus musculus OX=10090 GN=Kdm4c PE=2 SV=1;tr|A2BEG5|A2BEG5_MOUSE Jumonji domain containing 2C OS=Mus musculus OX=10090 GN=Kdm4c PE=4 SV=1;sp|Q8VCD7|KDM4C_MOUSE Lysine-specific demethylase 4C OS=Mu	0	0	0	21079	43533	0	0	76011	0	43270	51995	35015	12.8757	13.8126	13.9725	14.2216	15.2213	12.7586	14.8074	16.7458	14.5838	15.3679	16.0961	15.0624	0.0202406	0.0206547	-1.63352
B2RSY3	B2RSY3;Q640R3	Hepatocyte cell adhesion molecule	Hepacam	tr|B2RSY3|B2RSY3_MOUSE Hepatocyte cell adhesion molecule OS=Mus musculus OX=10090 GN=Hepacam PE=1 SV=1;sp|Q640R3|HECAM_MOUSE Hepatocyte cell adhesion molecule OS=Mus musculus OX=10090 GN=Hepacam PE=1 SV=2	0	0	0	0	0	0	39460	51376	0	0	0	0	12.8323	13.7758	13.1803	12.815	14.2476	12.4075	15.8963	15.7868	13.6155	14.4805	13.6405	15.6861	0.030639	0.0316998	-1.64119
Q3U965	Q3U965;P58137;Q8BZR4	Acyl-coenzyme A thioesterase 8	Acot8	tr|Q3U965|Q3U965_MOUSE Acyl-CoA thioesterase 8, isoform CRA_c OS=Mus musculus OX=10090 GN=Acot8 PE=1 SV=1;sp|P58137|ACOT8_MOUSE Acyl-coenzyme A thioesterase 8 OS=Mus musculus OX=10090 GN=Acot8 PE=1 SV=1;tr|Q8BZR4|Q8BZR4_MOUSE Acyl-coenzyme A thioesterase 8	0	0	23861	0	0	15587	0	63223	0	25584	74255	76437	13.2336	13.5796	15.4222	13.6334	12.6999	13.9293	14.499	16.507	13.7332	14.7218	16.6202	16.2814	0.030639	0.0317642	-1.6441
Q6PGG6	Q6PGG6	Guanine nucleotide-binding protein-like 3-like protein	Gnl3l	sp|Q6PGG6|GNL3L_MOUSE Guanine nucleotide-binding protein-like 3-like protein OS=Mus musculus OX=10090 GN=Gnl3l PE=1 SV=1	0	0	0	0	0	0	37326	88938	79707	54602	0	0	14.7702	13.203	13.992	13.5666	14.4708	14.193	15.8678	16.4901	16.0795	16.4635	15.2758	13.9178	0.030639	0.031964	-1.64977
Q9CZK0	Q9CZK0;Q3U1P2;Q3TZU7;Q91VH2	Sorting nexin;Sorting nexin-9	Snx9	tr|Q9CZK0|Q9CZK0_MOUSE Uncharacterized protein (Fragment) OS=Mus musculus OX=10090 GN=Snx9 PE=2 SV=2;tr|Q3U1P2|Q3U1P2_MOUSE Sorting nexin OS=Mus musculus OX=10090 GN=Snx9 PE=2 SV=1;tr|Q3TZU7|Q3TZU7_MOUSE Sorting nexin OS=Mus musculus OX=10090 GN=Snx9 PE=2	70458	0	81054	157370	164530	167260	180550	538790	244330	249300	326850	340430	17.2549	15.6412	17.3675	17.2179	17.1538	17.2373	18.5701	19.4444	18.2383	18.0416	18.9982	18.6036	0.00507487	0.00510643	-1.67062
Q9DD12	Q9DD12		Espn	tr|Q9DD12|Q9DD12_MOUSE Espin OS=Mus musculus OX=10090 GN=Espn PE=1 SV=1	408350	406000	319130	128540	704370	698870	1511800	993780	747140	1755200	1590800	2027800	19.5501	19.6037	19.1553	17.4464	19.573	19.6048	21.5578	20.5106	19.8119	20.9039	21.1491	21.1133	0.00507487	0.00508714	-1.68553
Q9Z1T1	Q9Z1T1;Q3TQ33;Q3UPG0;Q3TQ07	AP-3 complex subunit beta-1	Ap3b1	sp|Q9Z1T1|AP3B1_MOUSE AP-3 complex subunit beta-1 OS=Mus musculus OX=10090 GN=Ap3b1 PE=1 SV=2;tr|Q3TQ33|Q3TQ33_MOUSE Uncharacterized protein (Fragment) OS=Mus musculus OX=10090 GN=Ap3b1 PE=2 SV=1;tr|Q3UPG0|Q3UPG0_MOUSE Uncharacterized protein (Fragment) OS	0	30336	21995	10039	4370	0	0	53544	772320	46902	12328	0	13.7718	15.1881	14.6976	14.2317	12.7899	14.6636	15.4313	15.5958	18.502	16.6943	15.0353	14.2669	0.030639	0.0318239	-1.69717
F8WH58	F8WH58;Q69Z26;Q3TQK2;Q3UUQ8;Q3TRE5;E9PYK7;P68500	Contactin-4	Cntn4	tr|F8WH58|F8WH58_MOUSE Contactin-4 OS=Mus musculus OX=10090 GN=Cntn4 PE=1 SV=1;sp|Q69Z26|CNTN4_MOUSE Contactin-4 OS=Mus musculus OX=10090 GN=Cntn4 PE=1 SV=2;tr|Q3TQK2|Q3TQK2_MOUSE Uncharacterized protein OS=Mus musculus OX=10090 GN=Cntn4 PE=2 SV=1	38927	0	36957	86481	144010	72270	195380	229690	87056	144760	144440	119110	16.4097	13.3664	16.2976	16.2591	17.0419	15.8402	18.4789	18.2571	16.8661	17.2348	17.7519	16.9059	0.0130652	0.0132876	-1.71329
Q9WVC3	Q9WVC3;Q924U3;Q924U4	Caveolin-2	Cav2	sp|Q9WVC3|CAV2_MOUSE Caveolin-2 OS=Mus musculus OX=10090 GN=Cav2 PE=1 SV=1	0	43536	101570	0	201210	125150	320790	336730	216390	410160	308870	98198	15.5211	16.5763	17.5029	16.0787	17.6972	17.0021	19.1764	18.8034	17.9804	18.973	18.9753	16.7523	0.0202406	0.0208147	-1.71374
E9QQ10	E9QQ10;Q70FJ1;A0A140T8S1;Q8C0C6;Q8BV41;Q9CS73;Q99P24;Q9CVC1	A-kinase anchor protein 9	Akap9	tr|E9QQ10|E9QQ10_MOUSE A-kinase anchor protein 9 OS=Mus musculus OX=10090 GN=Akap9 PE=1 SV=1;sp|Q70FJ1|AKAP9_MOUSE A-kinase anchor protein 9 OS=Mus musculus OX=10090 GN=Akap9 PE=1 SV=2	6972.3	14598	3072.8	9564.5	31467	33669	30579	54394	41882	89946	24154	41688	13.9666	14.9273	12.9079	13.1538	14.8894	15.0453	15.989	16.2618	15.6595	16.6898	15.0787	15.5102	0.00507487	0.00509869	-1.71646
Q80YQ8	Q80YQ8	Protein RMD5 homolog A	Rmnd5a	sp|Q80YQ8|RMD5A_MOUSE Protein RMD5 homolog A OS=Mus musculus OX=10090 GN=Rmnd5a PE=1 SV=2	0	0	0	0	0	0	0	57232	0	0	32616	0	13.5425	13.5856	13.3885	15.584	12.5109	14.0513	15.4772	16.1545	15.9224	15.086	15.7532	14.5712	0.0202406	0.0207665	-1.71692
Q9WV35	Q9WV35	Probable C->U-editing enzyme APOBEC-2	Apobec2	sp|Q9WV35|ABEC2_MOUSE C->U-editing enzyme APOBEC-2 OS=Mus musculus OX=10090 GN=Apobec2 PE=1 SV=1	76246	32773	0	153010	218830	270160	108040	91907	983980	432120	290360	362260	17.5134	16.5878	14.5629	16.7548	17.2521	17.6894	18.1169	17.5204	20	18.6587	18.456	18.3682	0.00823902	0.00831422	-1.7933
Q3UG90	Q3UG90;F8VQ28;Q8VI36;A0A1D5RMM8;Q99LE7;A0A0J9YV30	Paxillin	Pxn	tr|Q3UG90|Q3UG90_MOUSE Uncharacterized protein OS=Mus musculus OX=10090 GN=Pxn PE=2 SV=1;tr|F8VQ28|F8VQ28_MOUSE Paxillin OS=Mus musculus OX=10090 GN=Pxn PE=1 SV=1;sp|Q8VI36|PAXI_MOUSE Paxillin OS=Mus musculus OX=10090 GN=Pxn PE=1 SV=1;tr|A0A1D5RMM8|A0A1D5R	0	0	0	134640	98919	108660	65490	99610	180020	97366	116710	269200	14.2806	15.0325	14.4305	16.6853	15.9898	16.2144	17.3589	17.4354	17.8535	16.1405	16.9721	17.981	0.0130652	0.0133018	-1.8514
Q3UXM3	Q3UXM3;Q3UIL5;Q9QYH6;Q91W72;Q8K2H5;Q571N9	Melanoma-associated antigen D1	Maged1	tr|Q3UXM3|Q3UXM3_MOUSE Uncharacterized protein OS=Mus musculus OX=10090 GN=Maged1 PE=2 SV=1;tr|Q3UIL5|Q3UIL5_MOUSE Uncharacterized protein OS=Mus musculus OX=10090 GN=Maged1 PE=2 SV=1;sp|Q9QYH6|MAGD1_MOUSE Melanoma-associated antigen D1 OS=Mus musculus OX=	0	0	0	0	0	0	38401	68101	28170	18201	0	23111	13.2823	13.8371	12.5144	14.0664	13.3368	13.0262	15.8659	16.1243	14.8156	14.6633	14.7265	15.104	0.00507487	0.00509792	-1.87275
F8WHT3	F8WHT3;F7AYW2;Q7TPM1;F6V431;Q80TY7;F6Q3E1	Protein PRRC2B	Prrc2b	tr|F8WHT3|F8WHT3_MOUSE Protein PRRC2B OS=Mus musculus OX=10090 GN=Prrc2b PE=1 SV=1;tr|F7AYW2|F7AYW2_MOUSE Protein PRRC2B (Fragment) OS=Mus musculus OX=10090 GN=Prrc2b PE=1 SV=1;sp|Q7TPM1|PRC2B_MOUSE Protein PRRC2B OS=Mus musculus OX=10090 GN=Prrc2b PE=1 SV	0	13517	6048.3	8918.8	0	8813.2	33920	34051	10242	47053	332100	86586	14.2401	14.988	13.766	13.2544	15.0226	13.1747	16.419	15.9416	13.9854	15.4293	18.3252	16.2375	0.0202406	0.0207954	-1.98205
Q14AA6	Q14AA6		1700009N14Rik	tr|Q14AA6|Q14AA6_MOUSE GTP-binding nuclear protein Ran OS=Mus musculus OX=10090 GN=1700009N14Rik PE=2 SV=1	0	0	170190	920720	537740	792380	54172	173020	570730	977960	1341600	1349900	14.673	14.5147	18.9736	18.7517	17.6409	18.3934	17.9218	18.8381	19.9304	18.8932	19.9712	19.4982	0.0453276	0.0487996	-2.01758
P21614	P21614;A0A0G2JGM6	Vitamin D-binding protein	Gc	sp|P21614|VTDB_MOUSE Vitamin D-binding protein OS=Mus musculus OX=10090 GN=Gc PE=1 SV=2	57593	0	42000	0	61723	0	212890	186940	142570	52577	80248	83590	16.2047	14.8671	15.7355	14.1013	16.5077	13.6206	18.1308	17.5019	16.8496	16.4265	17.3854	17.0749	0.00823902	0.00831295	-2.05535
Q9CRA2	Q9CRA2		Pdlim5	tr|Q9CRA2|Q9CRA2_MOUSE PDZ and LIM domain protein 5 OS=Mus musculus OX=10090 GN=Pdlim5 PE=1 SV=1	0	0	0	0	0	0	0	227080	47500	0	0	0	13.3804	13.394	13.2793	13.0059	13.6728	13.6165	14.2476	17.6139	15.4516	13.6736	15.1575	16.5549	0.00507487	0.00509252	-2.05836
Q0PD15	Q0PD15;Q8BHD0	Ras-related protein Rab-39A	Rab39;Rab39a	tr|Q0PD15|Q0PD15_MOUSE RAB39, member RAS oncogene family OS=Mus musculus OX=10090 GN=Rab39 PE=2 SV=1;sp|Q8BHD0|RB39A_MOUSE Ras-related protein Rab-39A OS=Mus musculus OX=10090 GN=Rab39a PE=1 SV=1	0	0	236470	2429500	2159000	1959900	1038500	1558100	837090	4080000	1565600	2878800	16.3841	16.9861	19.5559	20.4388	20.0711	19.952	21.4855	21.5452	20.5769	21.4273	20.1891	20.8132	0.00823902	0.00832181	-2.10821
A0A0R4J0T8	A0A0R4J0T8;Q9D8S3;A0A2I3BQY0	ADP-ribosylation factor GTPase-activating protein 3	Arfgap3	tr|A0A0R4J0T8|A0A0R4J0T8_MOUSE ADP-ribosylation factor GTPase-activating protein 3 OS=Mus musculus OX=10090 GN=Arfgap3 PE=1 SV=1;sp|Q9D8S3|ARFG3_MOUSE ADP-ribosylation factor GTPase-activating protein 3 OS=Mus musculus OX=10090 GN=Arfgap3 PE=1 SV=2	0	0	0	0	0	81566	74745	147650	0	94698	43881	157920	14.5783	14.6396	13.8409	13.0432	14.3901	16.3005	17.2322	17.642	14.6328	16.6257	15.9022	17.4124	0.0202406	0.02076	-2.10912
Q3UZN1	Q3UZN1;Q3U4F3;P24638;B7ZCF5;B7ZCF4	Lysosomal acid phosphatase	Acp2	tr|Q3UZN1|Q3UZN1_MOUSE Uncharacterized protein OS=Mus musculus OX=10090 GN=Acp2 PE=2 SV=1;tr|Q3U4F3|Q3U4F3_MOUSE Uncharacterized protein OS=Mus musculus OX=10090 GN=Acp2 PE=2 SV=1;sp|P24638|PPAL_MOUSE Lysosomal acid phosphatase OS=Mus musculus OX=10090 GN=	0	39698	40593	167010	92869	0	93143	226890	155640	134760	290120	148470	14.1986	16.301	16.2117	17.4889	16.5753	12.8764	17.5928	18.3009	17.5005	17.2212	18.6585	17.3742	0.0130652	0.01331	-2.16602
Q9Z0P5	Q9Z0P5;A0A1L1STC8;A0A1L1SU53;A0A087WRG4	Twinfilin-2	Twf2	sp|Q9Z0P5|TWF2_MOUSE Twinfilin-2 OS=Mus musculus OX=10090 GN=Twf2 PE=1 SV=1;tr|A0A1L1STC8|A0A1L1STC8_MOUSE Twinfilin-2 (Fragment) OS=Mus musculus OX=10090 GN=Twf2 PE=1 SV=1;tr|A0A1L1SU53|A0A1L1SU53_MOUSE Twinfilin-2 (Fragment) OS=Mus musculus OX=10090 GN=T	0	166450	118570	0	0	0	126800	196680	389980	0	171930	162620	12.8263	17.4976	16.9537	15.6816	14.0732	13.9346	17.314	17.4227	17.9983	14.2886	18.7139	18.2487	0.0453276	0.0479896	-2.16986
Q9DCC1	Q9DCC1;Q3UCK1;Q3UA94;O55236;Q3TUK6	mRNA-capping enzyme;Polynucleotide 5-triphosphatase;mRNA guanylyltransferase	Rngtt	tr|Q9DCC1|Q9DCC1_MOUSE mRNA-capping enzyme OS=Mus musculus OX=10090 GN=Rngtt PE=1 SV=1;tr|Q3UCK1|Q3UCK1_MOUSE mRNA-capping enzyme OS=Mus musculus OX=10090 GN=Rngtt PE=2 SV=1;tr|Q3UA94|Q3UA94_MOUSE mRNA-capping enzyme OS=Mus musculus OX=10090 GN=Rngtt PE=1	0	0	0	0	229530	279920	88335	263500	163650	92334	178560	339600	14.8689	13.9332	14.5777	14.5604	17.3834	17.769	17.7983	18.6745	17.8376	16.0281	17.6082	18.2318	0.0202406	0.0208697	-2.181
Q9ERR1	Q9ERR1	Nuclear distribution protein nudE-like 1	Ndel1	sp|Q9ERR1|NDEL1_MOUSE Nuclear distribution protein nudE-like 1 OS=Mus musculus OX=10090 GN=Ndel1 PE=1 SV=2	0	0	0	0	108820	0	0	88847	0	171070	71123	127590	14.4195	12.3557	14.322	13.167	16.2072	12.6116	14.6159	17.3148	14.5194	16.9836	16.1513	16.5929	0.0202406	0.02086	-2.1825
G0YZM8	G0YZM8		Mybpc1	tr|G0YZM8|G0YZM8_MOUSE MyBP-C slow (Fragment) OS=Mus musculus OX=10090 GN=Mybpc1 PE=2 SV=1	0	0	0	0	0	0	0	103230	643400	0	0	0	13.7307	13.4075	12.7169	13.6238	13.3652	13.8652	14.1573	16.5003	18.3582	15.8353	14.2923	15.1157	0.00507487	0.00508176	-2.25828
Q8JZM0	Q8JZM0	Dimethyladenosine transferase 1, mitochondrial	Tfb1m	sp|Q8JZM0|TFB1M_MOUSE Dimethyladenosine transferase 1, mitochondrial OS=Mus musculus OX=10090 GN=Tfb1m PE=1 SV=1	0	0	0	0	0	81476	50335	133960	114980	113550	85130	0	14.563	13.9075	13.9575	14.5434	12.326	16.5105	16.5664	17.3707	16.8783	17.0798	17.0756	15.0621	0.00823902	0.00830663	-2.37083
D3YYS9	D3YYS9;Q7TNS7	Acid-sensing ion channel 4	Asic4	tr|D3YYS9|D3YYS9_MOUSE Acid-sensing ion channel 4 OS=Mus musculus OX=10090 GN=Asic4 PE=1 SV=1;sp|Q7TNS7|ASIC4_MOUSE Acid-sensing ion channel 4 OS=Mus musculus OX=10090 GN=Asic4 PE=2 SV=1	0	0	0	45796	78561	0	47016	96403	0	130390	63718	89572	14.0545	12.9551	13.9688	15.2452	15.9699	12.8863	16.7629	17.2057	15.9323	16.9305	16.2485	16.3602	0.00823902	0.00833831	-2.39337
Q5SSH8	Q5SSH8	Neuferricin	Cyb5d2	sp|Q5SSH8|NEUFC_MOUSE Neuferricin OS=Mus musculus OX=10090 GN=Cyb5d2 PE=1 SV=1	266790	0	0	0	0	0	479140	336030	74350	0	47743	0	17.9216	12.7142	13.8322	14.3886	14.0064	14.9784	18.8092	17.9802	15.9443	17.3152	17.097	15.1663	0.030639	0.0318688	-2.41177
A2CG63	A2CG63;Z4YMH1;Z4YL44;A0A1Y7VIX3;Q8BV50;Q8BYB0;Q8BXV6;Q3TR72	AT-rich interactive domain-containing protein 4B	Arid4b	sp|A2CG63|ARI4B_MOUSE AT-rich interactive domain-containing protein 4B OS=Mus musculus OX=10090 GN=Arid4b PE=1 SV=1;tr|Z4YMH1|Z4YMH1_MOUSE AT-rich interactive domain-containing protein 4B (Fragment) OS=Mus musculus OX=10090 GN=Arid4b PE=1 SV=1;tr|Z4YL44|Z4	19263	26887	5776	50682	7338.3	7221.1	75550	408900	31160	63032	75950	68635	14.9968	15.471	13.4326	16.1132	13.1152	13.139	16.9239	18.5961	15.0844	16.4655	17.1674	16.6147	0.0130652	0.013308	-2.4307
Q8BMY3	Q8BMY3;Q91VE6	MKI67 FHA domain-interacting nucleolar phosphoprotein	Nifk	tr|Q8BMY3|Q8BMY3_MOUSE Uncharacterized protein (Fragment) OS=Mus musculus OX=10090 GN=Nifk PE=2 SV=1;sp|Q91VE6|MK67I_MOUSE MKI67 FHA domain-interacting nucleolar phosphoprotein OS=Mus musculus OX=10090 GN=Nifk PE=1 SV=1	0	0	0	0	0	0	0	0	0	732890	0	1458600	14.2625	13.3919	13.9761	13.8735	11.5201	13.8465	14.5852	15.2041	14.6788	18.47	13.6716	19.3223	0.030639	0.0319539	-2.51024
Q9CRG4	Q9CRG4;Q7TPU5;Q4TVN0;Q9CXF4	TBC1 domain family member 15	Tbc1d15	tr|Q9CRG4|Q9CRG4_MOUSE Uncharacterized protein (Fragment) OS=Mus musculus OX=10090 GN=Tbc1d15 PE=2 SV=1;tr|Q7TPU5|Q7TPU5_MOUSE TBC1 domain family, member 15 OS=Mus musculus OX=10090 GN=Tbc1d15 PE=2 SV=1;tr|Q4TVN0|Q4TVN0_MOUSE TBC1 domain family member 15 O	0	0	0	0	0	0	104030	84199	92725	236290	0	112310	13.0786	15.7007	14.9562	14.6903	13.1156	14.1533	17.3947	16.6618	16.4881	18.2233	15.1127	17.2065	0.00823902	0.00830537	-2.56539
Q8BGU5	Q8BGU5	Cyclin-Y	Ccny	sp|Q8BGU5|CCNY_MOUSE Cyclin-Y OS=Mus musculus OX=10090 GN=Ccny PE=1 SV=1	0	0	0	559790	262940	268710	430360	278430	606500	658580	493970	691970	16.5182	14.7908	15.7808	18.6745	17.1675	17.2642	19.93	19.0197	19.6526	19.0006	18.996	19.1167	0.00507487	0.0051041	-2.58661
Q78IS1	Q78IS1	Transmembrane emp24 domain-containing protein 3	Tmed3	sp|Q78IS1|TMED3_MOUSE Transmembrane emp24 domain-containing protein 3 OS=Mus musculus OX=10090 GN=Tmed3 PE=1 SV=1	0	0	0	0	0	0	0	130330	212250	105720	0	0	12.9106	12.9297	13.717	13.6077	12.1091	12.8988	14.1094	16.8232	17.1429	17.5211	14.2629	13.9401	0.00507487	0.00508868	-2.60442
B2RWW8	B2RWW8;Q5DTH2		Myh8	tr|B2RWW8|B2RWW8_MOUSE Myosin, heavy polypeptide 8, skeletal muscle, perinatal OS=Mus musculus OX=10090 GN=Myh8 PE=2 SV=1	0	0	0	0	0	0	0	233150	2993900	0	0	0	13.8729	13.7077	13.5534	13.6156	14.9887	13.5029	15.1542	17.3525	20.0394	16.2226	15.7821	14.7716	0.00823902	0.0083079	-2.68018
Q3UH12	Q3UH12;A0A1D5RLV1		Epb4.1	tr|Q3UH12|Q3UH12_MOUSE Uncharacterized protein (Fragment) OS=Mus musculus OX=10090 GN=Epb41 PE=2 SV=1;tr|A0A1D5RLV1|A0A1D5RLV1_MOUSE Protein 4.1 (Fragment) OS=Mus musculus OX=10090 GN=Epb41 PE=1 SV=1	125380	0	0	0	0	0	97229	248880	75146	0	90221	74982	16.982	13.7319	12.5912	12.4686	12.6428	14.6281	16.8785	17.6201	15.8155	14.2326	17.7705	17.1149	0.030639	0.0318338	-2.73127
Q543Y8	Q543Y8;Q9WUH1	Transmembrane protein 115	Tmem115	tr|Q543Y8|Q543Y8_MOUSE Transmembrane protein 115 OS=Mus musculus OX=10090 GN=Tmem115 PE=1 SV=1;sp|Q9WUH1|TM115_MOUSE Transmembrane protein 115 OS=Mus musculus OX=10090 GN=Tmem115 PE=1 SV=1	0	0	0	124800	0	78009	62581	129490	182550	171160	203370	373220	15.5193	14.0352	15.1204	16.8944	12.1827	16.1937	17.2116	17.7083	17.8586	17.3456	17.9626	18.4173	0.00507487	0.00508944	-2.75971
Q545F4	Q545F4;P14602;D3YZ06	Heat shock protein beta-1	Hspb1	tr|Q545F4|Q545F4_MOUSE Hspb1 protein OS=Mus musculus OX=10090 GN=Hspb1 PE=2 SV=1;sp|P14602|HSPB1_MOUSE Heat shock protein beta-1 OS=Mus musculus OX=10090 GN=Hspb1 PE=1 SV=3;tr|D3YZ06|D3YZ06_MOUSE Heat shock protein beta-1 OS=Mus musculus OX=10090 GN=Hspb1	85268	1075600	673510	1835100	929990	1612300	5885000	2508900	5763200	10578000	26193000	1653800	18.0019	21.2584	20.5539	20.7535	19.6363	20.4906	23.564	22.0421	22.8012	23.3511	25.0998	20.6503	0.0130652	0.0132652	-2.80234
Q3U9G9	Q3U9G9;A0A0A6YXT6;A0A0A6YW01;A0A0A6YY12;A0A0A6YWS3;A0A0A6YXW3	Lamin-B receptor	Lbr	sp|Q3U9G9|LBR_MOUSE Lamin-B receptor OS=Mus musculus OX=10090 GN=Lbr PE=1 SV=2	1002300	926600	208290	621960	949990	1210100	5386000	556070	2686800	28452000	106470000	2522800	21.2725	21.2271	19.0664	19.3076	19.7499	20.1045	23.8036	20.2214	22.0576	24.2781	26.3543	21.1629	0.030639	0.0316455	-2.85833
Q4L0E7	Q4L0E7;Q678L1		Krt77	tr|Q4L0E7|Q4L0E7_MOUSE Type II cytokeratin Kb39 (Fragment) OS=Mus musculus OX=10090 GN=Krt77 PE=2 SV=1;tr|Q678L1|Q678L1_MOUSE Keratin 1b (Fragment) OS=Mus musculus OX=10090 GN=Krt77 PE=2 SV=1	11847	0	8164.6	0	102810	14108	95290	0	715510	100480	818580	122460	14.8021	14.9732	14.271	13.0027	16.5002	13.6779	17.6764	13.7068	19.5006	16.612	20.0534	16.9196	0.030639	0.0320902	-2.87361
D3YU50	D3YU50;F6RQD1;F7D574		Mybpc1	tr|D3YU50|D3YU50_MOUSE Myosin-binding protein C, slow-type OS=Mus musculus OX=10090 GN=Mybpc1 PE=1 SV=1;tr|F6RQD1|F6RQD1_MOUSE Myosin-binding protein C, slow-type (Fragment) OS=Mus musculus OX=10090 GN=Mybpc1 PE=1 SV=1	0	0	0	0	0	0	0	1383700	6085300	0	0	0	13.3243	14.6418	11.8768	12.8773	15.3239	12.6742	13.0817	19.2112	20.6553	14.8216	15.3512	15.7751	0.030639	0.0316603	-3.02964
Q546L9	Q546L9;P24622	Alpha-crystallin A chain	Cryaa	tr|Q546L9|Q546L9_MOUSE Alpha-A-crystallin OS=Mus musculus OX=10090 GN=Cryaa PE=2 SV=1;sp|P24622|CRYAA_MOUSE Alpha-crystallin A chain OS=Mus musculus OX=10090 GN=Cryaa PE=2 SV=1	0	0	0	0	0	0	0	0	0	2314100	7359500	180810	14.523	15.8711	15.2404	13.5784	13.1406	12.5818	17.0252	14.8019	13.5905	19.8831	21.648	16.7813	0.0453276	0.048329	-3.13245
Q05DV3	Q05DV3;Q05DC6;Q9JI13	Something about silencing protein 10	Utp3	tr|Q05DV3|Q05DV3_MOUSE Utp3 protein (Fragment) OS=Mus musculus OX=10090 GN=Utp3 PE=2 SV=1;tr|Q05DC6|Q05DC6_MOUSE Utp3 protein (Fragment) OS=Mus musculus OX=10090 GN=Utp3 PE=2 SV=1;sp|Q9JI13|SAS10_MOUSE Something about silencing protein 10 OS=Mus musculus O	0	0	0	0	0	50513	0	0	0	105340000	270900	51166	15.7509	14.1388	12.9248	13.419	14.0852	14.8926	14.7455	15.9347	16.6913	24.3252	17.3794	15.0104	0.0202406	0.020712	-3.14587
A0A0G2JGI3	A0A0G2JGI3;Q9CTN8;A0A0G2JEN1	Lipoma HMGIC fusion partner-like 3 protein	Lhfpl3	tr|A0A0G2JGI3|A0A0G2JGI3_MOUSE LHFPL tetraspan subfamily member 3 protein OS=Mus musculus OX=10090 GN=Lhfpl3 PE=1 SV=1;sp|Q9CTN8|LHPL3_MOUSE LHFPL tetraspan subfamily member 3 protein OS=Mus musculus OX=10090 GN=Lhfpl3 PE=2 SV=2	0	57608	0	0	0	0	0	410200	193420	0	0	626330	14.1137	16.1718	13.8545	12.6285	13.3659	13.7061	15.768	18.4889	17.1789	15.0249	16.9563	19.7152	0.0130652	0.0132469	-3.21525
Q9ET22	Q9ET22	Dipeptidyl peptidase 2	Dpp7	sp|Q9ET22|DPP2_MOUSE Dipeptidyl peptidase 2 OS=Mus musculus OX=10090 GN=Dpp7 PE=1 SV=2	0	0	0	127530	69331	0	72987	109310	434430	394790	200410	93742	14.6066	13.2421	14.2947	16.8892	15.8605	12.1776	17.3789	17.4424	18.8824	18.5987	18.014	16.4813	0.00823902	0.00833959	-3.28781
A2A6K0	A2A6K0;P13412;A2A6J8;A0A1B0GRY8	Troponin I, fast skeletal muscle	Tnni2	tr|A2A6K0|A2A6K0_MOUSE Troponin I, fast skeletal muscle (Fragment) OS=Mus musculus OX=10090 GN=Tnni2 PE=1 SV=1;sp|P13412|TNNI2_MOUSE Troponin I, fast skeletal muscle OS=Mus musculus OX=10090 GN=Tnni2 PE=2 SV=2;tr|A2A6J8|A2A6J8_MOUSE Troponin I, fast skelet	0	0	0	0	0	0	0	8421900	81849000	0	0	0	12.9203	12.8045	13.3859	13.5116	13.252	16.1893	13.5576	21.0238	23.3803	13.32	17.5905	13.9299	0.0453276	0.0479055	-3.4564
B2RS43	B2RS43;Q9Z1R4	Uncharacterized protein C6orf47 homolog	D17H6S53E;D17h6s53e	tr|B2RS43|B2RS43_MOUSE DNA segment, Chr 17, human D6S53E OS=Mus musculus OX=10090 GN=D17H6S53E PE=1 SV=1;sp|Q9Z1R4|CF047_MOUSE Uncharacterized protein C6orf47 homolog OS=Mus musculus OX=10090 GN=D17h6s53e PE=1 SV=1	197960	0	0	0	312940	313190	162960	293520	2954700	299060	666760	384820	18.5167	13.3499	13.5155	12.9332	18.1231	18.1767	18.4901	18.7732	21.2756	18.2129	19.9864	18.6489	0.0130652	0.0133223	-3.46201
Q52L78	Q52L78;P23927;A0A1L1SRG5	Alpha-crystallin B chain	Cryab	tr|Q52L78|Q52L78_MOUSE Cryab protein OS=Mus musculus OX=10090 GN=Cryab PE=1 SV=1;sp|P23927|CRYAB_MOUSE Alpha-crystallin B chain OS=Mus musculus OX=10090 GN=Cryab PE=1 SV=2;tr|A0A1L1SRG5|A0A1L1SRG5_MOUSE Alpha-crystallin B chain (Fragment) OS=Mus musculus O	5994800	60387000	1936800	37717000	5498700	91960000	167990000	9647000	113970000	1067100000	4384000000	83579000	24.2016	27.3156	22.6484	24.8656	22.1597	26	28.8366	24.5916	27.5522	29.3965	31.6856	25.9836	0.0453276	0.0487838	-3.47588
A1L013	A1L013;Q9CS00;A0A1W2P6J2	Cactin	Cactin	tr|A1L013|A1L013_MOUSE Cactin OS=Mus musculus OX=10090 GN=Cactin PE=1 SV=1;sp|Q9CS00|CATIN_MOUSE Cactin OS=Mus musculus OX=10090 GN=Cactin PE=1 SV=2	0	0	0	0	48495	0	15409	38077	6769200	0	324010	2642800	14.6458	15.3865	13.0902	14.8823	15.383	13.5622	15.3947	16.0811	22.2434	14.5158	18.834	21.5962	0.030639	0.0321612	-3.6192
Q69ZQ2	Q69ZQ2;Q8R241;A0A0N4SUM8;A0A0N4SV90;A0A0N4SUJ7;A0A0N4SV52	Pre-mRNA-splicing factor ISY1 homolog	Isy1	sp|Q69ZQ2|ISY1_MOUSE Pre-mRNA-splicing factor ISY1 homolog OS=Mus musculus OX=10090 GN=Isy1 PE=1 SV=2;tr|Q8R241|Q8R241_MOUSE Isy1 protein (Fragment) OS=Mus musculus OX=10090 GN=Isy1 PE=2 SV=1;tr|A0A0N4SUM8|A0A0N4SUM8_MOUSE Predicted gene 45140 OS=Mus muscu	0	536510	0	310360	151340	0	327570	530690	1270600	282980	1062200	708170	13.8419	19.7413	13.8382	18.3847	17.1332	13.1008	19.2925	19.4509	20.2388	18.2693	20.7846	19.728	0.0453276	0.0484458	-3.62066
P62696	P62696	Beta-crystallin B2	Crybb2	sp|P62696|CRBB2_MOUSE Beta-crystallin B2 OS=Mus musculus OX=10090 GN=Crybb2 PE=1 SV=2	36227000	93207000	2611400	52291000	6883300	114840000	803510000	13825000	177730000	2535800000	5808800000	135120000	26.4904	27.7889	22.9834	25.5001	22.6063	26.5111	30.7802	24.9903	28.0369	30.8502	32.3783	26.8486	0.0453276	0.0477079	-3.66739
Q5SX39	Q5SX39;Q9JHR4;Q3UUB1;Q1WJJ3;Q61934	Myosin-4	Myh4	sp|Q5SX39|MYH4_MOUSE Myosin-4 OS=Mus musculus OX=10090 GN=Myh4 PE=2 SV=1	0	0	0	0	0	0	0	460660	27171000	0	0	671000	13.4916	13.0472	14.1912	14.389	12.8536	14.0044	13.1457	18.385	22.9816	14.4938	15.1778	20.9182	0.030639	0.0317295	-3.85419
A0A2I3BS14	A0A2I3BS14;Q9WVJ3;A0A2I3BPG0;Q3U496	Carboxypeptidase Q	Cpq	tr|A0A2I3BS14|A0A2I3BS14_MOUSE Carboxypeptidase Q (Fragment) OS=Mus musculus OX=10090 GN=Cpq PE=1 SV=1;sp|Q9WVJ3|CBPQ_MOUSE Carboxypeptidase Q OS=Mus musculus OX=10090 GN=Cpq PE=1 SV=1;tr|A0A2I3BPG0|A0A2I3BPG0_MOUSE Carboxypeptidase Q (Fragment) OS=Mus mus	0	0	0	0	0	204120	190360	1232000	1059700	0	197080	283190	12.4854	13.3743	13.809	14.214	13.0613	18.1816	18.1277	19.972	19.5081	13.1793	18.687	18.8338	0.0453276	0.0486024	-3.86373
E9QAS6	E9QAS6;Q3TT40		Cryba4	tr|E9QAS6|E9QAS6_MOUSE Beta-crystallin A4 OS=Mus musculus OX=10090 GN=Cryba4 PE=1 SV=1;tr|Q3TT40|Q3TT40_MOUSE Uncharacterized protein OS=Mus musculus OX=10090 GN=Cryba4 PE=2 SV=1	633090	1273400	0	2889000	554080	6522700	23221000	278120	3822200	148640000	316940000	6077500	21.2442	22.1783	15.5567	20.5656	18.0391	21.6803	25.9829	19.9846	22.9854	26.3373	27.8567	21.6988	0.0453276	0.0486968	-4.26359
Z4YKG3	Z4YKG3;Z4YKG8;Z4YJU0;Z4YNB2;Q9QZ47;A2A6I8;A2A6J0;A0A0R4J1B1;A2A6J1;A2A6H6;Z4YKH8;Z4YKF8;Z4YKE7;J3QP61;A0A0R4J1B0;Q8R563;F6RL36;A2A6I5;A2A6I3;A2A6I0;A0A0R4J1A8;Z4YKD9;A2A6J2	Troponin T, fast skeletal muscle	Tnnt3	tr|Z4YKG3|Z4YKG3_MOUSE Troponin T, fast skeletal muscle OS=Mus musculus OX=10090 GN=Tnnt3 PE=1 SV=1;tr|Z4YKG8|Z4YKG8_MOUSE Troponin T, fast skeletal muscle OS=Mus musculus OX=10090 GN=Tnnt3 PE=1 SV=1;tr|Z4YJU0|Z4YJU0_MOUSE Troponin T, fast skeletal muscle	0	0	0	0	0	0	0	9789600	74615000	0	0	239750	13.2117	13.168	13.8182	15.7444	14.5216	13.7512	14.1382	21.7506	23.8445	15.5517	14.8911	19.8786	0.030639	0.0319791	-4.30662
P68134	P68134;Q61264;Q61272	Actin, alpha skeletal muscle	Acta1	sp|P68134|ACTS_MOUSE Actin, alpha skeletal muscle OS=Mus musculus OX=10090 GN=Acta1 PE=1 SV=1;tr|Q61264|Q61264_MOUSE Skeletal muscle alpha-actin mRNA (Fragment) OS=Mus musculus OX=10090 GN=Acta1 PE=2 SV=1;tr|Q61272|Q61272_MOUSE Alpha-actin (Aa 40-375) (Fra	0	0	0	0	0	0	0	6826000	33720000	0	0	137070	13.4187	12.7433	11.5532	14.1435	13.4602	14.7349	13.7017	21.2551	22.8421	13.8103	15.5066	18.9353	0.030639	0.0320143	-4.33289
P04344	P04344	Gamma-crystallin B	Crygb	sp|P04344|CRGB_MOUSE Gamma-crystallin B OS=Mus musculus OX=10090 GN=Crygb PE=2 SV=4	1263200	1954300	0	4315500	2580100	8156500	41700000	1071900	7518500	156010000	295720000	8682000	22.1704	22.7521	14.4791	20.9429	19.9958	21.8752	26.602	21.7538	23.8283	26.672	28.1409	22.1069	0.0453276	0.0485867	-4.4814
Q9QXC6	Q9QXC6;P02525;Q61445	Beta-crystallin A1	Cryba1	tr|Q9QXC6|Q9QXC6_MOUSE Beta-A3/A1 crystallin protein OS=Mus musculus OX=10090 GN=Cryba1 PE=1 SV=1;sp|P02525|CRBA1_MOUSE Beta-crystallin A1 OS=Mus musculus OX=10090 GN=Cryba1 PE=2 SV=2	4035200	10337000	0	12178000	1746500	26114000	127470000	1107900	23947000	451390000	1208800000	24976000	23.7482	24.9612	16.0412	22.6342	19.54	23.7245	28.2084	21.9356	25.4335	28.1861	30.1281	23.7839	0.0453276	0.0482824	-4.50436
Q66VB7	Q66VB7		Gm1553	tr|Q66VB7|Q66VB7_MOUSE Lacrein OS=Mus musculus OX=10090 GN=Gm1553 PE=2 SV=1	0	0	0	0	0	0	0	107080	102280	1357500	748860	4750300	13.3013	14.7938	14.889	12.544	13.0712	13.4714	14.0661	17.9993	17.6183	19.4385	19.0449	21.0494	0.0130652	0.0132855	-4.52433
Q9WVJ5	Q9WVJ5;E9PYP8;Q8K106;Q9R082	Beta-crystallin B1;Beta-crystallin B1B	Crybb1	sp|Q9WVJ5|CRBB1_MOUSE Beta-crystallin B1 OS=Mus musculus OX=10090 GN=Crybb1 PE=1 SV=3;tr|E9PYP8|E9PYP8_MOUSE Beta-crystallin B1 (Fragment) OS=Mus musculus OX=10090 GN=Crybb1 PE=1 SV=1;tr|Q8K106|Q8K106_MOUSE Crybb1 protein OS=Mus musculus OX=10090 GN=Crybb1	90162	2191800	0	1500600	260820	6300500	36036000	140050	4279300	96388000	224760000	3296200	18.6706	22.7014	15.247	19.6541	16.9271	21.7164	26.3471	18.994	22.9664	25.8795	27.5646	20.8759	0.0453276	0.0488471	-4.61851
Q9DBQ7	Q9DBQ7	Protein-associating with the carboxyl-terminal domain of ezrin	Scyl3	sp|Q9DBQ7|PACE1_MOUSE Protein-associating with the carboxyl-terminal domain of ezrin OS=Mus musculus OX=10090 GN=Scyl3 PE=1 SV=3	0	0	270510	0	0	0	689880	8109400	264290	4683100	7956100	627270	15.0786	14.2852	18.6769	14.4043	14.5592	14.3634	20.1878	22.9532	18.1667	22.3572	23.4817	19.6045	0.00823902	0.00829151	-5.89724
